# Supplementary material for: Stretchable phosphorescent polymers by multiphase engineering
Source: Nat Commun. 2024 May 15;15:4113. doi: 10.1038/s41467-024-47673-y (PMC11096371; doi:10.1038/s41467-024-47673-y)
Supplement: Supplementary file 4 — Supplementary Data 1 [file 41467_2024_47673_MOESM4_ESM.xlsx]

## Sheet: Initial configuration of PABE
<?xml version="1.0" encoding="UTF-8"?> <galamost_xml version="1.3"> <configuration time_step="0" dimensions="3" natoms="14000" > <box lx="32" ly="32" lz="32"/> <position num="14000">
-7.45856	-13.8287	11.71
-8.20305	-13.3177	11.2803
-8.51852	-14.1051	11.81
-7.93886	-14.5043	11.0996
-8.20856	-15.158	11.8067
-8.91467	-15.833	12.0208
-9.74806	-15.4813	12.4471
-9.85288	-15.4488	11.4531
-9.94539	-15.782	10.5148
-10.2849	-15.0745	9.89497
-10.7966	-14.4028	10.4307
-11.6578	-14.909	10.3847
-12.4491	-15.0409	10.9817
-12.5981	-14.6427	11.8868
-11.155	-3.71057	13.9443
-10.5688	-3.42817	14.7036
-11.3709	-3.98419	14.9215
-12.2663	-3.64152	15.2058
-12.7136	-2.84943	15.6212
-11.8552	-2.54661	-15.9647
-12.4492	-2.4764	-15.1632
-11.8565	-3.0806	-14.6307
-11.1138	-3.71106	-14.8564
-10.4558	-4.05201	-15.5278
-11.0841	-4.62674	15.9479
-11.9207	-5.10445	-15.784
-11.4133	-5.20771	-14.9285
-10.8498	-5.86662	-15.4268
12.5454	-15.0553	7.54855
13.2573	-14.3537	7.51649
12.4992	-14.5017	6.88136
13.0573	-13.8722	6.34069
12.5731	-13.359	7.04927
12.0179	-12.7535	7.6196
12.1764	-12.6793	8.60417
12.9172	-12.0994	8.94313
12.3126	-11.8902	9.71167
12.1622	-11.0345	9.21665
11.4006	-10.648	9.73691
11.2424	-11.3965	10.3809
10.5129	-11.9313	9.95432
9.80839	-11.4943	9.39519
8.7809	11.8425	-13.2943
8.07199	12.0132	-12.61
7.67412	12.257	-11.7255
6.92476	12.2022	-11.0656
6.6166	12.8813	-11.7318
7.50595	13.1465	-12.1044
7.07875	13.7126	-12.8093
6.12234	13.8578	-13.0627
5.19576	14.224	-12.9767
5.25427	13.5018	-12.2874
5.12444	12.7357	-11.658
5.73647	12.1277	-12.1638
4.872	11.7242	-12.4636
4.09683	11.789	-13.0921
-7.0542	-7.61309	-13.6441
-6.56965	-8.336	-13.1515
-6.2284	-7.83931	-13.9496
-5.33458	-7.39116	-13.965
-4.7748	-7.3298	-13.1387
-4.1777	-6.80906	-13.7488
-4.04689	-6.58455	-12.7832
-3.35685	-5.89473	-12.5641
-3.13667	-5.94125	-11.5898
-3.88306	-6.35618	-11.0694
-4.79752	-6.39694	-11.4721
-4.93904	-5.68104	-12.1558
-5.29737	-6.22804	-12.9123
-5.84679	-6.73	-12.2444
10.7121	9.62927	-10.8155
10.0622	10.2932	-10.4456
9.4558	9.53292	-10.6784
9.014	10.3292	-10.2652
8.49569	9.52689	-10.5613
7.90629	8.88168	-11.0474
7.15129	8.98259	-11.6953
6.64002	9.20352	-12.5258
5.77873	9.29455	-12.0259
5.64232	9.51666	-11.0605
5.83287	10.4758	-10.8514
6.15645	11.1401	-11.5252
5.85387	11.9177	-10.974
6.09034	12.7473	-10.4683
2.80419	-13.8096	9.73613
3.26641	-13.2471	9.05062
3.88548	-13.4421	9.81135
4.22949	-13.8343	10.6645
4.47877	-13.2814	11.4596
4.92952	-13.679	12.2588
5.46316	-14.3604	11.7579
4.72466	-15.0189	11.613
5.05812	-15.5496	12.3922
5.73471	15.9779	12.957
6.3805	15.5134	12.3511
6.25828	15.2644	11.3903
6.19173	15.4665	10.4132
5.47825	15.451	9.71269
-10.7155	6.45625	10.7305
-11.3795	7.13996	10.4279
-11.8361	7.90639	10.8798
-11.2813	8.65905	11.2344
-11.6195	9.59852	11.2898
-10.7973	9.66615	10.7247
-10.6615	10.6492	10.6014
-9.97769	10.6925	11.3298
-9.3378	10.2333	11.946
-9.99675	9.49709	11.7917
-9.48052	8.72252	12.1571
-10.0793	8.31373	12.8458
-10.9847	8.17043	12.4462
-10.4548	7.62826	11.794
15.8054	-6.561	14.2116
15.1839	-5.86915	14.579
15.6954	-6.26359	15.3424
15.9895	-7.08756	15.8267
15.3024	-7.80892	15.7398
14.5645	-8.47402	15.8546
14.0028	-8.45125	15.0276
13.628	-8.36933	14.1041
13.8639	-7.3992	14.1607
13.1504	-6.78176	13.8294
12.8193	-7.31525	13.0511
12.0597	-6.66496	13.0643
12.7696	-6.12613	12.6106
13.267	-5.70999	11.8494
11.9986	3.90485	10.9058
12.7214	3.21653	10.9675
12.943	2.3042	10.6232
13.0811	1.47496	11.1647
12.4227	0.72283	11.1376
11.466	0.99039	11.252
11.6801	1.70458	11.9184
11.3705	2.55857	12.3367
11.201	2.86455	11.3998
10.6645	2.20527	10.873
10.462	1.84966	9.96059
9.83966	1.06702	9.94756
9.59446	0.2245	9.46793
9.9701	-0.64016	9.80147
-15.7968	1.56155	-6.67336
15.7393	2.42069	-6.88944
-15.7602	2.8057	-6.11404
15.5869	2.24935	-5.60001
15.1432	3.10477	-5.33273
14.9203	2.30982	-4.7685
14.5762	1.66307	-5.4492
14.7047	0.72437	-5.12931
15.1917	0.3438	-4.34318
15.6349	0.22415	-3.45479
15.3597	-0.54099	-2.87273
14.4906	-0.16682	-3.19627
14.5365	-0.72347	-4.02574
14.0047	-1.16971	-4.74551
-6.19075	-1.4161	0.41976
-6.79871	-1.60174	-0.3522
-7.57864	-2.22419	-0.28694
-8.11059	-1.6309	0.31726
-7.94014	-0.8055	-0.22094
-8.93393	-0.90939	-0.26069
-8.78417	-1.20501	-1.20419
-9.40909	-1.81282	-1.69412
-8.75612	-2.46528	-2.07873
-9.30627	-3.27619	-2.27816
-10.0275	-3.91407	-2.54821
-9.86206	-4.75499	-3.06346
-9.45352	-5.13705	-3.89239
-8.50354	-4.89244	-3.69821
7.50102	-15.8205	-11.5108
7.181	-15.642	-10.5804
7.84581	-15.1992	-9.97876
8.36727	-14.5617	-10.5459
9.03805	-13.82	-10.5483
8.62764	-12.9594	-10.8496
8.92038	-12.8161	-9.90425
9.53595	-12.2303	-10.4315
9.08885	-11.639	-11.1026
8.21763	-11.786	-10.6342
7.34311	-12.1818	-10.9146
6.66362	-11.5996	-10.468
7.15346	-10.9575	-9.87835
7.63442	-10.377	-9.22132
3.41015	11.2993	-10.6546
3.10145	10.8494	-11.4926
3.91317	10.5572	-11.9983
3.2715	11.0137	-12.6146
3.60397	11.5948	-11.8718
3.78756	12.5105	-11.5142
3.32583	13.0073	-10.7794
2.92922	12.4885	-10.0221
2.23514	11.788	-10.188
1.71823	11.6969	-11.0392
1.85891	12.5494	-11.5428
1.05684	12.7885	-12.09
1.47032	12.3122	-12.866
1.90252	12.7448	-13.6573
-14.6304	5.83459	-12.3826
-15.2785	6.05323	-13.1121
-15.7585	6.65746	-13.7481
-15.5652	6.04743	-14.5166
15.5123	6.35115	-14.7548
-15.6969	6.93077	-14.5582
15.8266	7.78703	-14.7576
-15.5216	8.11373	-15.442
15.973	8.00471	15.702
15.2173	8.62326	15.9172
14.4411	8.31276	-15.5342
13.7626	9.04292	-15.6152
13.5946	9.94513	-15.2179
13.753	10.2128	15.8317
8.67187	-1.01602	2.95724
9.19143	-1.79696	3.30393
9.03667	-1.15191	4.05223
8.41076	-1.85969	4.37978
7.98504	-1.03615	4.75468
7.18487	-1.27923	5.30298
6.40084	-1.87802	5.46654
6.8752	-2.1328	4.62389
7.39808	-2.05279	3.77524
8.10551	-2.56765	3.29103
7.56324	-3.3628	3.56249
8.19589	-3.72998	2.88063
8.49425	-4.43799	2.24055
7.96219	-5.27994	2.3302
-9.93293	2.71864	14.6976
-9.0239	2.95527	15.0407
-9.14431	2.2973	15.7841
-8.19615	1.99148	15.8704
-7.22587	1.75502	15.9219
-7.48968	2.39996	15.2047
-6.77639	3.07517	15.0168
-5.80162	3.17246	14.8159
-5.7613	2.4136	14.1659
-5.5013	1.55155	13.7308
-5.73268	0.84899	14.4038
-6.4707	1.31665	14.8902
-5.91544	2.02566	15.3249
-5.11335	1.57526	15.7171
6.7892	4.26484	8.36943
6.05281	4.85374	8.03635
6.54459	4.80809	7.16682
6.10405	4.48778	6.32817
6.32321	3.51271	6.363
5.43314	3.09721	6.17557
4.60723	3.40368	5.70232
4.03341	2.92915	5.03483
3.23008	2.56912	4.56043
2.60443	1.80483	4.71667
1.88427	2.49784	4.74973
2.35891	3.16194	5.32738
3.07901	3.74405	5.70501
2.4323	4.49345	5.56303
-3.80202	-1.21542	-10.6184
-3.62049	-1.92143	-9.93387
-3.38661	-1.52448	-9.04633
-4.15578	-2.14753	-9.18835
-4.63375	-1.56183	-8.53375
-4.92922	-0.65897	-8.84605
-4.67869	-0.48882	-7.89302
-5.41154	-0.25239	-7.25503
-6.02211	0.31819	-6.70581
-7.02177	0.34379	-6.70157
-7.89594	0.60998	-7.10772
-8.19702	-0.02261	-6.39416
-9.19187	0.03675	-6.31204
-9.26695	-0.96029	-6.29561
-14.6665	13.0693	-1.3567
-14.2387	12.5251	-0.63505
-15.0631	12.3104	-1.15881
-15.0249	11.4526	-1.67142
-15.7053	10.7693	-1.93637
15.5929	11.141	-1.32868
14.9348	11.0331	-0.58352
14.4843	11.6675	0.04466
15.0038	12.5205	-0.00555
14.8061	12.8144	-0.94071
14.2945	12.0584	-1.34894
13.5668	11.4369	-1.05889
13.3982	10.7594	-0.3429
12.4731	10.8108	-0.71924
-5.59359	-13.8048	-10.8858
-5.00666	-14.3688	-10.305
-5.14194	-14.9812	-11.0839
-5.09914	-15.9702	-11.2254
-4.12036	15.8252	-11.2139
-4.68321	15.2658	-11.8224
-4.38948	14.44	-11.3409
-3.94797	13.6013	-11.0221
-4.25626	13.9422	-10.134
-3.62369	14.555	-9.66033
-2.7901	15.0545	-9.42451
-3.41738	15.4689	-8.76509
-4.04289	15.4357	-7.98558
-4.10948	15.3974	-6.98854
-8.35179	9.67628	5.84555
-8.65818	9.30488	6.72201
-9.36088	8.81037	6.21049
-10.0768	8.21679	6.57812
-10.3498	7.48799	7.20605
-9.41494	7.82948	7.30285
-8.8717	7.17132	6.78158
-8.04098	7.72562	6.83321
-7.57786	8.38438	6.24029
-7.04962	9.23345	6.24598
-6.36947	9.93753	6.45013
-5.7398	10.3154	5.77134
-5.32831	10.9957	6.37784
-5.54596	11.6459	5.64991
12.3623	-9.67927	-11.6905
12.6276	-9.11953	-12.4755
13.051	-8.35808	-11.9847
13.5419	-7.8047	-11.3118
14.0915	-7.18762	-10.7486
14.3982	-6.55943	-11.4636
14.7733	-5.8733	-10.8403
14.1916	-5.41354	-10.1693
13.565	-5.24879	-9.40761
12.9305	-4.5207	-9.66711
12.1692	-4.82247	-10.241
11.262	-4.70849	-10.6459
11.1745	-5.63913	-11.0012
10.7411	-6.49247	-11.2909
-0.29427	-9.20632	-9.58117
0.36565	-8.52316	-9.26845
0.16279	-7.90265	-8.51095
1.12444	-8.01389	-8.26026
1.52442	-7.31752	-7.66436
2.2401	-7.76735	-8.19865
2.68932	-8.30833	-8.90965
2.90163	-9.07708	-8.30636
3.71902	-9.43912	-8.75447
4.61452	-9.47728	-8.31106
4.42663	-8.72558	-7.67889
5.05163	-7.95125	-7.57993
5.78843	-7.27526	-7.5929
6.18988	-6.54988	-8.15206
2.55856	1.4486	-13.8522
1.74628	1.9058	-14.2144
1.73965	2.80468	-14.6526
1.15728	3.49659	-14.2258
0.37608	3.4573	-13.6028
-0.23527	4.20102	-13.8732
0.39036	4.6036	-14.5414
-0.36124	4.66131	-15.1985
0.17726	5.34533	-15.6906
0.3646	5.15634	15.3455
1.0542	4.45775	15.1546
1.52623	5.14028	14.5966
2.14238	5.30827	13.8271
2.79232	5.68526	14.487
14.4931	7.12164	-5.81519
14.9661	6.24216	-5.86827
14.1693	6.40033	-5.2851
14.7795	7.14397	-5.01177
14.3378	8.03315	-4.89216
15.2781	8.06184	-4.55282
-15.8412	7.70815	-4.23783
-15.54	7.04431	-4.92234
-14.6286	6.95588	-4.52035
-14.0999	6.52798	-5.25341
-14.7156	5.91553	-5.74925
-15.3076	5.43056	-5.10557
-15.724	4.52515	-5.0227
15.2975	4.63026	-5.19992
11.0563	10.1254	14.4058
11.3308	9.38105	13.7971
10.6579	9.53375	13.0732
10.0666	8.8345	12.6714
9.62227	9.60806	13.1232
10.0403	10.0368	13.9241
10.401	10.905	13.5835
10.7707	11.7715	13.9192
11.518	11.1098	13.9794
12.3214	10.647	14.3542
11.9326	10.2927	15.2046
11.709	9.77025	-15.9725
10.7094	9.79606	-15.9688
10.2191	9.33313	15.2927
8.10679	-15.1751	15.2493
8.80375	-14.4822	15.4343
8.90459	-13.8089	14.7018
8.66087	-13.0287	15.278
9.07983	-12.7952	14.4005
9.6002	-12.6422	15.2406
9.96165	-12.8675	-15.8547
10.8004	-13.2404	-15.4578
10.7231	-12.6177	-14.6792
9.96131	-12.1612	-14.2195
10.6346	-12.2614	-13.487
11.3559	-12.9447	-13.6012
11.8428	-12.9027	-12.7288
12.1227	-12.9314	-11.7692
6.28893	-4.14906	-13.2675
6.50092	-3.20618	-13.0106
6.5948	-2.30941	-12.5781
6.02889	-1.51728	-12.8068
6.68541	-0.86055	-13.1778
7.57228	-1.22214	-12.8902
8.12167	-0.88146	-13.6532
7.34619	-0.59056	-14.2135
7.14564	-0.68527	-15.1887
7.45356	-0.16606	-15.9859
7.71508	0.42954	-15.2264
7.47214	1.39101	-15.355
8.16475	1.89678	-14.8407
8.38544	1.20881	-14.1493
-8.80149	-13.8533	-14.9675
-9.02882	-14.6991	-15.4501
-9.68884	-15.388	-15.1504
-9.93942	-14.6499	-14.5241
-10.621	-15.1061	-15.0962
-10.8462	-15.0896	-14.122
-11.62	-15.707	-14.2634
-11.0528	15.5122	-14.5252
-10.4471	15.4622	-13.7311
-9.59101	15.4207	-13.2159
-8.6603	15.0924	-13.0546
-8.20791	14.3876	-12.5081
-7.51404	13.8066	-12.9335
-6.66637	13.747	-13.4607
0.81597	-3.60926	6.84598
0.83985	-4.47399	6.34431
1.72429	-4.06682	6.57229
1.45838	-4.25064	5.62598
2.19258	-4.86761	5.34261
2.25397	-4.61945	4.37584
2.59708	-4.36014	3.47305
1.8917	-4.52583	2.78386
2.41501	-3.87951	2.2285
3.10032	-3.3291	1.75165
2.71402	-2.52332	1.30277
2.47478	-1.84497	0.60807
2.4554	-1.04091	1.2023
1.64482	-0.69586	1.67549
12.3542	-6.90168	8.58598
12.207	-7.82596	8.9382
11.528	-7.22015	8.52357
10.9621	-7.8457	7.98652
10.1112	-7.36091	7.78404
10.6778	-6.93004	8.48642
11.1607	-6.43325	7.76528
10.5255	-5.73398	8.09332
9.81903	-5.53691	7.41358
9.17295	-6.28816	7.27861
9.74735	-6.84019	6.67419
9.52263	-6.94003	5.70489
9.17023	-7.7234	5.19288
9.1668	-7.02903	4.47327
4.9585	6.17072	6.95533
5.84671	5.71825	7.03499
6.4348	6.4536	7.37176
6.95039	7.2716	7.11674
7.62727	7.91292	7.47804
8.18811	8.0661	8.29167
7.62309	7.56911	8.95027
6.95325	8.11247	8.44423
6.18908	7.65464	8.89858
5.27917	7.33585	8.6332
4.66724	7.99423	8.19493
4.57983	8.98296	8.07335
4.29512	9.84701	7.65818
3.40529	10.2002	7.94701
-6.52	-12.0725	-5.33564
-7.36747	-11.871	-5.82674
-7.72333	-12.3875	-5.0479
-8.66632	-12.4457	-4.72021
-8.46523	-12.4872	-5.6989
-8.13031	-13.365	-6.04134
-7.49311	-13.5177	-5.28592
-8.07373	-14.1731	-4.80286
-7.86273	-14.5857	-3.91671
-7.01605	-14.7673	-4.41687
-6.56151	-15.3501	-5.09042
-6.63761	15.982	-4.35001
-5.726	15.6116	-4.52823
-5.10116	-15.9112	-3.91029
5.91963	-8.10986	13.7742
5.67654	-8.84531	14.4067
5.19891	-9.35009	13.6876
4.49852	-10.0078	13.4102
4.80162	-9.61982	12.5398
4.52606	-10.4915	12.1346
5.16755	-10.7891	11.4275
4.53558	-10.2074	10.9155
4.37136	-9.65981	10.095
4.83328	-9.17586	9.35171
4.26872	-8.3505	9.35852
4.24895	-8.06741	8.39964
3.47819	-8.37917	7.84399
4.0375	-8.77744	7.11697
-14.2403	10.6556	15.5477
-13.7672	11.5256	15.4089
-14.3859	11.6815	14.6389
-14.5051	11.2232	13.7581
-15.432	10.8574	13.6744
-15.7459	10.0061	13.254
-15.9398	9.11798	12.8372
-15.6531	8.39649	13.4675
15.9595	7.80888	12.7571
15.4967	7.71136	11.876
-15.631	7.49829	11.436
-15.0964	7.8901	10.6872
-14.5965	8.10961	9.84934
-14.1082	8.0424	8.97926
10.929	-5.52582	0.71463
11.5729	-6.24413	0.45125
12.545	-6.15533	0.66867
13.4151	-6.0609	0.18503
14.049	-5.2886	0.2262
14.4822	-5.96944	0.81682
15.3708	-6.42768	0.79658
15.8766	-6.11656	-0.00801
14.9779	-6.04603	-0.44079
15.5269	-5.77686	-1.23205
15.0924	-5.70421	-2.12978
15.1593	-4.70746	-2.08474
14.6606	-3.95672	-2.51796
14.4076	-3.20707	-1.90641
-11.654	-2.10613	3.70509
-11.3695	-2.77731	4.38964
-10.556	-2.82884	3.81036
-11.1783	-3.4393	3.32038
-10.6156	-3.38224	2.49568
-10.4389	-4.35916	2.37567
-9.93721	-4.09422	3.19913
-9.18255	-4.24184	2.55983
-8.19969	-4.17786	2.38695
-7.23021	-4.35018	2.21255
-6.5317	-5.02825	2.44125
-7.21526	-5.74812	2.5618
-7.36254	-5.09494	3.30454
-6.94203	-4.32705	3.78777
-8.40632	6.25582	-5.93136
-7.82257	6.7906	-5.32043
-7.52844	5.87572	-5.59699
-6.77516	6.24035	-6.14437
-5.80377	6.02752	-6.03898
-4.81608	6.1045	-5.90283
-4.09351	5.68681	-6.45368
-4.58856	5.00669	-5.91296
-5.35242	4.39948	-6.1316
-6.06268	4.13769	-6.78505
-6.57202	3.50852	-6.19791
-7.12913	2.68911	-6.33279
-7.15083	3.02176	-7.27559
-7.57736	3.87485	-6.97507
3.99755	15.619	2.86221
3.32726	15.311	2.18702
3.21019	15.8637	1.3619
3.71265	15.0228	1.1611
4.27121	14.4523	1.76322
4.07381	13.7333	1.09681
4.21896	13.0202	1.78266
5.13471	13.026	2.18438
5.97582	13.5151	1.95353
6.05531	12.7021	1.37672
5.58657	13.3427	0.76841
5.13547	14.1912	0.49185
5.86765	14.8718	0.5169
6.48115	15.6562	0.42553
-12.22	9.62891	-12.3756
-12.3672	8.7411	-11.9396
-13.0775	9.43803	-12.0383
-13.3917	10.3336	-11.7234
-13.1194	10.6138	-10.8029
-13.5264	11.2806	-11.4272
-13.4858	11.5729	-12.3827
-13.5167	12.5223	-12.0702
-12.809	12.8269	-12.7077
-12.4989	13.5486	-12.0888
-11.564	13.7646	-11.8072
-11.2285	13.6064	-12.7359
-10.8138	12.7322	-12.4835
-11.4627	12.3882	-11.8049
-2.10708	0.0219	10.6593
-3.00565	-0.28575	10.9722
-2.42993	-0.19364	11.7847
-2.28291	0.71195	11.3868
-1.95688	1.44223	11.9871
-2.41451	0.8142	12.6165
-2.87482	0.77236	13.5033
-2.32543	1.44595	13.9977
-2.5509	2.41303	13.8798
-3.44274	1.96728	13.9568
-4.16653	2.17551	14.6146
-3.94612	1.22945	14.8521
-3.05531	0.88297	15.1461
-3.68698	0.12198	15.294
-3.26793	6.34175	7.09088
-2.64659	5.69142	6.65383
-2.45555	5.81984	7.62697
-1.73616	6.34476	7.17209
-1.51319	5.57799	6.57014
-1.32899	4.84618	5.91399
-0.99359	5.42559	5.17116
-1.95268	5.38501	4.89098
-2.48802	5.01302	4.13267
-1.97178	4.51618	3.43506
-1.96617	3.69649	2.86229
-2.03715	2.72118	2.65316
-1.22779	2.6281	3.23306
-1.07444	2.2611	4.15055
-15.5026	15.2449	2.42982
15.8964	15.1083	3.21732
15.8499	15.5731	4.10152
-15.2927	15.3921	4.58321
-14.9688	-15.7289	4.23339
-15.0227	15.6603	3.44346
-14.1837	15.9196	2.96502
-14.1485	15.1326	2.34896
-13.4437	15.3233	1.66568
-13.9529	-15.8456	1.44198
-14.5658	15.397	1.21675
-14.0912	14.6607	0.7345
-14.5371	15.0384	-0.07703
-14.4647	-15.9669	-0.00518
15.6595	11.1104	3.32082
-15.6443	11.221	2.61159
-15.1549	10.499	3.10068
-15.0913	10.5209	2.10295
-14.3256	10.2898	1.50257
-14.7223	10.9947	0.9145
-14.1773	11.465	0.22035
-15.088	11.8694	0.13645
-15.8669	11.3398	-0.19936
15.9556	11.3689	0.78431
15.6952	10.7278	1.50629
15.0041	10.5206	0.81394
14.3164	10.1713	1.45041
13.6205	10.4173	2.12508
14.8056	-0.03432	9.6595
14.6576	0.27981	10.5973
14.0849	0.95738	10.1359
13.3275	1.29452	9.57668
14.3136	1.37719	9.43252
13.9979	2.15231	8.88525
14.7337	2.82863	8.92072
15.3806	3.16951	8.23863
14.8039	3.8394	7.77099
14.982	4.80895	7.93908
15.5106	5.30024	8.63133
-15.8572	5.43469	9.39439
-15.8048	5.68914	10.3601
-14.8505	5.54672	10.6229
-8.58995	-10.6143	14.5741
-7.97237	-10.4982	15.352
-7.42415	-9.69249	15.5764
-6.94805	-10.5149	15.2649
-7.35987	-9.89353	14.5983
-7.51953	-9.40269	13.7418
-7.92994	-8.50025	13.6108
-7.85662	-8.96958	12.7308
-8.72457	-8.88278	12.2418
-8.90086	-7.90487	12.3542
-8.03115	-7.45466	12.5565
-7.13258	-7.13646	12.2543
-7.75296	-6.70881	11.5968
-8.17428	-5.80312	11.6439
4.41354	-0.77125	14.7132
4.39226	0.10359	15.1971
3.94246	-0.33261	15.9765
3.41205	0.1283	-15.312
3.66311	0.82095	-15.9882
2.71106	0.61937	-15.7581
2.18773	1.31087	15.744
1.86882	2.03438	15.1318
1.1718	1.63577	14.5357
0.5602	2.37611	14.8148
-0.08629	1.64322	15.0267
-0.77941	1.10287	15.5038
-0.27019	0.46536	-15.918
-0.37458	-0.52259	-15.8038
-4.13781	-12.1588	0.96995
-3.16862	-12.3923	1.04842
-2.6402	-12.5095	0.20756
-3.02068	-12.8522	-0.65139
-2.07648	-12.5667	-0.48716
-1.51007	-13.2916	-0.09523
-0.94329	-12.7164	-0.685
-1.18574	-11.9292	-1.25204
-1.06102	-11.4075	-2.09604
-1.57018	-10.5578	-2.23261
-1.21626	-10.1736	-3.08534
-0.93579	-9.38935	-2.53191
-0.32851	-9.4921	-1.7441
0.54722	-9.97241	-1.69513
-4.17129	-5.96791	4.72198
-4.54951	-6.35351	5.56356
-5.18777	-6.83676	4.96431
-5.34598	-7.7436	5.35498
-4.57435	-7.66383	4.72392
-5.10013	-8.26006	4.11724
-5.86428	-7.75194	3.71988
-6.60019	-7.89625	3.05836
-6.76925	-8.06561	2.08741
-6.48588	-7.39153	1.40527
-6.64041	-6.83618	2.2224
-7.47043	-7.0739	2.72694
-7.65555	-6.67299	3.62416
-7.40799	-5.90284	4.21204
4.08204	-7.67129	11.9518
4.76275	-8.35023	11.6767
5.19271	-8.20845	10.7851
5.8206	-7.4475	10.9485
5.88256	-8.14151	11.6658
6.71898	-8.23372	11.1256
7.49168	-8.55832	10.58
8.46552	-8.4798	10.3668
9.27131	-8.38828	10.9519
9.2331	-7.84723	11.792
8.87323	-7.45501	12.6386
9.49337	-7.59672	13.4102
10.1991	-6.96396	13.0914
10.4622	-6.22259	12.474
8.04201	-10.121	-14.7919
7.89257	-10.1353	-13.8032
8.13489	-11.0024	-14.2385
8.87933	-10.3588	-14.4163
9.29567	-9.90945	-13.6259
9.84033	-9.12502	-13.3292
9.95776	-8.1597	-13.0961
10.7556	-7.72183	-13.5104
10.4479	-6.7711	-13.5483
11.0139	-6.51493	-14.3319
11.9353	-6.25943	-14.6247
12.142	-7.2246	-14.4644
12.938	-7.0273	-15.0367
13.7	-7.36123	-15.5915
-2.34325	-3.51241	12.3724
-2.9561	-2.86529	11.9189
-3.21949	-3.11221	12.8514
-3.97615	-3.42	13.4283
-4.3312	-2.49248	13.5451
-4.83796	-1.76053	13.0896
-5.61992	-1.61213	13.695
-5.15392	-2.0561	14.4604
-4.72149	-2.68063	15.1107
-4.32929	-1.85199	15.5101
-3.99134	-1.42112	14.6734
-3.29684	-1.02991	15.2772
-2.56025	-1.12301	14.6073
-1.80825	-0.47018	14.5161
-9.79426	-6.0581	15.5891
-9.59316	-5.56744	-15.5631
-8.94256	-4.87583	-15.2494
-9.01488	-3.97735	-14.8164
-9.46594	-3.33956	-14.1921
-10.0934	-2.87657	-13.566
-9.36954	-2.52311	-12.9734
-9.11107	-3.29539	-12.3931
-9.97867	-3.09452	-11.9382
-9.72327	-2.138	-11.7973
-9.43606	-1.39136	-11.1973
-8.97082	-0.56846	-10.8712
-9.25118	0.17708	-11.4758
-8.72845	0.14545	-12.3277
-11.8986	-3.61724	-13.4405
-12.4846	-4.07329	-12.7707
-11.6728	-4.61976	-12.5648
-12.2487	-5.18219	-11.9715
-12.8623	-5.39976	-11.2124
-13.4338	-4.95234	-11.9003
-14.1225	-5.53488	-12.3319
-13.4151	-5.4488	-13.0334
-12.833	-6.24888	-12.8882
-13.4697	-6.87363	-12.4361
-14.2172	-6.82675	-13.0986
-14.5895	-7.50319	-13.7341
-14.16	-8.07621	-13.0361
-14.3685	-8.73039	-12.3091
1.16768	-14.3626	8.32283
0.66217	-13.5311	8.55313
-0.03735	-13.6313	7.84558
-0.41993	-12.7077	7.87124
-0.06004	-11.7755	7.83467
-0.00745	-11.7429	6.83658
-0.95995	-11.9553	7.05485
-1.55831	-11.6916	7.81145
-2.01329	-12.3819	8.37396
-1.4913	-12.9726	8.98935
-0.58683	-12.6767	9.29661
-0.35626	-11.7044	9.33438
-1.29903	-11.4546	9.55529
-1.44514	-10.6876	8.93056
10.2554	14.2846	14.8033
11.144	14.6573	15.0708
11.6396	14.2383	14.3101
10.6863	14.4217	14.0703
10.3664	15.3534	14.2426
9.55813	15.5329	13.6819
8.82192	15.2281	13.0777
8.72052	14.2938	13.4195
8.28719	14.6354	14.2535
7.73301	15.4677	14.2675
6.85264	15.7557	14.6443
6.49651	-15.5099	15.2221
6.1432	-15.3336	14.3034
6.04921	-14.5649	13.6708
-12.3561	0.84956	10.8714
-13.0201	0.53765	11.5511
-13.4393	1.41665	11.7783
-13.2099	2.11044	12.461
-13.7787	2.46588	13.2027
-14.0414	3.2592	13.7519
-14.8857	3.79407	13.7194
-14.3667	4.38052	13.0976
-14.2304	5.26972	12.6608
-13.5853	5.90331	13.0879
-14.3303	6.56746	13.1498
-14.2415	6.48726	12.157
-14.4304	7.15858	11.4403
-13.6327	7.76018	11.3991
-9.79795	-10.547	-2.72846
-10.391	-10.2851	-3.48985
-11.1176	-10.9651	-3.58684
-10.6475	-11.7043	-4.06904
-11.1663	-11.3631	-4.85284
-11.6147	-11.5256	-5.7318
-10.7604	-11.2212	-6.15312
-10.999	-10.8679	-7.05771
-10.2314	-11.3748	-7.45001
-9.61463	-11.2448	-6.67364
-9.73865	-12.1483	-6.2633
-9.31361	-12.9706	-6.64153
-10.2215	-13.3884	-6.67677
-10.0687	-14.0934	-7.36927
-1.40033	-7.23799	-15.7607
-2.16872	-6.9737	-15.1778
-2.79931	-6.69261	-15.9012
-2.59046	-5.92141	15.4974
-1.95943	-6.49556	14.9757
-2.65768	-6.01104	14.4487
-3.36221	-6.12126	13.7477
-2.91028	-6.47736	12.9298
-2.77351	-7.30558	13.4732
-2.78203	-8.29748	13.6
-3.70448	-8.08941	13.2748
-4.68933	-8.18217	13.4213
-4.46402	-9.07433	13.8128
-4.52445	-9.90135	13.2539
9.91104	6.93374	-10.9583
9.17348	6.685	-11.5861
8.88712	5.85367	-12.0624
9.73347	5.32363	-12.1149
9.5244	4.35478	-12.2476
10.4559	4.48317	-12.5881
11.1374	4.71463	-13.2823
11.7688	4.98119	-14.0105
12.0484	5.35216	-14.896
12.715	6.09369	-14.8197
13.399	6.81496	-14.9287
13.0494	7.75052	-14.9786
13.7404	8.16883	-14.3891
12.9095	8.63712	-14.0885
15.2071	-14.7839	-3.47214
-15.8729	-14.9801	-3.81154
15.7351	-15.8804	-3.62235
-15.5221	-15.8243	-2.95524
-14.7741	-15.4602	-3.51007
-14.6744	-14.5465	-3.90404
-14.4852	-13.6547	-3.49307
-13.7595	-13.9594	-4.11001
-13.4098	-14.5475	-4.83922
-13.5245	-15.4363	-5.28291
-14.087	15.9051	-4.78312
-13.4191	15.3614	-4.27488
-12.945	14.8093	-4.96073
-11.967	14.7115	-5.14495
14.9915	-12.9277	-12.5789
14.7496	-13.2676	-11.6701
14.6436	-13.7006	-10.7749
15.0551	-12.8645	-10.4119
15.2132	-13.7461	-9.96704
14.5772	-14.2031	-9.3452
14.0658	-14.7981	-9.96525
13.9748	-15.5197	-9.27903
14.6357	15.8533	-9.69148
13.8844	15.7398	-10.3416
13.6862	15.0688	-11.0561
14.2096	14.3478	-10.6019
14.5622	13.9832	-11.4637
14.7444	13.2392	-10.8208
12.2441	-9.62763	-3.49822
12.9893	-10.2559	-3.72196
13.9749	-10.162	-3.86231
14.0207	-9.44794	-3.16374
14.7469	-8.92586	-3.61109
14.2055	-9.2467	-4.38823
13.7477	-9.63986	-5.18563
14.2573	-10.0758	-5.92739
15.1333	-9.79576	-6.32023
15.9874	-9.49268	-6.74283
15.4699	-9.8	-7.54142
15.7688	-9.38526	-8.40088
15.276	-9.02315	-9.19212
14.7	-8.2057	-9.18693
2.94644	13.0422	-4.00314
3.55889	13.636	-3.4813
3.94546	13.9082	-2.60012
3.19482	13.3157	-2.30789
3.96032	12.9377	-1.78716
4.09379	12.107	-1.24672
4.65982	12.2212	-0.43028
5.01004	11.3258	-0.70533
4.56025	11.0921	0.15667
5.19523	10.3203	0.12084
5.61582	9.81234	0.87252
6.38548	9.52848	1.4444
7.09679	9.34714	0.76531
8.00402	9.49621	1.15863
-1.54357	-9.44789	-5.22249
-2.33424	-9.00761	-5.64792
-1.41957	-8.7339	-5.94534
-1.2778	-8.80176	-6.93291
-0.56806	-9.5034	-6.86992
-0.0654	-8.96703	-7.5479
-0.64602	-8.63868	-8.29293
-1.27136	-8.04029	-7.79207
-2.01944	-8.67581	-7.9831
-2.6219	-8.77298	-7.19089
-3.32572	-8.44826	-6.55906
-4.108	-8.03826	-6.0901
-3.45722	-7.65372	-5.43541
-2.99608	-6.77398	-5.55122
-3.62808	-13.7836	11.0603
-3.91995	-12.8353	11.1844
-3.91385	-12.2746	10.3564
-3.33858	-11.9625	11.1125
-3.96312	-11.3358	10.6466
-4.16087	-12.0311	11.3375
-5.1198	-12.3146	11.3277
-6.09495	-12.4493	11.1518
-6.11932	-11.5076	11.4875
-6.01522	-10.8601	10.7325
-5.45152	-10.2672	11.3076
-5.73549	-10.5657	12.2188
-6.01286	-11.1197	13.0037
-5.26572	-11.3503	13.6272
0.43636	14.7181	1.65582
0.30727	13.745	1.46492
0.53307	13.3491	0.57482
1.17572	13.4366	1.33597
0.75512	12.5498	1.52759
0.32871	11.9469	0.85328
0.86318	11.8032	0.02039
1.40028	11.2121	0.6221
0.82682	10.5122	0.19627
0.44511	9.74394	0.71016
-0.28039	9.74807	1.39837
-0.21654	9.3592	2.31745
-0.9209	8.65136	2.26431
-1.38823	7.7914	2.46943
-13.328	8.55454	-11.3756
-13.8492	8.76023	-12.2039
-14.525	8.02846	-12.292
-13.8001	7.91333	-12.9711
-13.3458	8.15085	-13.8297
-12.5505	7.59283	-13.5926
-11.6481	7.30269	-13.2743
-11.2652	6.51442	-13.756
-10.3215	6.80899	-13.6058
-10.2079	7.68755	-14.0698
-10.7332	8.46462	-14.4164
-10.0276	8.89047	-14.9828
-10.4547	8.398	-15.7412
-10.6728	7.83453	15.462
-1.72387	10.1434	7.6481
-1.58576	11.0854	7.34211
-0.72293	10.586	7.26397
-0.39665	11.3689	6.73432
-0.67961	12.1281	7.32046
-0.80497	11.5228	8.10652
-0.16187	10.9098	8.56548
-0.70429	11.2597	9.32928
-0.13325	10.9598	10.0935
-0.57836	10.3499	10.7491
-1.28495	10.3321	10.0417
-2.03368	10.2822	10.7027
-1.50351	10.9957	11.1606
-2.10933	11.52	10.5622
6.80526	14.4259	-7.63564
7.49679	13.7036	-7.63019
8.25025	13.7526	-8.28585
7.45104	13.1517	-8.29748
6.96769	12.4489	-8.81957
7.51748	12.9051	-9.51934
7.93643	12.0472	-9.81676
8.4782	11.7956	-9.01477
9.03553	11.8349	-8.18541
8.23696	12.3913	-7.95601
8.94099	13.0644	-7.7295
9.37679	13.0651	-6.82945
8.73969	12.7309	-6.13491
7.95245	12.6648	-6.74801
-6.00306	8.93074	-13.9574
-5.64354	8.54637	-14.8077
-5.17106	7.83461	-14.2879
-5.32009	7.59411	-15.2471
-6.09093	7.29255	-15.8082
-6.41266	6.60717	15.5385
-6.92697	6.33838	14.7241
-6.47019	5.47918	14.4937
-5.78043	6.1097	14.1378
-4.88338	6.05501	14.5763
-4.41194	6.57819	15.2863
-4.4562	5.81	15.925
-4.63429	6.46089	-15.337
-4.27296	5.92511	-14.5739
7.39085	8.91885	2.91535
8.09581	8.62457	2.27003
8.53207	9.17729	2.98008
8.18236	8.88592	3.87048
8.4363	7.9191	3.89815
8.45749	7.13999	4.52468
7.95603	7.70625	5.1788
7.2595	7.88408	5.87394
7.00808	6.93962	5.66231
7.40353	6.44948	6.43908
6.88129	5.66093	6.11435
7.17879	4.7133	6.23045
7.85062	5.0376	6.89639
8.1472	4.4014	7.60863
-7.65908	-6.53828	13.1666
-8.35316	-6.95026	13.7569
-9.18141	-7.49356	13.6197
-10.1139	-7.21123	13.3945
-10.5482	-6.81861	14.2052
-10.5675	-6.47138	15.1428
-10.7604	-5.49068	15.1742
-10.2155	-4.69856	14.8992
-9.80884	-5.32302	14.2324
-10.738	-5.14059	13.9108
-11.6162	-5.58183	13.7264
-12.3709	-4.92813	13.7825
-13.3424	-5.14481	13.8784
-13.7896	-5.21368	12.9866
0.97395	11.0282	5.73015
0.55014	10.1738	6.03079
-0.42865	10.247	6.22213
-1.33822	10.3934	5.83323
-1.97901	9.73864	6.23403
-1.24209	9.86026	6.89899
-0.60986	9.51608	7.59312
-0.74251	8.80724	6.90033
-0.01202	8.40972	6.34504
0.6498	8.13021	5.64943
1.28601	7.48697	6.07544
1.37758	6.4915	6.04984
2.08694	6.06903	5.48563
2.62504	6.10232	4.64341
10.098	-8.95807	10.0221
9.38365	-9.22087	9.37353
9.88818	-9.87133	8.80576
9.3018	-9.4693	8.10253
8.68141	-9.90868	8.7522
8.25626	-9.252	8.12929
8.76221	-8.512	8.57248
8.00658	-8.11147	9.09074
7.31011	-7.70266	9.6805
7.46391	-6.71614	9.73644
6.51523	-6.64211	10.0439
6.89495	-5.96897	10.6785
7.4554	-5.36223	11.2422
8.01522	-5.06611	10.4683
13.6292	-6.3083	-5.01648
14.2188	-6.17155	-4.22043
14.0839	-6.90275	-3.55174
14.3752	-7.56431	-2.86074
13.6879	-7.85832	-3.52499
12.8238	-7.80131	-4.02505
13.0409	-6.82547	-4.04949
12.657	-5.96762	-3.70783
12.9166	-5.36044	-4.45883
12.0503	-4.87701	-4.33242
12.1197	-4.35195	-3.48419
11.5734	-4.97783	-2.92758
11.1107	-4.11097	-2.74185
10.2772	-4.00159	-2.20029
-4.3701	-8.77449	-2.9892
-4.06625	-9.40236	-2.27264
-3.80519	-8.65579	-1.66069
-3.24939	-7.8245	-1.66595
-2.87324	-8.5236	-2.27404
-2.34727	-7.91885	-2.87207
-1.85224	-7.09497	-2.5961
-0.95729	-6.65169	-2.64681
-0.2901	-7.3136	-2.98849
0.34134	-7.66969	-3.67731
1.12521	-7.06601	-3.53198
0.65386	-6.28938	-3.94995
0.84703	-5.5997	-3.25208
-0.03298	-5.91958	-2.901
-12.5082	-9.54687	14.7899
-13.0056	-8.78316	14.3784
-13.0792	-8.98586	15.3548
-13.7011	-9.7342	15.124
-14.2584	-8.98948	15.4912
-13.5236	-9.07232	-15.8355
-14.0887	-9.72466	-15.3303
-13.969	-9.08229	-14.5733
-14.6149	-9.72129	-14.1556
-15.3145	-9.29563	-14.7295
15.969	-9.18035	-14.0415
15.3502	-9.96428	-14.091
-15.9461	-10.4439	-13.5669
-15.5093	-9.83191	-12.9076
4.60861	-8.21569	-0.42388
4.43191	-9.06607	-0.91948
3.83279	-8.62109	-1.58509
3.32615	-7.96195	-1.02936
2.70763	-8.3087	-1.73448
3.30804	-8.95088	-2.21104
3.28427	-9.61472	-1.46355
3.74476	-10.2036	-2.12774
3.60058	-11.1445	-1.82107
4.26015	-11.7801	-2.22217
4.02762	-12.3646	-1.44477
4.20653	-11.8642	-0.59763
5.19159	-12.0299	-0.64464
5.75375	-12.8079	-0.92522
-0.57368	-10.2346	3.60442
-1.03964	-10.421	4.46937
-0.8571	-11.1669	3.82888
-1.39131	-10.5678	3.23248
-2.08194	-10.0646	2.71304
-2.66511	-10.8316	2.44528
-3.37357	-10.8888	1.74186
-2.85016	-10.1582	1.30331
-2.14438	-9.81793	0.68196
-2.05942	-10.6719	0.1686
-1.41156	-11.0663	0.82027
-1.09882	-10.7389	1.71188
-0.39062	-10.6788	2.41532
-0.60759	-9.70267	2.41213
-7.09934	15.5977	6.21844
-6.57949	14.8341	6.60141
-6.68028	15.6898	7.10888
-5.94736	-15.9032	7.65409
-6.65293	15.4518	7.94774
-6.42328	14.6139	7.45264
-6.71094	13.791	6.96272
-6.224	13.4138	7.75052
-5.68604	13.8013	8.49914
-4.86192	13.2494	8.37176
-3.93538	13.2172	7.99693
-3.30372	13.5871	8.67822
-2.55556	14.0317	8.18571
-1.77394	13.7716	7.61878
10.0734	14.5658	-5.37259
9.3707	15.2662	-5.49726
8.85502	-15.8874	-5.63017
9.04124	-15.295	-6.41406
9.77111	-14.661	-6.15865
9.26139	-13.9142	-5.73135
10.1687	-13.5916	-5.46174
9.61161	-12.8773	-5.88525
9.52485	-12.295	-5.0769
9.08421	-11.659	-5.71036
8.97117	-10.7713	-5.26387
9.4057	-10.0037	-4.79286
10.3141	-10.4084	-4.68839
11.3065	-10.4421	-4.80739
-5.64233	14.9794	-8.23218
-5.11683	15.5994	-8.81476
-5.85935	-15.7317	-8.77959
-5.23946	-15.01	-9.08778
-4.65088	-14.2029	-9.13313
-4.07989	-13.4384	-8.83382
-3.66349	-13.859	-9.6399
-3.5156	-14.0074	-10.6177
-3.1368	-13.1847	-11.0416
-3.23883	-12.4404	-11.7015
-3.92824	-11.8258	-12.0849
-3.78357	-10.8779	-12.3688
-4.28786	-10.0166	-12.3068
-5.04428	-9.36755	-12.3878
-5.90446	-7.83085	-11.0144
-5.51192	-7.05855	-10.5149
-6.27005	-6.42552	-10.3584
-7.10017	-5.99247	-10.7096
-7.61635	-5.75904	-11.5337
-8.46517	-5.29981	-11.2717
-9.10135	-5.21629	-12.0387
-9.06482	-4.5173	-12.7529
-8.2638	-4.10771	-13.1895
-7.41074	-4.06794	-12.6692
-6.97561	-3.81837	-13.5343
-7.53898	-4.00991	-14.338
-7.12908	-4.66489	-14.9728
-7.01126	-5.63472	-14.7593
-3.38166	-6.12835	-6.72231
-2.77471	-5.33939	-6.62657
-2.50084	-5.15043	-7.5696
-3.30135	-4.77147	-7.10529
-4.17223	-4.59907	-6.64503
-3.54366	-3.85425	-6.86894
-4.02995	-3.18516	-7.43094
-3.20681	-2.77938	-7.82815
-2.55237	-2.07332	-8.09868
-1.9037	-1.40629	-8.46515
-2.16403	-0.56381	-8.93679
-2.15577	-1.10867	-9.77527
-1.71461	-1.89031	-10.2162
-1.1157	-2.66357	-10.4245
13.6576	4.87915	15.5028
14.4863	5.09926	-15.9826
15.3527	4.60006	-15.9768
15.9198	5.11819	-15.3365
-15.4557	5.03616	15.8869
-15.5565	5.78866	15.236
-14.9524	6.45314	15.676
-14.3202	6.16404	14.9571
-13.7888	6.83534	14.4405
-13.7889	7.68557	14.9669
-14.1647	8.06744	14.1225
-14.4985	8.89219	13.666
-13.8466	9.53755	14.0642
-13.1336	10.2059	14.2762
-9.15208	-8.39444	11.0008
-9.05995	-9.34607	11.2939
-8.48883	-8.97022	10.5641
-7.837	-8.28858	10.8965
-7.09529	-8.45811	10.2476
-7.81835	-8.43553	9.55713
-8.506	-8.03566	8.95112
-9.24821	-8.23271	8.31058
-8.72549	-8.6282	7.55537
-8.71914	-9.02882	6.63915
-9.02327	-9.98144	6.63403
-9.575	-10.8154	6.64207
-10.1123	-10.7919	7.4851
-10.6571	-10.2771	8.14709
13.0282	14.9489	14.6352
12.4924	14.3294	14.0616
12.7022	13.3882	14.3265
13.3115	12.9134	13.6915
12.6164	13.3473	13.1182
13.4139	13.2961	12.517
14.1363	12.6047	12.5086
14.8313	12.7273	13.217
15.8064	12.8395	13.0258
-15.4988	12.235	13.4158
-15.8947	12.3118	14.3308
15.952	11.8725	15.216
15.6665	10.9456	14.9727
14.836	10.7204	15.4821
1.70229	0.71087	-13.3427
2.00721	0.07367	-14.0505
1.57802	-0.67889	-13.551
0.95386	-0.13531	-12.9899
0.51144	-0.68356	-13.6996
1.09916	-1.44911	-13.9613
0.42412	-1.71716	-14.6487
0.84178	-2.34368	-15.3067
0.89093	-3.2751	-15.6674
0.38087	-3.80276	-14.9881
1.04997	-4.16932	-14.3416
0.60456	-4.80291	-13.709
1.33265	-4.83837	-13.0244
1.09959	-3.8917	-12.8019
3.23243	-11.1911	3.41775
2.34051	-10.7897	3.62614
1.69783	-10.2751	4.19371
2.05745	-9.45342	3.75159
1.10157	-9.30205	3.49982
0.63738	-10.0726	3.93653
0.55209	-10.2861	4.90974
0.79092	-9.31748	4.97784
0.2448	-9.37706	5.81342
-0.60169	-9.67572	6.25417
-0.68274	-8.71576	6.52233
-1.05824	-8.89698	7.43127
-1.71513	-8.14434	7.3863
-2.37551	-7.88073	6.68316
-15.4213	8.49533	-9.00412
-15.25	8.87227	-8.09388
-15.1361	9.86351	-8.02701
-15.8669	10.5396	-7.93323
15.5696	10.1343	-7.21343
15.3432	9.56425	-6.42357
14.7149	10.1946	-5.96766
13.9312	9.69871	-5.59367
13.3107	9.06658	-6.05768
12.5264	8.60691	-6.47445
11.9105	7.82297	-6.55185
12.2941	7.59838	-5.65611
13.0313	7.62443	-4.98088
12.9749	7.71589	-3.98667
1.49559	-0.72246	12.7594
2.33992	-1.1906	13.0201
2.13168	-1.72261	13.8408
2.23354	-2.5792	13.3349
1.33465	-2.14188	13.3625
1.09993	-1.19141	13.5662
0.17721	-1.2534	13.9466
-0.56565	-1.36949	14.6059
-1.23963	-1.61454	15.3029
-1.0259	-2.33172	15.9662
-0.52083	-2.81271	15.2495
-0.88522	-2.69021	14.3264
-1.33666	-2.03745	13.718
-1.98101	-1.6766	13.0438
-6.1978	-6.95391	5.34193
-6.29777	-7.54625	6.14139
-7.04529	-7.43842	5.48596
-6.45693	-8.14495	5.0927
-7.18724	-8.76959	5.36923
-6.19768	-8.91369	5.36633
-6.45201	-9.45691	4.56619
-5.48481	-9.7027	4.63037
-4.80411	-9.82965	3.9089
-4.01483	-9.48012	4.41374
-4.05101	-10.3673	4.87372
-4.90775	-10.6391	5.31205
-4.53326	-11.1441	6.0897
-5.09997	-10.6643	6.75949
-13.5338	-5.37947	10.8188
-14.0952	-5.12558	11.6064
-14.6999	-5.86716	11.3158
-15.0842	-5.96593	10.3979
-15.515	-5.08468	10.2035
15.8579	-5.4196	10.9068
15.4895	-4.65625	11.4374
14.9592	-4.46228	12.2627
15.2407	-3.90476	13.0437
15.9485	-3.27772	13.3691
-15.7451	-3.35917	14.3175
-15.132	-3.40781	15.106
-14.4344	-3.16436	15.7799
-14.8093	-2.41852	-15.6695
-6.61252	-2.00682	12.3534
-6.55906	-1.29625	11.6518
-7.07732	-0.57929	12.118
-7.82092	0.08862	12.087
-7.1706	0.03883	12.8451
-7.24957	1.02396	12.6925
-6.72481	0.90496	11.8496
-6.76475	1.83842	11.4932
-6.92731	2.64904	12.0557
-6.14964	3.01622	11.5454
-5.5237	3.79572	11.5216
-5.91694	4.45934	10.8852
-6.09923	5.27103	10.3303
-5.88687	5.98891	9.6673
2.52408	15.4852	9.82765
2.4811	14.5797	10.2499
3.44685	14.7924	10.3986
3.14218	15.4541	11.0836
2.71865	14.7608	11.6667
2.95951	14.1026	12.3799
3.6014	14.5645	12.9919
4.43593	14.7923	12.4903
4.93364	15.3144	11.7977
4.23524	15.8445	11.3169
3.65767	15.9383	12.1278
3.80339	-15.6428	13.0241
4.04508	15.8199	13.8321
3.48675	15.4964	14.5961
0.95024	-15.7061	-14.9908
0.98593	-14.8189	-14.5308
1.12921	-14.082	-13.8701
1.97455	-14.458	-13.4906
2.29893	-15.2104	-14.0639
1.36918	-15.5592	-14.1817
1.85562	15.8452	-13.5424
1.2741	15.0674	-13.781
0.32254	14.9485	-13.4976
-0.55947	15.284	-13.1666
-1.27363	15.6676	-13.7522
-1.93756	15.9669	-13.0669
-2.66474	15.6835	-13.6921
-2.90121	14.821	-13.2447
-0.67686	13.1744	-0.03098
0.20573	13.6021	-0.22601
-0.15627	13.0234	-0.95675
-0.10815	12.3096	-0.25803
-0.59363	11.7958	0.44929
-1.18535	12.4194	-0.06158
-1.88479	11.9951	0.51354
-1.54597	11.3387	-0.16054
-2.51512	11.4162	-0.39453
-3.38678	11.7468	-0.03274
-3.13803	11.5898	0.92302
-3.34207	10.8183	1.52563
-2.89822	10.2666	2.23175
-3.52946	9.49476	2.15557
5.90496	5.55923	-10.5739
6.05004	6.05958	-11.4275
5.97289	6.4727	-10.52
5.42494	7.22649	-10.1574
5.89581	6.69985	-9.4496
6.66125	6.06151	-9.36828
7.17225	5.2969	-9.76103
7.58381	5.79837	-10.5221
8.1025	6.59203	-10.2041
8.74224	7.15091	-9.6765
9.01836	6.49427	-8.97465
9.46145	6.20516	-8.12608
9.46769	6.79951	-7.3219
9.50055	6.72069	-6.32555
7.90414	-7.75869	-14.1704
7.67962	-8.54471	-14.7464
7.43023	-8.95125	-13.8675
6.87137	-8.36689	-14.4558
6.01618	-8.58001	-14.9283
5.29912	-7.95084	-14.6284
4.58748	-8.51299	-15.0497
4.98661	-9.0929	-15.76
4.3002	-9.26279	15.5329
4.27903	-9.51504	14.5655
3.63295	-8.80536	14.2846
3.55465	-7.94339	13.7837
2.88225	-7.23862	13.5574
2.60446	-7.46742	14.4904
-1.38325	14.1709	-0.12157
-2.0512	13.4826	0.16139
-1.79475	14.1872	0.82306
-2.57339	14.6722	0.42491
-2.32991	15.6122	0.18611
-2.07926	-15.6818	0.84851
-1.28009	15.745	1.02939
-1.0871	-15.4165	1.53888
-0.41056	-14.7406	1.83129
0.26723	-14.107	2.20431
0.71597	-13.4261	2.78311
1.47121	-13.219	2.16123
2.12076	-12.6441	1.66378
2.33537	-11.6763	1.53179
-9.2521	7.48643	1.05626
-8.41583	7.76572	0.5844
-7.65825	7.14106	0.39499
-8.35782	7.04822	-0.31352
-7.73831	7.78917	-0.57277
-8.52398	8.20234	-1.03322
-7.85604	8.02354	-1.75564
-8.20712	7.59928	-2.59035
-7.60631	7.08362	-3.20119
-6.81598	7.6963	-3.19835
-6.42919	8.38417	-3.81255
-7.00867	9.02699	-4.31353
-7.66323	9.41508	-4.96233
-7.80721	10.1664	-4.31836
12.4859	-10.0994	-13.1498
13.1125	-10.1517	-12.3722
13.4785	-9.89568	-11.4774
13.9566	-9.30607	-10.8265
14.5702	-8.51775	-10.8707
14.8907	-7.82407	-11.5158
14.56	-8.64791	-11.9761
14.9759	-9.44854	-12.4074
15.279	-8.75935	-13.0655
14.6999	-8.14921	-13.6063
14.6652	-8.93429	-14.2247
13.8773	-9.53412	-14.0852
13.5304	-10.1844	-14.761
13.4029	-9.54991	-15.5234
2.25863	3.14617	-1.9545
1.36628	3.00025	-1.5274
1.81259	2.53842	-0.76091
2.19053	3.46324	-0.8041
1.98628	4.42722	-0.97446
1.71568	4.35335	-0.01461
1.61684	4.40835	0.97897
1.61448	5.22424	1.55717
2.43083	5.80148	1.5379
2.49612	6.51958	0.84503
1.77709	6.77261	0.19774
1.12999	7.30377	0.74468
0.48675	6.56031	0.92775
-0.26988	6.7359	1.55757
-1.60708	-2.76973	10.3738
-1.12708	-1.92273	10.1454
-1.5721	-1.03299	10.0438
-0.68951	-0.56302	10.0312
-1.26935	0.1388	9.61742
-2.26165	0.21999	9.71099
-1.89249	1.14882	9.67932
-1.476	1.87885	10.2211
-1.26296	2.79116	9.87143
-0.46816	2.73791	10.476
0.16301	2.05156	10.8373
0.64013	1.23308	11.1574
0.04108	0.93197	11.8993
0.17978	0.59583	12.8308
8.13414	-0.04363	7.06529
7.32586	0.39627	6.67394
6.54677	0.49586	7.29289
6.29111	-0.46156	7.15879
5.99494	-1.17249	7.79665
6.29754	-1.65822	6.97659
6.37465	-2.4626	7.56568
5.61206	-2.58591	8.20071
4.87358	-2.3765	8.84164
4.85429	-2.88175	9.70439
3.93076	-2.5088	9.79386
3.23826	-3.22736	9.72973
2.78495	-2.95983	10.58
2.19455	-3.29078	11.3161
-9.62801	-8.54513	9.30895
-9.20175	-8.20578	10.1475
-8.80966	-7.60093	10.8406
-8.49891	-6.83551	10.2771
-8.83015	-5.91617	10.4894
-9.27538	-5.47637	11.2694
-9.55555	-6.2807	11.7934
-9.35989	-5.77991	12.6365
-8.64272	-5.84572	13.3303
-8.20261	-5.25716	14.0085
-8.33168	-4.59383	14.7456
-7.9343	-5.33317	15.2892
-7.03682	-4.89499	15.3393
-6.49963	-4.30489	14.7367
-3.38208	1.78788	6.73398
-4.04802	1.04432	6.67364
-4.86358	1.55112	6.95297
-4.83938	1.68167	7.94412
-4.87881	2.38039	8.65842
-4.97683	1.69525	9.38021
-4.09774	1.21931	9.40634
-4.29887	0.51497	8.72557
-3.64539	1.09485	8.23903
-3.11842	0.47874	7.65362
-3.11809	-0.0233	6.78878
-3.62741	-0.63219	6.18062
-2.94897	-1.13672	5.64661
-2.32922	-1.28776	4.87648
10.5825	15.1809	4.52183
10.6964	14.3964	5.13138
11.6486	14.222	4.8807
11.5658	13.4766	4.21915
11.5613	13.4876	3.21922
11.283	13.1142	2.33429
12.0382	12.7465	1.79158
11.699	11.8072	1.741
10.7359	12.0259	1.5843
10.0891	12.5722	2.11652
9.87812	13.3811	1.56786
9.1554	13.2209	0.89556
8.67176	13.9807	1.33003
8.54012	14.6432	0.59267
11.2496	7.88454	-7.83435
10.6719	7.66224	-7.04892
10.5832	6.67367	-7.17077
11.4236	6.49564	-7.68269
10.7719	5.92734	-8.18508
11.0975	6.33105	-9.04009
11.6884	6.97166	-9.53044
12.1345	6.41109	-10.2281
12.7477	5.87757	-10.8106
12.8928	6.79976	-11.1691
13.5461	7.54594	-11.0407
13.7828	6.92524	-10.2933
14.1539	6.29873	-10.9787
14.8193	6.3802	-11.7207
-0.13203	-6.54892	-13.6862
-0.66146	-7.28362	-13.2621
-1.41628	-7.80038	-12.8581
-1.51407	-8.78406	-12.707
-0.63139	-8.47857	-12.3499
-0.09163	-7.91045	-12.9711
-0.20103	-8.63669	-13.6498
0.36122	-7.88705	-13.9989
0.99056	-8.44466	-13.4576
1.37308	-9.03973	-12.7508
0.76227	-9.02879	-11.9591
0.76895	-8.54282	-11.0852
1.61107	-8.03813	-10.8951
2.19633	-8.31113	-10.1316
3.97606	9.35376	-9.30734
3.6012	8.50553	-9.6815
4.0145	8.03967	-8.8991
4.23589	8.83513	-8.33498
3.67321	8.56728	-7.5529
3.49179	9.498	-7.23535
4.22204	9.82696	-7.83413
3.95144	10.6873	-8.26618
2.98217	10.7862	-8.04097
2.32613	11.4606	-7.70218
1.71649	12.1301	-7.27775
2.31767	11.87	-6.52214
2.05081	11.8601	-5.55846
1.6921	12.5426	-4.92169
-7.8428	1.97561	-8.67508
-6.857	1.86932	-8.80506
-7.28021	1.20017	-9.41591
-6.55987	0.53838	-9.62363
-5.74155	0.62332	-10.1921
-6.49213	0.34853	-10.793
-5.67605	0.24897	-11.3623
-4.83609	-0.05369	-11.8127
-4.15847	0.65141	-12.0217
-4.03513	1.37168	-11.339
-3.1258	1.78684	-11.3666
-2.30621	1.82354	-10.7949
-2.75416	1.53436	-9.94886
-2.54064	0.56805	-9.80516
11.5616	15.4994	-15.7526
12.1757	15.8401	15.5355
12.8282	-15.9882	14.7975
12.4142	-15.0889	14.9384
13.3149	-14.9758	15.3579
13.9007	-14.4095	15.9377
14.2574	-13.7272	15.2997
14.1675	-14.4303	14.5943
13.6643	-14.2188	13.7564
14.4926	-14.2528	13.197
14.2481	-14.7086	12.3412
14.2467	-15.3963	11.6151
14.5937	-15.6001	10.6997
15.1293	15.8341	10.0729
3.09661	0.01736	10.2929
2.52439	-0.69419	10.7006
3.08514	-0.9701	9.91996
2.17256	-1.35706	9.78786
2.86903	-2.03441	9.55096
2.87702	-1.16307	9.06036
2.90596	-1.87926	8.36306
2.89905	-2.32262	7.46674
3.65044	-2.96711	7.32516
3.46854	-3.27251	6.39047
4.05806	-3.89948	5.88118
4.91691	-4.03534	6.37506
5.72755	-4.05525	6.96027
5.19225	-4.42223	7.72105
-7.23427	9.19392	14.2044
-6.32038	8.99025	14.5556
-5.57281	9.23902	13.9398
-6.18561	8.96448	13.1988
-6.91533	8.55336	12.6524
-7.54308	8.82719	13.3811
-8.23411	8.49161	12.7409
-8.23664	8.88684	11.8223
-7.75167	8.3614	11.1232
-6.90526	7.82897	11.1128
-5.98946	7.43393	11.0403
-6.23252	7.64942	10.0945
-6.92292	6.96637	9.85622
-7.03136	6.29416	10.5886
-4.16392	-14.2406	-1.90014
-3.45582	-14.8709	-1.58167
-3.13501	-15.7417	-1.95409
-3.49021	-15.6812	-2.88691
-2.63756	15.8718	-2.61644
-1.9045	-15.4936	-2.37185
-1.18287	-15.0956	-1.80538
-0.72304	-15.2376	-0.9288
-0.06289	-15.721	-1.50374
-0.5838	15.9121	-2.27445
-0.33694	-15.4687	-3.01989
0.44907	15.917	-2.94984
-0.11507	15.1715	-3.30468
-0.1811	14.7797	-2.38702
3.5462	-3.92759	-13.3927
3.15149	-4.1966	-14.2713
3.86361	-3.50955	-14.4156
4.13846	-2.83937	-13.7262
4.56134	-3.66058	-13.3431
5.45416	-3.21489	-13.4082
5.08678	-2.29229	-13.2906
4.92145	-1.3459	-13.5681
4.10897	-0.80714	-13.3453
3.72217	-1.44752	-12.6818
3.31267	-2.35981	-12.6883
3.8733	-2.88977	-12.052
4.57151	-3.59121	-12.1952
3.71775	-4.10982	-12.149
2.1839	5.87736	8.01985
2.85331	5.1479	8.1605
2.86169	4.57077	8.9771
2.28529	4.16949	9.68896
1.69402	4.94888	9.89622
2.60593	5.30331	10.1031
2.40139	4.62259	10.8065
1.95875	3.73838	10.6574
2.92437	3.5292	10.5031
3.54778	4.27255	10.7456
4.34442	3.82284	11.1495
5.16741	3.60346	11.6735
5.56381	4.39232	12.1431
6.19647	4.49813	12.9103
13.2812	8.29693	7.72759
13.7626	8.8902	8.37278
14.3015	8.58458	7.58779
14.8011	9.4508	7.59153
15.3505	9.96584	8.24948
15.5372	9.79769	9.2174
14.7942	9.44275	9.78478
14.194	8.99556	10.448
13.8772	8.48522	11.2475
13.9211	7.54645	10.9057
13.4465	6.67768	11.0469
12.487	6.47436	10.8517
12.6332	5.87468	11.6385
12.7002	5.04673	12.1953
-6.92343	-12.2144	7.12434
-6.61949	-12.8307	7.85089
-7.16484	-12.7713	8.687
-8.13438	-12.5306	8.73249
-8.5916	-12.9178	7.93184
-9.0054	-12.8676	8.84083
-9.25617	-13.7177	9.30401
-9.3575	-14.4329	8.61248
-9.12402	-15.0899	7.89564
-8.39245	-15.203	7.22332
-8.60728	-15.3196	6.25365
-8.1766	-14.4716	5.94484
-7.29068	-14.2234	5.55295
-6.81478	-13.9224	4.72658
12.1839	-4.77194	12.71
12.6556	-4.44095	11.8927
13.3038	-4.7438	12.5914
14.086	-4.52957	13.1764
13.3294	-4.18695	13.7333
12.4782	-3.71641	13.5008
13.2073	-3.03428	13.4462
14.1147	-3.26489	13.7976
14.3816	-2.35071	13.4925
14.8601	-1.56927	13.893
15.3228	-2.02611	14.6527
15.6652	-1.39983	15.3531
14.7895	-0.92994	15.4643
14.4996	0.02712	15.4686
-7.29865	-2.70808	10.2487
-6.98021	-3.65112	10.1524
-6.48404	-3.38118	9.3272
-6.03795	-2.55007	9.65925
-5.29905	-2.45671	10.3266
-4.92725	-2.29567	9.41233
-4.3523	-1.4904	9.55716
-3.82536	-0.77378	9.10024
-4.01204	-0.36954	9.99564
-4.61123	-0.76833	10.6899
-5.19805	-0.02963	10.3583
-5.51492	0.9177	10.4049
-4.73342	1.03066	11.0185
-3.7438	1.16704	11.0637
-3.81689	15.5764	15.2363
-4.01466	-15.4573	15.4012
-4.53776	-15.3323	-15.7557
-5.44431	-15.0396	15.9402
-5.686	-14.1486	-15.6754
-5.77621	-13.5295	15.5445
-5.19081	-14.2503	15.1733
-5.85654	-14.6739	14.5591
-5.78541	-14.172	13.6971
-5.73871	-13.2718	14.1301
-5.27634	-12.6985	13.4536
-4.32115	-12.9778	13.3557
-3.73091	-13.7847	13.3328
-4.28642	-14.0982	14.103
-6.86371	4.05433	1.79779
-7.25764	4.80803	2.32387
-6.43631	5.31173	2.59165
-6.33126	4.83162	1.72075
-6.92182	5.46014	1.2146
-7.24471	4.65713	0.71368
-8.10628	4.4639	1.18309
-8.38314	3.50655	1.26571
-8.51747	2.92534	2.0683
-8.98454	3.37768	2.82806
-8.27228	3.19002	3.50442
-7.52765	2.7954	4.04275
-7.0351	2.68996	4.90662
-7.18071	3.59974	5.29532
-14.6647	-0.62011	-5.50446
-15.5884	-0.75968	-5.14745
15.5775	-0.88582	-5.68434
14.9686	-1.52327	-5.21224
15.5907	-2.14781	-5.68441
15.2849	-2.74223	-4.94064
15.9439	-3.4145	-4.60329
-15.3028	-4.063	-4.49382
-14.5029	-4.45104	-4.03599
-13.6225	-4.09019	-4.34369
-14.0654	-3.21362	-4.1554
-13.4571	-2.44318	-3.96476
-12.7688	-3.14902	-4.13239
-12.8068	-2.75955	-5.05265
-7.65064	15.6949	15.7262
-7.02362	-15.6543	15.298
-6.72202	-15.3189	-15.8096
-6.64144	15.7517	-15.4494
-5.79782	15.8545	-15.9765
-5.65381	-15.6059	15.194
-5.09065	15.864	14.5602
-4.7455	-15.3094	14.1158
-4.08243	-15.2737	13.368
-3.35411	-15.7664	12.8918
-2.74206	15.8593	13.5884
-2.35324	15.3841	12.7991
-2.5857	15.0444	11.8877
-3.41186	14.5037	11.7295
13.4616	-12.2104	0.01205
14.2	-12.7214	-0.42785
14.2595	-13.5423	-0.99583
13.6443	-13.3156	-1.75091
13.408	-13.1952	-2.7151
12.5381	-13.5999	-2.99703
13.1255	-14.0479	-3.67105
13.9872	-14.2132	-3.19143
14.032	-15.0608	-2.66258
13.483	-15.4373	-1.91639
12.7245	-15.6191	-1.29058
12.1774	15.8938	-0.6098
11.587	15.9863	0.19201
10.8553	15.7658	0.83691
7.28614	-2.22761	-9.91323
6.61217	-2.50113	-10.5995
5.90163	-2.38492	-9.9055
6.48162	-1.73418	-9.41545
7.12254	-1.34234	-10.0755
6.71983	-1.70528	-10.9158
5.76733	-1.94149	-11.108
5.31802	-1.04932	-11.0615
4.82732	-1.14447	-10.1954
3.9566	-1.34344	-10.6451
3.92288	-0.35528	-10.4954
3.05926	0.00732	-10.1451
2.08113	0.08661	-10.3374
2.17607	-0.81068	-10.7685
-5.00586	-4.68273	5.92302
-4.21568	-4.34319	6.43325
-4.76458	-3.51547	6.31665
-5.41462	-3.62609	5.56485
-4.77961	-3.06168	5.03739
-4.3192	-2.56654	5.77418
-3.46859	-3.02426	5.51542
-3.13684	-3.21066	6.44019
-2.3458	-2.70053	6.77787
-2.7724	-2.66968	7.68178
-2.27455	-2.54968	8.5407
-1.51827	-2.82942	9.13214
-0.58674	-2.83776	8.76858
-0.62085	-2.74962	7.77305
15.9016	2.29555	-3.232
-15.4007	1.61358	-3.45143
-15.3563	1.79264	-2.4686
-14.8369	2.22799	-3.20392
-14.2939	2.81769	-3.80181
-14.8127	3.48425	-3.26645
-14.0484	4.11421	-3.40426
-13.6223	3.95552	-4.29491
-13.6406	3.45144	-5.15837
-13.0288	2.86889	-5.69353
-12.8567	2.26855	-6.47453
-13.1801	3.01672	-7.05386
-12.6051	2.62562	-7.77251
-12.3381	3.18959	-8.55393
13.3381	-7.4612	-9.25059
13.6632	-8.28982	-8.79487
14.2271	-8.07525	-7.99737
14.8616	-8.8453	-7.93103
14.3149	-9.40832	-8.55081
14.1875	-10.0819	-7.82275
13.5879	-10.7159	-7.33445
14.0898	-11.519	-7.01306
13.4605	-12.0603	-7.57079
14.0296	-12.5752	-8.21186
14.6784	-12.41	-8.95463
15.6471	-12.1653	-8.99644
-15.6123	-12.2488	-9.66329
-14.8136	-11.8164	-10.0816
1.12309	-8.3722	-7.13386
1.6706	-9.15257	-7.43593
2.03413	-10.0585	-7.65305
1.41615	-10.1995	-6.8796
2.39591	-10.1343	-6.69036
1.90398	-10.9973	-6.57556
2.14744	-10.5774	-5.70128
2.89815	-10.0328	-5.32724
3.72616	-9.51983	-5.10089
3.86945	-9.54505	-6.09025
3.02567	-9.01418	-6.01139
2.55665	-8.68589	-6.83129
3.35657	-8.26348	-7.25755
3.92145	-7.69453	-6.65989
8.60658	9.60288	-3.61095
8.70257	8.78526	-4.17866
9.26132	8.13139	-4.68882
8.72287	7.46254	-4.17626
8.13926	8.00464	-3.57167
7.69677	8.64835	-4.19605
6.82111	9.13123	-4.202
6.15098	9.71006	-3.73735
6.67646	10.25	-3.07984
6.53559	11.2078	-2.82915
6.28648	11.7985	-3.5966
7.123	11.6273	-4.11711
7.37823	11.0625	-4.90187
6.44356	10.7075	-4.92144
-5.3066	-2.84204	-13.2602
-4.7538	-3.33707	-12.5899
-5.02806	-3.79643	-11.745
-5.41523	-4.51241	-11.1641
-6.09017	-5.18252	-10.8552
-5.96143	-4.93578	-11.8157
-6.84809	-4.56087	-11.545
-7.07404	-4.07246	-10.7022
-7.13464	-4.73252	-9.95343
-7.47965	-5.58239	-9.55509
-7.10558	-6.09811	-8.78431
-7.43062	-6.99912	-8.49705
-8.34925	-6.60815	-8.55412
-9.22249	-7.05734	-8.74304
-2.33917	7.08529	-2.82384
-2.73175	6.44402	-3.48312
-1.79238	6.16904	-3.27826
-1.0789	6.78268	-2.94004
-1.51158	7.59592	-3.32916
-0.53399	7.57694	-3.53886
0.43243	7.32008	-3.53223
0.07024	7.2151	-2.60606
0.47108	8.03297	-2.19324
0.03449	8.8672	-1.85643
-0.90162	9.02686	-1.54305
-1.07761	8.85146	-2.51169
-1.85607	8.33435	-2.15589
-1.32309	7.67099	-1.63062
15.9537	-1.64334	7.18574
15.1993	-2.17568	6.80164
15.3628	-2.39166	7.76425
-15.9733	-2.92448	8.28904
15.7662	-3.69154	8.87538
15.0305	-4.30612	8.59082
14.6852	-5.16094	8.97818
15.5023	-5.19606	9.55366
15.0506	-5.92843	10.0632
14.6631	-6.83665	10.2212
15.1597	-6.6498	11.0688
15.9709	-7.18223	10.8268
-15.4015	-7.64289	10.1992
-15.683	-8.55962	10.4827
-8.96345	-5.44989	7.54128
-9.1453	-4.94874	8.38732
-9.3441	-5.85382	8.76323
-9.98353	-5.30291	8.22692
-10.1592	-4.80021	7.38049
-10.7922	-4.35821	8.01604
-11.7804	-4.39419	7.86712
-12.2509	-5.02321	7.24832
-11.9731	-5.91529	6.89195
-12.6026	-6.06358	6.12922
-12.5699	-6.7412	5.39453
-12.4583	-7.42843	4.67673
-13.0873	-8.16157	4.41819
-12.4374	-8.63194	3.82123
11.6196	5.6356	15.8448
10.8189	5.4872	15.2644
9.9647	5.2899	15.7455
9.20418	5.86734	-15.9576
9.70731	6.2578	15.2714
10.2131	6.88287	15.866
9.76175	7.55248	-15.5442
8.9893	7.16811	-15.0386
9.62877	7.40532	-14.3073
10.2364	6.66778	-14.0126
10.9062	7.31599	-14.3748
11.5877	7.53329	-15.0736
11.9717	7.2607	-15.9558
11.3188	7.64457	15.3912
2.7762	9.87956	0.8388
3.62692	9.91032	0.31409
4.08274	9.14734	-0.14428
3.6019	9.46994	-0.95959
2.99206	8.6797	-1.01977
2.64617	8.3308	-0.14878
1.71883	7.96302	-0.07962
2.09255	7.59904	-0.93277
2.91065	7.17097	-0.54875
3.68027	7.13865	0.08893
3.52881	6.16585	0.26421
4.47187	6.24584	-0.05865
4.61842	5.65332	-0.85077
4.59558	5.65887	-1.85049
-10.0905	-11.9544	1.62012
-9.39398	-11.5096	2.18311
-8.54202	-11.9321	2.49239
-8.86285	-12.5957	3.16818
-9.39886	-11.7536	3.22757
-10.2395	-11.3125	3.54187
-10.4258	-12.1404	3.01284
-11.4184	-12.093	3.12378
-12.3211	-12.3596	2.78588
-12.9161	-13.0365	3.21928
-12.2947	-13.5435	3.81658
-12.5264	-14.5161	3.80236
-12.684	-15.3589	4.31707
-12.4703	-15.9615	3.54817
6.97692	-6.71947	12.8803
6.6397	-7.25527	12.1062
7.47832	-6.86796	11.7232
6.71073	-6.22742	11.7458
6.25488	-5.77773	12.5139
6.51453	-5.43855	13.4181
7.27667	-4.87898	13.7437
8.02411	-4.82762	13.0814
8.44165	-5.62626	12.6479
9.24319	-5.14182	12.9984
9.91653	-4.46172	12.7084
[truncated: 81,014 more rows]

## Sheet: Final configuration of PABE
<?xml version="1.0" encoding="UTF-8"?> <galamost_xml version="1.3"> <configuration time_step="180000000" dimensions="3" natoms="14000" > <box lx="31.2596" ly="31.2596" lz="31.2596"/> <position num="14000">
-11.4739	-9.93458	14.2055
-12.052	-9.9321	14.9709
-12.1225	-9.51806	15.888
-13.0253	-9.0765	16.0409
-12.9016	-9.29904	15.1295
-12.7581	-8.99867	14.2233
-11.8931	-8.6414	13.6551
-11.129	-7.51021	13.9568
-11.8257	-7.13444	12.7076
-13.1726	-6.70163	12.4456
-12.765	-5.68332	11.5292
-11.9711	-6.29746	10.4545
-12.5566	-7.35073	9.78569
-12.7875	-7.20527	11.1932
-0.62201	14.9849	8.96175
-1.14736	14.2303	8.46768
-1.35961	14.9106	7.81986
-2.20583	14.7622	8.27205
-3.18424	14.6726	8.38948
-3.34278	13.8883	7.6564
-4.39967	13.9204	7.14565
-3.67363	12.6985	6.78518
-3.7111	12.1953	5.51369
-3.76269	11.1464	4.64218
-2.57125	10.6984	3.8362
-3.58499	11.2144	3.11421
-3.24263	11.4698	1.78455
-4.08961	10.394	2.0627
2.04654	5.20435	-3.16021
1.44237	5.77726	-3.64912
0.46844	5.50038	-3.63039
-0.43844	5.78456	-3.99466
-1.2056	5.3425	-4.57936
-0.657	5.77012	-5.25198
-1.46563	5.10478	-5.74867
-0.67138	4.90184	-6.9427
-1.94634	5.53672	-7.09871
-2.67847	5.23876	-8.33898
-4.00503	5.37667	-8.69302
-4.16439	6.69036	-8.31451
-3.22328	6.2367	-7.32879
-2.11869	7.0991	-7.58217
-1.46418	15.4985	9.14759
-2.43616	15.3979	9.20004
-3.05177	16.1826	9.47496
-3.57145	15.3758	9.83571
-3.05933	14.5435	9.96742
-2.24196	14.262	9.45321
-2.22162	12.9738	9.60901
-3.3479	13.3298	10.3876
-3.12457	12.417	11.441
-2.70009	13.8699	11.5764
-2.74389	15.2273	11.5228
-3.73815	16.0272	12.2666
-5.06857	16.1591	12.1476
-5.60761	14.9167	12.8044
9.65133	14.8026	-14.8565
8.89963	14.7262	-14.2435
9.65813	14.4016	-13.7217
8.80249	13.8681	-13.6095
9.00572	14.5477	-12.8823
9.62664	13.7481	-12.7679
9.98383	14.5967	-11.9348
9.38176	14.16	-10.8482
8.00505	14.5645	-10.9809
6.87898	15.3477	-10.5565
8.2347	15.8811	-10.5034
7.58405	15.3771	-9.37513
7.78816	14.4185	-8.41467
7.47584	15.1012	-7.21235
-13.4822	4.59324	-14.2967
-13.6683	3.63895	-14.4405
-13.4124	2.96541	-13.6965
-13.4914	3.86021	-13.311
-13.6233	4.88116	-13.394
-13.909	5.36718	-12.6223
-13.9994	6.50078	-13.2811
-13.7796	7.7804	-13.6791
-13.6064	9.02407	-13.2357
-12.7317	9.88603	-13.8885
-12.3479	9.86509	-15.2085
-11.0389	10.1313	-15.4075
-10.6638	8.74021	-15.4558
-9.83001	7.94689	-16.2338
5.99878	-2.65742	-5.92295
6.34628	-2.63878	-5.04353
5.82014	-2.53886	-4.20037
5.83251	-1.67087	-3.62992
5.84877	-2.51982	-3.11034
4.90504	-2.82948	-3.39436
5.14345	-4.02081	-3.1271
4.35742	-3.61584	-4.22387
3.75755	-3.55291	-2.95635
2.73665	-2.57443	-2.5004
3.43194	-1.44001	-2.54377
2.43605	-0.58804	-2.70734
1.54702	-1.28103	-3.46096
1.35701	-1.60909	-2.12304
-3.48072	13.7088	-12.3074
-2.54114	13.9026	-12.0679
-3.20879	14.6075	-11.8041
-2.40178	15.1831	-11.9019
-1.54355	15.5165	-11.9102
-2.0139	15.4022	-12.8238
-0.92848	15.5925	-13.2981
-0.83993	16.6082	-14.215
0.58003	16.5349	-13.9507
1.82555	16.0316	-13.3991
2.76413	15.8622	-14.415
3.90092	15.7709	-15.1125
3.22322	14.7786	-15.7274
4.18748	15.1294	-16.6255
0.8214	9.35882	11.6878
0.24111	8.94812	11.0045
-0.49476	9.55442	11.3621
0.20639	10.1638	11.5118
0.00259	10.9797	11.9424
0.84892	11.1683	12.3816
-0.09301	11.2191	13.1569
-0.06958	10.3239	14.2588
-0.92893	9.43375	13.6895
-1.84238	10.3282	14.0854
-2.89868	9.38787	14.0755
-4.1735	8.83815	14.1758
-5.22767	8.44321	13.4413
-5.04552	9.68112	12.9178
-5.52755	4.9785	1.86094
-6.2096	5.6269	1.81134
-5.36141	5.97332	2.37681
-5.62415	6.89604	2.13887
-5.39092	6.57897	1.27452
-6.37804	6.56797	1.02221
-6.89446	7.16761	1.9504
-6.29349	6.389	2.9758
-7.06464	5.73003	3.93122
-7.08033	5.00283	5.10245
-6.51134	4.02667	6.02893
-7.26938	2.92216	6.6579
-6.60252	2.21316	7.71131
-6.09219	2.01411	6.36691
5.0654	-8.08438	-14.6889
5.53419	-7.71559	-15.4696
4.60501	-7.45977	-15.5561
4.61325	-6.729	-16.2203
3.67255	-6.53967	-16.3283
2.95564	-6.14928	-15.7218
3.71664	-6.61053	-14.8878
3.03504	-5.97181	-13.8203
3.42122	-5.08448	-12.839
3.12794	-4.13714	-11.8823
3.96821	-4.26013	-10.7941
3.97358	-2.96001	-10.4124
4.04181	-3.27972	-9.02816
3.61939	-4.53113	-9.04192
9.22013	-2.04029	-3.72386
9.26391	-2.56146	-4.37338
9.9957	-3.2517	-4.48826
10.2962	-2.73653	-3.72777
9.99226	-3.4626	-3.17263
10.69	-2.98415	-2.66109
10.2538	-3.72682	-1.72279
9.95359	-4.97789	-1.23626
9.83125	-6.367	-1.30591
9.11981	-7.12646	-0.43213
8.04342	-7.58741	0.35701
7.24237	-8.61119	-0.03071
8.51214	-8.5892	-0.61703
7.45922	-8.66166	-1.54257
-2.75733	11.5029	-9.23851
-3.56442	11.9333	-9.36363
-3.85168	10.9945	-9.0407
-3.00107	10.3967	-8.78258
-2.95116	10.4779	-7.8523
-3.89228	10.0917	-8.08069
-4.30468	9.59042	-7.14122
-5.68326	9.96916	-6.87853
-6.50808	10.3414	-5.79827
-7.07129	9.82422	-6.96778
-7.40402	8.6161	-7.54401
-6.29329	8.51035	-6.7223
-6.065	8.20161	-8.05499
-6.71964	7.21594	-7.29176
1.75539	3.85872	7.10965
1.14348	3.21927	7.59783
0.50859	3.79023	7.11932
-0.47581	3.81626	6.80755
-0.60026	2.93834	6.2344
-1.43514	3.31984	6.67848
-1.92875	2.48531	5.97134
-2.50649	2.46867	4.70402
-2.5964	3.78103	4.78836
-1.87399	3.61582	3.61881
-2.5973	4.64448	3.08564
-3.1033	5.86376	3.47529
-3.00968	7.23544	3.12638
-3.73821	8.34587	3.27787
-5.97827	-5.21251	-4.33155
-6.29629	-4.32572	-4.35916
-6.42218	-4.55392	-3.3453
-6.7725	-4.31313	-2.39673
-6.79032	-3.8061	-1.55441
-7.6557	-3.45385	-1.35144
-8.34786	-2.54932	-1.81535
-8.5026	-1.42911	-2.51564
-9.17971	-0.31935	-2.03139
-9.90214	0.41005	-3.02383
-10.8081	-0.24293	-3.79166
-11.7237	0.06413	-2.76291
-11.0738	-0.29388	-1.60677
-12.2226	-1.06121	-1.35826
14.705	8.1859	-10.7648
13.78	8.50675	-10.6562
13.2701	8.79029	-9.8637
12.3028	8.9119	-10.0927
11.6692	9.6089	-10.3953
11.0785	9.29225	-9.64253
10.5896	10.3395	-9.29587
9.33426	10.0819	-8.72168
8.04757	9.97624	-8.1553
7.91152	9.28798	-9.43141
8.05834	9.42117	-10.7865
8.48186	9.08042	-12.0635
9.00472	10.2264	-11.4014
9.36315	9.77725	-10.1547
-1.82602	12.5797	-12.2089
-2.06513	12.5401	-13.2855
-2.87298	12.5934	-12.8486
-2.50689	13.4645	-12.986
-1.91889	14.2927	-12.814
-2.86513	14.6869	-12.785
-2.88226	14.3479	-13.9264
-3.50067	14.0588	-15.1961
-4.087	14.9667	-16.1218
-4.68464	14.686	-14.9484
-5.56825	13.9271	-15.7847
-6.17967	15.1641	-15.5296
-6.40005	15.2008	-14.2506
-5.99493	16.4302	-13.7843
14.4455	-12.6832	-5.46226
15.3291	-12.532	-5.74516
15.7173	-13.3746	-5.50533
16.3646	-12.9348	-6.0722
15.688	-13.28	-6.74952
16.5893	-13.3016	-7.09857
16.4905	-12.9645	-8.24196
15.2477	-12.508	-8.46998
14.2096	-13.0523	-9.23078
12.9815	-13.446	-9.62145
12.3545	-14.1601	-10.7276
11.1156	-14.3198	-11.1053
11.9621	-15.032	-11.9533
10.9584	-15.7744	-11.3865
14.3447	-15.2968	5.17759
13.8151	-14.6205	4.57457
12.9763	-14.3756	4.35102
13.0908	-15.3273	4.42999
12.4916	-15.771	5.03029
12.3359	-16.5013	4.34024
12.7032	-16.548	3.13515
13.7368	-15.7796	2.62393
12.4652	-15.4357	2.16498
12.7799	-14.0251	2.19914
11.6046	-14.304	1.73807
11.9742	-12.9691	1.84327
10.5684	-13.2781	1.68382
9.38458	-13.7227	1.1196
-8.44414	-5.02397	-4.29493
-7.57509	-5.27241	-4.82204
-7.31535	-4.668	-4.09676
-7.53399	-3.74115	-4.44134
-8.05212	-4.06537	-3.68436
-8.45545	-4.75592	-3.08459
-8.25363	-4.71874	-1.96445
-8.12866	-5.77871	-0.99217
-9.12136	-4.85819	-0.89026
-9.13603	-3.53274	-1.26647
-9.22781	-3.38407	-2.77603
-10.4376	-3.09667	-3.37903
-11.619	-3.67732	-2.85879
-12.2912	-2.87849	-3.59953
-1.79963	-15.287	-9.89166
-1.71799	-15.6181	-8.98737
-2.33285	-16.4025	-9.07722
-2.63991	-16.5092	-8.14415
-3.02265	-15.6455	-8.03704
-2.92351	-15.0528	-8.87565
-3.14038	-14.3281	-8.02077
-4.30459	-13.7967	-8.41225
-4.16254	-12.5082	-7.81971
-5.39063	-12.4396	-8.27198
-5.49049	-11.1323	-8.71802
-5.18387	-10.6883	-10.0498
-3.8819	-10.1343	-10.1639
-3.19879	-9.0133	-10.6581
-1.29007	12.3895	-2.46119
-1.50356	12.3213	-3.41617
-0.90463	13.0944	-3.1987
-1.08804	13.2194	-4.15978
-0.78689	14.0544	-3.55974
0.21653	14.3621	-3.50488
-0.30905	15.1082	-4.32732
-1.01015	15.3194	-3.06105
-1.60642	16.3235	-2.29217
-2.47405	15.4666	-2.90726
-3.23186	15.6328	-4.09835
-3.82441	16.7454	-4.95951
-4.49323	16.8446	-3.77538
-3.72582	18.0098	-3.41135
-4.6711	-0.8422	8.91976
-5.31004	-0.07238	8.69384
-6.02247	0.1154	9.31709
-6.91075	0.5954	9.46211
-7.78173	0.45848	8.89055
-7.40697	0.48361	7.95429
-8.24491	-0.27361	8.00649
-9.06479	0.80654	8.53208
-10.0806	-0.15958	8.41901
-10.6648	1.04862	8.78855
-9.72344	2.11869	8.85196
-9.33986	2.02363	7.49903
-10.4638	1.26897	7.50418
-11.8553	1.27134	7.59438
-9.83376	-14.7154	-4.54396
-10.6864	-14.7033	-3.90605
-10.6301	-13.7608	-4.34407
-9.96355	-13.0615	-4.18819
-9.68998	-13.9127	-3.69104
-10.4025	-14.0595	-3.05355
-9.77898	-13.0135	-2.93244
-8.41949	-13.4289	-3.06011
-8.34446	-13.0327	-4.40643
-7.42726	-12.0267	-4.29286
-7.92822	-11.5106	-3.02455
-9.2884	-11.4615	-3.07548
-9.8329	-10.1329	-3.30789
-10.1583	-8.8351	-2.75847
8.76379	-11.1154	-15.5418
7.91864	-10.6417	-15.1933
7.65624	-11.597	-15.4766
7.59898	-12.2244	-16.2462
8.55044	-12.0111	-16.0152
8.49314	-12.323	-16.9752
9.05943	-12.8697	-17.794
10.4053	-12.4724	-18.0429
11.3234	-11.5485	-17.6134
12.0633	-12.4444	-16.9977
11.3602	-13.5948	-16.9398
11.4938	-13.3751	-18.3252
12.7505	-13.5352	-17.8316
13.3078	-12.2448	-17.9204
-4.48716	14.5753	-10.065
-4.7667	13.6461	-9.71833
-5.72584	13.3582	-9.62863
-6.09051	14.1321	-8.98146
-5.65115	14.4034	-9.79604
-5.81549	14.1764	-10.6586
-6.48285	13.7883	-11.5504
-6.41812	14.92	-12.3002
-6.5795	15.3929	-10.906
-7.73496	15.3575	-10.342
-7.26659	16.6391	-10.815
-7.02929	16.3088	-9.5058
-7.84902	16.9739	-8.63736
-7.49162	15.6626	-8.27318
8.68888	-9.21686	-9.39397
8.52579	-8.21883	-9.39795
7.79185	-7.75402	-8.85435
7.57673	-7.64258	-9.81147
6.90922	-7.26699	-9.19666
6.6396	-8.06064	-9.75913
6.62921	-7.02014	-10.3783
5.43906	-6.35529	-10.0588
5.39905	-7.46894	-9.28743
4.24796	-7.33509	-10.0048
3.06428	-6.76879	-10.3917
2.90052	-5.3647	-10.1648
4.20111	-5.74264	-10.5654
3.22215	-5.57831	-11.5389
-11.1731	14.2906	12.949
-11.6126	13.8376	12.18
-11.2857	12.9573	11.893
-11.0386	12.0379	11.5198
-10.5277	12.2687	12.2961
-9.93177	12.386	13.1451
-9.61044	13.2521	12.4084
-8.28695	12.8751	12.398
-8.32746	14.2059	11.9528
-9.43717	14.8707	12.5521
-8.41308	14.9056	13.5178
-7.88968	16.1692	13.0984
-6.93472	15.3079	13.3044
-7.04833	13.9771	12.6806
-2.6462	-8.04889	-13.9737
-1.78398	-7.74549	-13.6874
-1.05014	-7.69397	-14.4258
-0.36438	-7.8668	-13.726
-0.85331	-8.69358	-13.6583
-1.64059	-9.25964	-13.4975
-2.07506	-8.4463	-12.7329
-2.79784	-7.34028	-12.2257
-1.91789	-6.30611	-12.2239
-0.99513	-6.305	-11.1368
-1.3858	-5.13325	-10.7828
-0.38277	-5.45158	-9.88104
0.06424	-4.53041	-8.8895
0.84817	-3.62254	-9.54884
8.71936	10.6095	13.496
8.76696	10.9995	12.654
8.56031	10.1625	12.2141
7.87167	9.586	12.6457
8.14944	8.851	12.0444
8.77778	8.54936	12.7076
7.84402	7.79384	12.982
8.49567	7.11292	11.9918
8.12928	6.98992	10.7152
8.25626	5.68474	11.2726
8.36754	4.59052	12.1437
7.92313	3.22514	12.4505
9.36261	2.9657	12.2327
10.4741	3.6585	12.0762
-10.3072	-0.04673	-8.79574
-10.254	-0.96596	-8.63475
-9.91988	-1.41031	-9.45954
-9.02438	-1.2741	-9.21436
-8.48217	-1.65421	-8.42043
-8.74805	-2.44963	-7.76444
-9.44584	-2.26439	-6.815
-10.482	-3.18075	-6.78725
-11.8307	-2.86057	-6.47463
-11.7542	-4.19046	-6.73168
-13.0041	-4.67841	-6.37009
-12.1554	-4.91154	-5.287
-11.2236	-3.94484	-5.40314
-10.7576	-5.22985	-5.58318
-9.24842	-11.2342	11.1319
-9.30664	-11.5532	12.0362
-9.57956	-11.9172	12.9759
-9.16549	-12.7201	13.3366
-9.28367	-11.9513	13.9786
-8.24361	-11.7814	13.8766
-8.6251	-11.5913	14.907
-8.20724	-12.9504	15.0904
-6.98471	-12.9196	14.1411
-6.80842	-13.4071	15.3908
-7.13487	-12.161	15.8096
-8.37098	-11.9788	16.4643
-8.06454	-12.987	17.3801
-8.65824	-13.966	16.4297
2.18758	-10.5154	11.8998
2.53881	-10.0549	12.6259
2.73805	-10.7914	13.3129
2.15551	-11.2398	14.0361
1.41997	-11.8647	14.0639
0.88994	-11.404	13.3528
0.25956	-12.1557	14.1873
0.11418	-10.7003	14.3801
-1.00888	-11.315	13.8488
-1.45735	-12.3774	13.1162
-2.6528	-12.5482	13.782
-1.5424	-12.526	14.589
-0.70619	-13.3572	13.9269
-1.8234	-13.9268	14.5132
-13.9991	15.6149	-4.94065
-14.6014	15.4879	-5.63604
-15.2628	15.6986	-4.88619
-16.1778	15.5546	-4.67989
-16.7281	16.3448	-4.78969
-16.6428	17.0864	-4.15046
-17.3076	17.1581	-3.16237
-18.4311	16.6731	-2.65687
-19.2887	16.4313	-3.83241
-19.0565	17.8125	-3.68416
-19.7303	18.9994	-3.30452
-19.1841	19.3877	-4.4475
-20.1193	19.0642	-5.38522
-18.8713	19.0599	-5.98915
-14.0994	-9.3416	15.5999
-14.7542	-9.67892	16.2464
-14.6727	-10.6738	16.6975
-15.1383	-11.3318	17.417
-15.7886	-10.9535	16.9272
-16.2567	-10.7244	16.1101
-16.4526	-9.75757	15.4319
-16.4073	-8.74673	14.4319
-17.6514	-8.69676	15.0619
-17.4684	-10.0067	14.5455
-18.8427	-9.60222	14.4809
-18.112	-8.6671	13.6862
-17.3382	-9.59646	12.922
-18.6083	-9.33615	12.4349
10.08	3.06177	13.466
10.6381	2.23557	13.3335
11.154	2.28379	14.1313
11.9196	1.94947	13.5779
12.5156	2.73625	13.8825
12.7304	3.52472	13.3919
11.9053	4.23716	12.8916
11.7435	4.98982	13.9948
12.2572	4.99004	15.2312
12.7759	3.63691	15.2542
13.628	4.45709	14.5858
13.6993	5.62054	15.226
14.2669	4.7024	16.094
15.0982	5.59848	15.3299
-11.0559	2.74651	-14.5197
-10.5581	2.98657	-15.3412
-9.94845	2.87842	-14.4875
-9.75933	1.90719	-14.2749
-10.3915	2.31144	-13.5563
-10.1426	2.8182	-12.7657
-9.22317	2.83106	-13.5381
-9.54372	1.78022	-12.685
-8.82113	0.6628	-12.265
-8.87504	-0.22516	-13.3765
-8.25597	-0.02209	-14.6296
-7.92245	0.5748	-15.9466
-8.03866	-0.55606	-16.8283
-8.8689	-1.11726	-15.8917
1.83877	4.89536	7.39265
1.16723	4.31843	7.87026
0.74394	3.75808	8.63872
1.39481	3.13447	8.89215
2.01307	3.90458	8.74278
2.3453	3.08909	9.16226
3.16185	2.26819	9.10371
3.30611	1.77451	10.3783
2.99304	2.20845	11.5982
2.68465	2.66952	12.886
3.71698	1.74398	13.1641
5.07975	1.6981	12.8741
4.81552	0.59641	13.6883
4.22383	-0.04742	14.8083
13.7278	12.1381	-7.19751
12.9149	12.6843	-7.52642
12.8367	12.5657	-6.5591
13.5325	11.9531	-6.24619
13.9986	11.9591	-5.24177
13.055	12.406	-5.24527
13.6252	12.9124	-4.35247
14.4948	12.3139	-3.44738
14.578	11.9991	-2.15379
13.3981	11.9391	-1.3785
12.967	12.6196	-2.52578
13.2371	13.9501	-3.04702
12.8491	14.7902	-4.0068
13.3268	16.0928	-4.40206
-11.4711	-2.2757	3.32178
-12.0827	-1.60137	3.63397
-12.2894	-0.79289	3.36984
-11.6593	-1.2893	2.76309
-11.0624	-1.87019	2.2039
-10.6166	-1.06415	1.6831
-11.6273	-0.87592	1.11759
-11.659	-0.30473	-0.17756
-12.496	0.84309	0.04403
-12.9307	1.59407	1.11353
-13.34	0.27648	1.05202
-14.4159	1.0846	0.66427
-14.2403	0.66856	-0.71986
-13.3611	-0.35583	-0.39618
6.68732	-6.2895	-8.04681
6.05754	-5.65595	-7.68561
5.46695	-4.97655	-7.31235
5.01216	-5.48969	-6.67356
4.1675	-5.67861	-7.21358
4.0105	-5.19233	-8.09972
5.06642	-5.50229	-8.54157
4.05956	-6.09318	-9.1077
3.1434	-7.02855	-8.77189
2.75058	-5.67284	-8.44434
3.00385	-4.60577	-7.56024
1.81224	-4.59102	-6.88255
1.28609	-4.83024	-8.20022
1.69395	-6.07972	-7.6576
1.12459	3.75408	10.4454
1.2449	4.03461	9.51698
2.02631	4.63463	9.49026
2.31759	4.91179	8.60511
3.11664	5.01593	7.96281
2.99231	4.53561	7.02352
3.56793	5.04932	6.07965
4.5709	4.33887	5.48257
3.75666	5.03505	4.48463
4.45215	4.03329	3.8491
4.72861	3.1939	2.80203
4.50078	2.83652	1.50739
5.42707	2.05594	2.10827
5.98351	3.39812	2.17084
3.73975	-9.91828	-14.8254
4.11614	-9.50317	-15.6551
4.27461	-9.17741	-16.6045
4.14439	-8.11786	-16.7006
4.18436	-7.94145	-17.6622
3.75622	-8.46369	-18.434
4.21748	-9.0399	-19.4908
4.68907	-10.2471	-19.0905
4.79659	-11.6016	-19.2895
4.72199	-12.2885	-20.4016
4.3853	-13.4029	-19.6969
3.23992	-12.4423	-19.9214
3.47643	-11.6208	-21.0171
2.41843	-10.6963	-21.2333
0.98935	3.11194	-10.6145
1.79371	2.64117	-10.3639
2.05743	3.54144	-10.3155
2.10116	3.06723	-9.33858
2.93885	3.11133	-9.89894
2.96928	2.24726	-9.44512
3.78848	1.83626	-10.1506
4.99351	2.27702	-10.6198
5.80392	2.91818	-9.67718
6.26163	1.61128	-10.1295
6.64088	0.37382	-9.41749
6.2563	0.05893	-8.1648
5.72227	-0.67353	-9.22062
6.52626	-0.65159	-10.4752
4.27737	15.0462	-2.09233
4.43643	15.7161	-1.37985
4.32859	15.0841	-0.75928
3.94453	14.7931	0.12207
4.15316	13.8343	0.09423
3.79219	13.6857	0.98824
3.97184	13.1837	2.07345
4.16166	12.286	3.01426
4.2202	11.2205	3.93795
5.0879	11.1711	2.95617
6.10131	11.1223	2.02485
6.56857	10.2475	3.05212
7.03986	8.91812	2.95473
6.33425	8.00749	3.8114
1.88871	-15.4171	-1.01026
2.5642	-15.097	-1.67535
3.10143	-15.1152	-2.48964
3.96058	-14.6038	-2.3838
4.81238	-14.0751	-2.32373
4.89234	-13.0988	-2.18276
5.11104	-12.0889	-1.64907
4.4979	-10.9271	-2.00462
5.14337	-9.92061	-2.75857
5.63162	-8.84668	-3.43729
5.56291	-7.46038	-3.70143
5.21226	-8.37833	-4.72289
5.98081	-9.13292	-5.46968
6.56217	-8.05114	-4.85122
6.75198	11.0929	11.9504
7.58257	10.6855	11.5868
7.60275	11.5126	11.1652
8.32422	10.9774	10.6148
8.40234	12.035	10.5176
9.29931	12.2212	10.1111
9.88247	11.4722	9.42562
9.47497	10.1739	8.99759
8.42318	11.066	9.0602
7.1226	10.5518	9.1093
6.03411	11.4498	9.00502
6.016	12.2522	7.88783
7.2958	11.8406	8.39531
7.25688	12.7684	7.28273
-5.2047	15.4131	10.9949
-4.7875	16.0179	10.2325
-3.86547	16.3433	10.6374
-4.34983	17.1798	10.4073
-4.77808	17.0224	11.3209
-5.40847	17.3782	10.6744
-6.2296	16.8695	11.4213
-6.28664	15.7399	10.614
-6.00521	14.3713	10.8385
-7.12259	13.6045	11.2559
-7.69502	12.3573	10.7805
-8.84084	11.7582	10.2822
-7.89842	10.8558	10.762
-8.51853	10.5385	9.62684
0.06341	6.24636	10.0142
0.3872	6.89975	10.6022
-0.54455	7.11938	10.1737
-1.22447	6.80108	9.424
-1.29527	7.80863	9.65169
-2.0901	8.2801	9.99115
-2.35182	8.83877	8.93359
-3.71128	8.72082	8.99244
-4.32891	7.46251	9.18814
-5.31966	7.61854	10.1174
-4.50188	6.55213	10.5465
-4.39772	7.66033	11.3042
-3.38872	6.7905	11.769
-2.40316	7.32256	10.7957
-10.3874	-13.9327	-0.4832
-11.169	-14.1775	-0.03703
-11.8521	-14.0057	-0.67101
-11.9374	-14.8821	-0.86067
-11.6136	-15.1249	0.09294
-12.5772	-15.0139	-0.03384
-13.2196	-14.3625	0.81722
-14.5968	-14.3178	0.66161
-14.8865	-15.6854	0.86981
-15.827	-16.2167	0.07718
-16.9402	-15.6679	-0.70044
-16.9526	-16.9689	-0.09223
-17.1945	-18.2695	-0.46481
-16.383	-19.3479	-0.20184
-2.39881	9.80505	-11.8855
-1.94415	10.6709	-11.7623
-1.59998	11.5861	-11.6542
-2.55848	11.7738	-11.7909
-2.54271	11.2263	-12.6162
-2.22064	10.6614	-13.339
-2.70225	11.6505	-13.7836
-3.04824	12.737	-14.5543
-2.05646	12.1309	-15.3132
-1.81201	10.8462	-15.8196
-3.05951	10.9029	-15.3234
-4.02499	10.217	-16.0581
-3.79121	10.5418	-17.3889
-3.37551	11.5693	-18.2566
7.89216	-3.03144	-6.87169
8.10628	-4.02192	-6.63462
7.20005	-3.66973	-6.40578
6.85744	-2.72667	-6.56724
6.55151	-3.27966	-7.30038
6.09863	-3.00962	-8.10471
5.00659	-2.48107	-7.95076
5.87072	-1.38216	-8.07802
6.58141	-2.21888	-8.89531
6.69597	-3.45403	-9.36606
5.38846	-2.86516	-9.38829
5.76674	-1.8713	-10.0797
4.52879	-1.73618	-9.41294
4.43324	-0.29668	-9.62212
-3.06403	-0.00857	-3.17896
-3.08406	-0.86405	-2.75231
-4.12936	-0.92061	-3.03034
-4.59667	-1.01752	-3.90759
-5.46219	-1.54383	-3.86045
-4.74269	-1.88926	-3.03659
-3.59443	-2.13518	-3.02537
-2.23677	-2.4888	-3.11358
-1.93641	-1.17001	-3.33695
-2.04403	-0.06053	-4.03121
-2.06132	1.30794	-3.69701
-0.98466	0.78645	-2.8456
0.41992	0.92045	-3.05352
0.78653	0.27318	-4.23167
-4.61314	-6.51761	-4.08089
-4.25988	-6.52175	-3.17243
-3.99269	-7.36558	-3.54992
-4.81928	-7.73531	-3.4783
-4.49991	-7.4193	-4.46637
-4.32445	-7.28092	-5.48053
-5.31579	-7.43296	-6.18641
-6.12861	-7.39279	-7.30153
-5.74933	-8.11675	-8.3977
-5.50081	-7.95979	-9.78514
-6.311	-7.4386	-10.8442
-6.35812	-6.2153	-10.0538
-6.77232	-4.9784	-10.3348
-6.21036	-5.07046	-9.08406
8.28756	-7.31662	-6.19974
8.00195	-6.44914	-6.53323
8.30829	-5.84712	-7.25111
7.7896	-6.5111	-7.91775
8.68527	-6.706	-7.71882
9.16466	-6.22661	-8.39829
9.91953	-5.68765	-7.57722
10.397	-6.9437	-8.02375
9.48173	-7.19419	-9.017
10.8188	-7.1913	-9.45774
11.8788	-6.96449	-8.55098
11.9401	-6.00835	-9.54594
12.3845	-4.71429	-9.36304
13.1764	-4.33384	-8.30362
-3.22341	-12.1912	11.7706
-2.82241	-11.534	11.195
-2.70453	-10.9475	11.8844
-3.43071	-11.3798	12.4523
-3.84111	-12.2242	12.8552
-3.71135	-11.6733	13.6758
-4.60063	-11.2018	12.8795
-4.45558	-10.3686	14.0766
-5.85896	-10.4224	13.9873
-6.60449	-11.3986	13.1804
-7.39369	-10.2127	13.359
-7.34718	-9.59477	14.5125
-7.14637	-10.9539	14.624
-6.38548	-10.686	15.8082
2.66519	-14.5321	-0.87209
2.8443	-13.6973	-1.28331
2.89001	-14.1386	-2.17145
2.01573	-14.6735	-2.66998
1.14375	-14.4378	-2.91949
1.30512	-13.6165	-3.50583
1.90866	-12.9696	-4.39991
1.73165	-13.677	-5.64553
0.94847	-14.3333	-6.49408
-0.35284	-13.8093	-6.53961
0.27385	-13.4009	-7.77329
0.90414	-13.0568	-8.9193
1.41033	-11.7017	-9.07411
0.79635	-12.1245	-7.84961
-10.9152	14.173	-4.85973
-11.1395	14.6219	-4.03034
-11.7679	13.9406	-4.26951
-12.0015	14.1559	-5.20545
-12.8548	14.5577	-4.92698
-12.3149	14.9078	-4.21143
-13.081	14.0168	-3.71275
-12.3699	12.8289	-3.53796
-13.7555	12.499	-3.34372
-15.1241	12.5799	-3.14894
-15.4999	13.1439	-4.33842
-16.612	13.9357	-4.00583
-17.2319	14.7628	-4.89704
-16.1506	14.2214	-5.63089
-1.91324	11.3891	-7.6606
-1.55347	12.2722	-7.37496
-2.19488	11.9117	-6.72218
-2.97742	11.7171	-6.21932
-3.01017	12.5972	-6.51093
-2.68097	12.6355	-5.61783
-2.41512	12.7004	-4.41861
-3.44905	13.2958	-4.91758
-4.27551	12.892	-3.98235
-3.40776	12.7404	-2.98703
-2.39211	11.8521	-2.76474
-2.47261	12.7543	-1.72957
-3.79587	13.0494	-1.54976
-4.83645	12.7024	-2.5292
-4.63945	-4.90011	-12.5261
-4.31287	-5.65116	-13.183
-4.51526	-6.66724	-13.3467
-4.11301	-7.30535	-12.6496
-3.48985	-7.68176	-13.2438
-3.23591	-8.57377	-12.9381
-3.70629	-8.35275	-11.8222
-4.40726	-8.26734	-10.667
-3.76828	-7.12535	-11.0194
-2.52892	-7.58011	-10.709
-1.34571	-7.50011	-9.94274
-1.46622	-6.20684	-9.56574
-2.50259	-6.01257	-10.4376
-2.61635	-5.08578	-11.591
5.19502	-5.63191	5.04997
5.28268	-5.43417	4.01046
5.42057	-5.82559	3.01511
6.34474	-5.57757	3.43627
6.23337	-6.4409	3.61043
6.80596	-5.8825	4.3251
7.2341	-5.94248	5.43821
7.72795	-6.79105	4.39274
8.17522	-7.10172	3.20771
8.27777	-7.04524	1.84557
9.52565	-7.17007	2.35382
9.5374	-6.81388	1.03394
9.99302	-5.84166	1.9675
11.0418	-6.49697	2.57971
-2.60372	-8.38809	-6.11794
-2.37011	-9.44023	-6.28822
-2.60966	-10.3522	-6.27698
-3.52289	-9.93741	-6.453
-3.4745	-8.95871	-6.52914
-4.38463	-9.20518	-7.023
-5.48223	-9.00188	-7.28562
-6.86145	-8.78911	-7.70382
-8.01144	-8.6153	-6.96915
-7.999	-9.95238	-6.86762
-6.79884	-9.4811	-6.40618
-7.29602	-8.66065	-5.43199
-7.21708	-7.67816	-6.34978
-7.936	-7.37943	-7.45295
11.6842	0.80697	0.3411
12.4991	1.18487	0.04378
11.8941	1.30053	-0.7448
11.2259	1.65713	-1.47432
11.2683	2.67245	-1.23807
10.9233	2.35012	-0.36426
9.91468	2.30811	-1.0586
10.4145	2.68971	-2.26251
9.4887	1.56651	-2.17762
8.93622	2.00489	-3.3293
8.38252	3.28479	-3.42948
8.29377	4.6228	-3.72123
8.34991	4.30389	-2.44663
9.53557	3.79757	-2.84567
-1.15861	12.4319	-4.79185
-0.56174	12.3313	-3.9841
0.0598	13.0762	-3.70165
0.97112	12.9766	-3.34405
1.1571	13.8271	-3.86867
0.61848	13.9907	-4.64299
0.22983	14.3309	-5.64584
0.43177	12.92	-5.56629
1.13786	12.4689	-4.47085
0.71527	11.2339	-4.73207
-0.13639	11.1707	-3.69305
0.34247	10.2467	-2.77935
1.29856	11.1994	-2.34405
1.13698	10.3338	-1.24994
10.4513	-5.97747	-4.46486
10.3639	-5.06151	-4.37345
9.66237	-5.23153	-4.92776
9.9303	-5.38172	-5.92808
10.7476	-5.43732	-6.43461
11.0025	-6.12398	-7.10695
11.8845	-5.50289	-7.59326
12.8684	-5.82751	-8.51585
13.8787	-5.47918	-9.30468
13.277	-5.00785	-10.4183
14.6317	-4.86122	-10.4851
14.0805	-3.75287	-9.85327
13.6346	-3.05624	-8.75741
14.355	-3.24144	-7.57179
-3.89941	-11.2541	-5.27298
-4.4092	-10.761	-5.8512
-4.78572	-9.83406	-5.94227
-4.038	-9.37323	-5.65626
-3.91002	-10.0067	-4.95993
-3.20104	-10.53	-4.48703
-2.48677	-10.8923	-3.59418
-3.68072	-11.6063	-3.8822
-4.69004	-12.1865	-3.21664
-3.56221	-11.983	-2.35849
-3.36817	-13.1632	-1.63803
-2.52664	-13.7837	-2.59782
-1.41557	-13.5035	-3.30753
-2.49414	-14.0916	-4.03532
-1.10368	-0.60081	9.20453
-0.53467	-1.40503	9.50789
-0.52301	-2.17597	10.2576
-0.18479	-1.23152	10.3893
0.39743	-1.03071	11.2351
-0.29559	-1.87876	11.3284
-1.32601	-1.75497	12.0012
-1.4564	-2.69944	10.9678
-2.62452	-1.942	10.9313
-1.81855	-2.16834	9.7757
-3.19122	-1.79284	9.50824
-3.32161	-3.17153	9.68029
-2.76564	-2.66947	8.46707
-2.14504	-1.51552	7.93102
-10.2874	3.68099	12.9176
-10.4128	4.20003	12.0688
-10.0195	3.30143	11.8241
-10.6676	3.55485	11.228
-11.6633	3.69551	11.4634
-12.0802	2.76613	11.3551
-11.9527	2.89945	12.5946
-11.1118	2.887	13.5467
-12.1015	3.87113	13.98
-13.3374	3.22358	13.8053
-14.339	3.88142	13.0298
-13.6669	3.01557	12.2673
-14.9115	2.67719	12.5808
-16.3758	2.7558	12.7229
-12.8087	3.36946	-7.21529
-12.3837	3.34043	-8.16178
-11.5149	3.69145	-7.90949
-11.8117	2.93135	-7.40431
-11.6984	3.7272	-6.82756
-12.503	4.13081	-6.38584
-11.9177	3.82335	-5.47165
-12.3283	2.61409	-6.23752
-13.1951	1.75954	-5.48037
-13.5997	2.69212	-4.52124
-13.5792	1.31254	-4.14517
-13.0971	0.54795	-3.19736
-13.4226	1.51456	-2.30896
-14.3127	2.37414	-1.62408
-14.8804	-14.5169	15.4035
-15.3269	-13.5947	15.3084
-15.343	-13.652	16.279
-14.3478	-13.8666	15.8934
-14.8768	-14.6211	16.4386
-14.9397	-13.8363	17.2379
-14.6191	-13.8746	18.345
-15.4613	-14.9202	18.3912
-16.0368	-14.6359	17.1011
-17.1553	-15.2551	16.4749
-16.9813	-16.2711	17.4126
-17.8598	-16.028	18.3901
-17.2357	-16.4552	19.468
-17.5213	-15.389	20.3574
-2.04355	5.09732	0.91471
-2.36827	4.22203	1.08061
-2.80372	3.64138	1.77669
-1.88673	4.01052	2.00323
-1.20646	4.00047	1.34916
-1.55318	3.64428	0.50682
-2.02245	2.83738	1.14521
-1.88156	2.49613	-0.19469
-0.70056	2.36681	0.55742
0.54382	2.36961	1.25883
1.90626	1.98213	1.11055
2.29583	1.34471	2.30263
3.10333	0.49055	1.49052
1.83829	0.51301	0.94968
-3.39945	-6.32693	-4.14495
-3.42617	-5.7787	-4.90739
-2.80225	-5.46581	-4.25432
-2.38746	-6.22984	-3.90122
-1.66963	-5.74479	-4.32784
-1.3414	-5.7704	-5.31632
-0.39318	-5.40553	-5.99485
-0.13734	-4.42179	-5.05591
0.82093	-3.52607	-4.48268
-0.11491	-2.91942	-5.29387
0.82478	-2.1397	-4.67373
0.5454	-1.93775	-6.11159
0.08956	-1.41936	-7.37832
-0.61088	-2.5817	-7.7438
9.90553	0.69648	8.91956
10.4574	0.0586	8.40787
10.013	-0.20651	7.59035
9.65237	0.63483	7.86854
9.20044	-0.17056	8.33464
9.07239	-0.626	7.4721
9.20966	0.13914	6.54606
7.88986	-0.26813	6.85462
7.04803	-0.7453	7.85399
5.82534	-0.14109	8.33854
4.98425	-1.2222	8.48612
4.37078	-0.16869	7.74812
5.03412	-1.05142	6.88298
5.24207	0.29702	6.56065
11.9359	8.4825	-7.36041
10.9321	8.54042	-7.29414
10.413	7.8381	-6.83495
10.686	8.16071	-5.91461
11.433	7.88045	-6.44101
11.1938	6.99369	-6.73236
10.312	6.9726	-5.88904
9.18095	7.76557	-5.606
8.44575	8.71357	-5.08547
7.8628	9.86474	-4.6536
6.68642	10.5097	-4.3681
7.78387	11.2431	-3.93698
6.60644	11.7599	-3.46173
6.46591	11.9383	-4.75888
-10.3095	-1.38194	-14.0057
-10.0826	-1.13045	-13.087
-10.9683	-0.74378	-13.0379
-11.5405	-0.92566	-13.7131
-12.0459	-0.57435	-12.9352
-12.3527	0.13303	-13.4102
-12.6701	-0.45361	-14.4747
-12.7024	-1.38301	-15.5478
-13.9676	-1.53412	-16.2265
-13.7819	-2.37249	-17.3464
-14.3128	-3.52271	-17.7417
-13.9975	-4.63907	-18.3972
-14.21	-5.70219	-17.5465
-15.097	-4.75479	-17.2169
10.5256	4.21485	3.64033
11.0621	3.96137	2.841
11.7708	4.64673	3.09087
11.4596	4.15423	3.84202
11.1128	3.23076	3.67398
10.8743	2.47091	4.26753
10.8997	3.5941	4.77949
11.27	4.16648	6.11023
12.2354	4.74253	6.93413
13.3035	5.0697	6.06345
13.9869	4.28072	6.92316
13.9468	3.85209	5.49888
12.6327	3.69795	6.00248
12.2567	3.94306	4.73249
10.5776	13.1269	11.6288
9.80403	12.6304	12.0572
9.66902	11.8308	12.5224
8.80703	11.8859	11.9564
9.17252	12.4143	11.2697
8.20928	12.6729	11.4047
8.4092	13.2937	10.3933
9.39018	13.7547	11.2227
9.71956	14.9414	10.6791
8.56127	14.9784	11.5326
9.48361	16.055	11.673
9.97014	15.5259	12.8501
11.0526	14.8505	13.443
10.594	13.5027	13.8019
-0.05146	-2.25817	5.61073
-0.67788	-2.37174	4.78231
0.04796	-2.02749	4.18929
-0.62082	-2.00487	3.43228
-0.33985	-2.71235	2.88328
0.57488	-2.30359	2.72967
0.91846	-1.19781	2.31644
1.8003	-0.97957	3.42861
3.03467	-0.69328	3.86778
3.1393	0.30618	2.8535
4.06595	1.35121	2.64602
3.37071	2.56017	2.43848
3.70086	2.8086	3.74741
2.72832	1.75834	3.61361
9.51521	9.43782	-2.92142
10.5349	9.51328	-2.65968
10.4404	8.96801	-1.8346
11.3252	8.49102	-1.69198
12.0452	8.96781	-2.13222
12.7918	8.30041	-2.22898
13.2701	9.32602	-2.02487
12.8403	10.5968	-1.52117
12.0395	11.4932	-0.85819
11.9514	10.2433	-0.34575
10.9182	9.89487	-1.30501
9.56853	9.59411	-1.03673
8.11116	9.89193	-0.77853
8.38924	9.68677	0.61776
-5.28153	-6.60907	-4.9883
-5.71353	-6.28199	-4.15616
-5.402	-6.53588	-3.2977
-5.6465	-7.27844	-2.74567
-6.16834	-6.56085	-2.50106
-5.39839	-5.91179	-2.434
-4.76474	-6.87343	-1.99327
-3.48333	-6.41733	-2.1194
-4.2596	-5.92369	-1.0628
-4.7331	-5.50052	0.21102
-5.44453	-4.75833	1.08496
-4.12662	-5.00895	1.6152
-4.62717	-5.74946	2.66509
-5.72854	-4.89176	2.47796
-4.92925	-10.4235	-4.55772
-6.0105	-10.5306	-4.37736
-6.54413	-11.3409	-4.36082
-6.424	-11.6739	-3.4346
-5.48922	-11.3442	-3.73876
-4.65034	-11.0394	-3.45985
-4.90674	-10.5904	-2.33624
-4.33074	-10.4847	-1.04123
-3.22378	-11.4416	-1.02673
-2.00085	-12.0213	-1.39976
-1.96443	-11.9389	-0.03315
-0.70672	-12.6222	0.05223
-0.50016	-12.3735	-1.26038
-0.87539	-12.1649	-2.62778
-15.1458	8.50058	13.3372
-14.4652	7.89119	12.921
-13.6226	8.28531	13.3822
-13.3693	9.2367	13.6394
-14.269	9.04429	13.9515
-13.9698	8.42206	14.5405
-13.8889	7.40504	15.2292
-14.6948	7.29669	14.0656
-15.8349	6.65146	14.1757
-15.5073	5.31951	14.0725
-16.0694	4.14089	14.4843
-14.987	3.15792	14.3965
-14.1115	2.04953	14.4315
-13.6208	1.36929	13.3648
-14.6998	-14.4533	-5.52406
-14.7225	-13.9028	-6.33034
-13.888	-13.3159	-6.34038
-13.028	-13.2119	-6.08458
-13.4123	-12.2642	-6.05314
-13.7169	-12.5093	-7.01899
-12.5045	-12.5304	-6.92334
-12.1524	-13.8506	-6.69442
-11.9231	-14.7913	-7.67671
-10.8404	-14.3321	-6.82325
-10.8172	-13.8515	-8.10277
-9.91047	-13.532	-9.02303
-8.77696	-13.9477	-9.76855
-8.03642	-13.5576	-10.9403
7.67137	-4.85088	-4.6536
7.39338	-4.20968	-4.05542
7.95929	-3.88627	-3.30316
8.4998	-3.66328	-4.08037
8.83773	-3.41038	-3.14924
8.30837	-2.66385	-3.52942
8.28837	-2.19843	-2.31039
9.56958	-2.53363	-2.42329
9.50226	-1.21205	-2.28299
9.41592	-0.32537	-1.22175
10.2939	0.38959	-2.07092
11.6211	0.27326	-1.86893
12.1117	-0.0195	-3.16691
13.2339	0.72227	-3.08608
7.85854	-4.21011	-9.28955
8.01585	-3.36151	-8.80916
8.28501	-2.78506	-8.0121
8.67966	-2.42997	-7.10186
8.68794	-1.74726	-7.85142
9.08815	-0.91176	-8.08285
10.0642	-1.41363	-7.74525
10.1587	-0.0014	-7.43325
11.3103	-0.37382	-6.77628
12.5987	-0.68729	-7.12845
13.9078	-1.16365	-7.49171
14.7256	-0.50332	-8.46271
16.0574	-0.30568	-8.74555
15.7166	0.13212	-7.43003
10.2813	15.5429	4.20911
9.35375	15.9642	4.03401
9.1413	16.9641	4.405
8.9809	17.7556	5.04466
8.63478	16.9304	5.35816
8.73403	16.1559	5.91347
7.6251	16.4113	6.07989
7.49022	16.6137	4.71212
7.54893	16.2034	3.4256
7.46144	14.9818	2.75654
8.61257	15.0805	3.50875
8.76151	13.9348	2.70889
10.1166	14.27	2.47606
9.82059	15.4732	3.03826
-5.15444	-3.8402	-4.1234
-4.25308	-3.62684	-4.12492
-4.61439	-3.2646	-4.99588
-4.59621	-4.29758	-5.10827
-3.74264	-4.7512	-5.32562
-4.29515	-5.47844	-5.37766
-4.26346	-5.16844	-6.54255
-4.63666	-6.42365	-6.90926
-4.70081	-5.58799	-7.9419
-3.74069	-4.74263	-7.76809
-4.8847	-4.13734	-8.33879
-4.95528	-2.80663	-8.98779
-5.3432	-2.3342	-7.70439
-4.50189	-2.41137	-6.58204
0.08146	13.5003	0.38361
0.9931	13.8476	0.12067
1.60929	14.5619	0.31289
2.21175	14.4814	1.1878
2.12975	15.3824	0.62035
3.04962	15.7717	0.93035
4.01037	16.4937	1.17363
4.82068	16.0104	2.21063
6.14761	15.7566	2.51898
5.85122	16.861	3.27541
6.28619	17.4011	4.58203
5.11677	16.6499	4.54271
5.86611	16.5641	5.66002
6.00514	16.5337	6.97326
4.65843	-11.0159	13.3136
4.89648	-11.616	14.0752
5.64833	-11.7783	13.3786
6.37159	-11.7795	14.0675
6.88269	-11.4551	13.385
7.4927	-11.3081	14.1452
8.3312	-11.5452	13.3284
9.18784	-11.6647	12.2474
9.11116	-12.6582	11.341
8.52066	-13.9612	10.9509
7.15763	-13.9383	11.1361
6.12023	-12.9303	10.7556
6.10214	-14.0252	9.92907
7.43931	-14.0836	9.6877
11.6229	-9.83754	-4.10452
11.2119	-8.99823	-4.33886
11.7647	-9.2373	-5.11776
11.6891	-8.20236	-5.06829
11.5025	-7.84647	-4.16683
10.9253	-8.43644	-3.52289
10.4483	-9.47041	-3.19639
10.2047	-9.74316	-4.52443
9.02162	-9.21064	-5.11332
8.67999	-9.81957	-3.89015
9.51686	-10.6392	-3.26924
9.47269	-9.83416	-2.07792
10.48	-9.51074	-1.22094
11.0892	-8.34	-1.76865
2.46787	2.79989	-14.1215
2.47329	3.81618	-13.9894
3.08632	3.38376	-14.7142
4.128	3.47892	-14.6601
5.02158	3.94943	-14.7318
4.61246	4.07245	-15.5612
3.50969	4.32675	-15.8555
3.56123	3.13916	-16.5671
2.54253	3.73316	-17.3675
2.30342	3.6505	-16.0775
0.90114	3.59622	-16.4666
-0.31959	3.58065	-17.1885
-0.57901	3.5547	-18.5596
0.44685	4.39705	-18.0872
-2.99002	-3.4449	6.00763
-2.29056	-2.79766	6.01653
-1.7919	-1.90437	5.94956
-0.80943	-1.61491	6.19141
-0.27829	-2.04418	6.78344
0.24014	-2.41973	7.47877
0.78341	-1.31655	7.6703
-0.08141	-0.461	8.31181
-0.60548	-1.73045	8.1172
0.58326	-2.2823	8.72087
1.03619	-1.60916	9.90384
0.60448	-2.69017	10.6427
0.10075	-2.96322	11.822
-0.59665	-3.73536	10.8719
3.85688	4.06743	-12.4804
3.98916	4.07572	-11.4019
4.13538	3.12376	-11.0949
3.29503	3.40341	-11.6945
3.1296	3.92463	-10.931
3.44504	4.21051	-9.99811
4.14437	3.24967	-9.83221
5.07583	3.89414	-10.7147
6.15876	4.73027	-10.7494
6.93818	3.54775	-10.4601
8.00834	4.43778	-10.8557
9.33696	4.44246	-10.5342
10.6212	3.96332	-10.5394
11.3481	3.20892	-11.5071
-13.7774	-9.12332	-11.9809
-13.3426	-8.33655	-11.3834
-13.1342	-7.40615	-11.5783
-12.9655	-7.40123	-12.5825
-13.8206	-7.8876	-12.9775
-13.5117	-7.1936	-13.5738
-13.263	-6.9682	-14.7905
-14.3409	-6.03234	-14.75
-13.0562	-5.56799	-14.4722
-12.9108	-4.22876	-14.3134
-14.2407	-4.46728	-14.1195
-14.5342	-3.33866	-14.8045
-14.3145	-2.85612	-13.555
-14.3628	-2.11766	-12.3566
-12.4086	-15.5213	-4.84924
-12.5302	-14.53	-4.63032
-11.4646	-14.3262	-4.60318
-11.2017	-15.2977	-4.68607
-10.4168	-15.937	-4.76074
-10.2272	-15.3889	-5.49136
-9.21318	-14.9266	-5.81647
-8.17466	-13.9538	-5.86714
-9.30834	-13.3544	-6.45664
-8.79148	-13.071	-7.77097
-9.97422	-12.3285	-7.88932
-10.3935	-11.0184	-8.36237
-11.3547	-11.5226	-7.47405
-11.975	-11.5814	-8.62917
-8.91474	6.70893	11.4298
-8.11577	6.11535	11.6123
-7.97898	5.19428	11.6825
-7.84568	5.59567	10.7177
-7.28424	5.18843	10.0575
-6.92403	4.29	10.3062
-6.64995	4.02195	9.18661
-7.92731	4.51685	8.89319
-7.01294	4.59584	7.87935
-5.98965	4.91683	6.92002
-6.24775	6.00901	7.79372
-7.29359	6.56323	8.60958
-8.36669	5.8199	9.04282
-9.00904	6.06033	10.2458
-7.64656	4.63397	0.55796
-6.94442	4.02536	0.10099
-7.58437	3.54769	-0.56294
-6.83243	3.38035	-1.11759
-7.4152	3.8424	-1.85324
-7.24134	4.70977	-2.16607
-6.33632	5.26335	-2.7945
-6.76553	6.49241	-3.13833
-6.51447	6.62034	-4.48407
-6.11142	7.9154	-4.21208
-5.8756	9.32744	-4.5193
-5.11656	9.3922	-5.70292
-5.15186	10.7181	-5.36172
-5.71118	11.4738	-6.30441
6.65069	-10.5608	14.3022
7.18057	-9.93603	13.7545
7.01723	-10.2703	12.8593
6.29318	-9.64631	13.0199
5.5663	-10.3783	13.0305
6.1012	-10.1776	12.2103
5.70347	-9.11565	11.8487
5.7992	-7.83347	11.5886
6.30869	-6.56488	11.7363
5.54402	-5.94416	12.5932
5.26839	-5.35883	11.2881
4.48124	-4.31037	10.5468
3.19014	-3.62226	10.9756
2.97381	-3.47691	12.3561
2.75886	13.274	-1.22767
3.72927	13.396	-0.94619
4.38625	13.4861	-1.567
4.77206	13.6009	-0.68779
4.99004	14.4752	-0.27376
5.5989	13.7512	-0.01539
6.46197	13.8732	0.7959
6.29794	12.4733	0.71703
5.08933	11.9719	0.38013
3.76195	12.44	0.29286
2.45509	12.1714	-0.23731
1.83859	11.5622	0.86894
3.09789	11.9415	1.51616
2.09102	12.5187	2.08051
14.3532	-3.89742	10.2446
14.1077	-3.63427	9.32898
14.3832	-4.63484	9.32873
13.4865	-4.54735	9.07409
12.9557	-4.3482	9.88331
13.0231	-3.54789	9.18094
12.5125	-3.59872	8.12183
13.8339	-3.10693	8.17325
14.2637	-4.20901	7.58396
15.3057	-4.40777	8.55998
15.441	-3.24989	9.28153
16.5704	-3.62318	8.54634
15.4244	-3.19691	7.88
14.5755	-2.86867	6.81317
-13.202	-4.20627	-0.12469
-12.9417	-3.34894	0.19615
-12.5959	-3.05758	1.11163
-11.6942	-2.62355	1.28924
-11.6491	-2.02414	0.55682
-12.1908	-1.63641	-0.09401
-11.1124	-1.93787	-0.50222
-10.3456	-3.05254	-0.25256
-10.3368	-2.20489	0.88482
-9.0816	-2.86703	0.87334
-7.99382	-2.05362	0.50196
-8.89786	-0.96497	0.75653
-8.48769	-1.0644	-0.56973
-9.16422	-2.31602	-0.40643
-10.2274	14.2917	1.51955
-9.6612	15.0949	1.62363
-10.6085	15.1653	2.09355
-10.9599	15.3098	3.0172
-10.4835	16.144	2.66591
-10.8108	16.2431	3.58191
-10.6716	15.3287	4.30674
-10.6916	15.2437	5.68359
-9.80838	14.6842	6.60267
-8.84861	15.3598	7.30211
-9.95834	16.068	6.9106
-10.0472	15.6675	8.17575
-9.75389	14.9242	9.27006
-9.44746	14.2993	8.0929
8.81121	-5.35857	-1.89902
8.7381	-4.77977	-1.07107
8.26572	-4.11978	-0.47743
7.45484	-4.4517	-0.83722
6.68229	-4.62864	-0.21845
6.30549	-4.56513	0.68727
5.41408	-4.52138	-0.1072
5.49563	-3.22377	-0.03375
6.29858	-3.42942	-1.08123
7.53519	-3.10843	-0.64662
7.20659	-1.88638	-1.25907
7.12607	-1.74069	-2.66892
5.96694	-1.07321	-2.44385
5.77533	-1.90809	-1.30991
12.8139	9.69333	-8.52019
12.7295	9.70116	-9.4911
13.6331	9.58169	-9.03994
13.8233	10.0661	-9.93335
13.1963	9.57587	-10.4973
12.8518	9.48715	-11.3863
12.4149	8.48162	-11.7953
11.1119	8.08203	-11.8301
11.8256	7.37851	-10.8963
10.6752	6.85278	-10.285
9.38978	7.12606	-10.7285
8.95339	8.3968	-10.3461
9.54976	8.4357	-11.5931
10.0892	8.81927	-12.8015
0.2038	0.23223	-13.6282
-0.04556	1.11459	-13.2762
0.04101	1.58761	-12.4882
0.29265	2.43554	-12.9929
-0.62145	2.78163	-12.6626
-0.52306	2.34616	-13.5177
-0.78079	1.88422	-14.6726
-0.89116	0.51252	-14.5693
-1.58048	0.6107	-15.8235
-0.38078	1.07382	-16.1442
0.4413	0.07096	-16.5253
0.87024	0.66715	-17.7175
-0.46733	0.66569	-17.5814
-0.3175	1.05178	-18.9596
8.92513	-11.0271	-13.8248
9.31922	-11.4103	-13.016
8.71772	-10.5928	-12.9356
9.00242	-11.1112	-12.0956
9.56448	-11.8183	-11.6256
10.1555	-11.1464	-12.25
11.0608	-10.9222	-13.0034
11.554	-9.60247	-13.1501
10.8973	-8.96224	-14.1884
12.1674	-8.40527	-13.8465
13.0323	-9.55719	-13.81
12.1414	-10.5549	-14.2834
12.9018	-11.6391	-14.6638
12.9995	-12.9885	-14.1714
5.63568	2.53508	-13.7645
5.22988	2.84658	-14.5307
6.21101	2.82254	-14.8422
6.51643	2.35538	-15.6291
6.01086	1.57286	-15.2601
5.18212	1.06999	-15.1303
5.12418	0.00117	-14.6374
6.00878	0.27617	-15.6397
5.81629	-0.16459	-16.9545
5.32823	-0.91546	-15.9053
5.19166	-2.00388	-16.693
4.97162	-1.08942	-17.6932
5.36972	-0.35938	-18.8499
5.57771	-0.9403	-20.0762
-15.0684	-8.51502	-4.74701
-15.6833	-8.49223	-4.02402
-15.4529	-8.52271	-3.12724
-14.9017	-9.18775	-3.69079
-14.542	-8.25714	-3.63754
-13.7494	-7.7336	-3.55184
-12.9684	-8.67633	-3.63149
-12.1385	-8.75043	-2.48003
-11.2717	-8.81585	-3.55816
-11.1258	-7.5605	-2.93225
-11.2688	-6.2012	-2.8435
-10.9114	-6.87935	-1.64409
-10.3353	-5.60591	-1.78252
-10.4485	-4.47663	-2.71998
-10.8004	-11.194	14.7289
-11.7804	-11.0053	14.4053
-11.32	-11.7944	13.8287
-10.8129	-11.9495	12.9592
-10.3715	-11.454	13.7385
-10.4456	-12.1857	14.4109
-9.75617	-13.1335	14.3777
-9.3983	-12.6797	15.6787
-9.44367	-14.0758	15.3515
-8.57274	-14.2783	14.2122
-7.74323	-15.1442	14.9089
-7.17664	-16.4423	14.6741
-6.07082	-17.1137	14.1038
-4.90117	-17.4124	13.45
10.1565	-11.4741	7.21618
10.7651	-10.8737	6.72075
11.738	-10.4959	6.88775
11.1249	-9.84898	6.54622
11.3301	-9.22042	7.26133
11.614	-8.26389	7.46998
11.6863	-7.04356	7.36311
12.9398	-6.33776	7.49246
13.8973	-5.49142	8.15011
12.9991	-4.76236	7.46926
12.4487	-4.93691	8.76393
11.68	-5.90976	8.34196
10.5182	-6.36844	7.71968
10.4136	-6.2783	9.10426
-13.4246	4.34135	15.6051
-12.5684	4.89098	15.765
-11.7606	5.40742	15.8599
-11.3591	4.50163	15.853
-11.1983	3.63496	15.337
-10.4591	4.19593	15.0309
-11.0351	5.13194	14.7855
-9.68986	5.47071	14.6977
-10.1928	4.61322	13.653
-11.1727	5.5797	13.4052
-11.1005	6.87377	13.7059
-12.3926	6.44505	13.3704
-12.3533	6.84912	11.9925
-13.4941	7.11187	12.7623
-11.5975	-1.23812	-11.8746
-11.8872	-2.19483	-11.8738
-12.5016	-2.97383	-11.6127
-11.7201	-3.31451	-12.1935
-12.2914	-2.70443	-12.6995
-12.304	-3.61131	-13.0464
-11.3494	-3.27178	-13.6323
-11.9508	-3.37563	-14.9069
-13.1898	-3.00427	-15.3105
-14.044	-3.4287	-16.3517
-13.5884	-4.47019	-15.6373
-12.38	-5.13717	-15.9451
-11.5649	-4.9686	-14.8525
-10.4405	-4.5223	-14.1154
15.2948	4.56915	-6.7526
15.3906	5.32438	-7.40697
14.8471	6.12203	-7.59114
14.5122	5.30953	-8.15521
13.8673	6.05134	-8.06
13.2637	5.24225	-8.22565
12.8654	4.53331	-7.42283
12.1501	5.56702	-6.89681
11.1333	4.77917	-7.42553
10.8628	5.53517	-6.30089
9.55091	6.00773	-6.66946
8.70369	6.40684	-5.5923
7.92085	6.08085	-4.46785
8.06319	7.39606	-4.67711
-13.8481	4.39569	-6.70619
-13.8364	3.87992	-7.58775
-13.8697	3.21843	-6.8472
-14.5675	2.90365	-7.52011
-15.0264	2.54672	-6.7264
-15.8018	3.13402	-6.76217
-16.668	2.34154	-6.65075
-17.1966	1.50382	-5.66699
-16.1898	1.01104	-6.45637
-17.1196	0.45359	-7.40188
-17.2173	1.7598	-7.86098
-18.0139	1.49387	-6.75038
-19.1403	1.14923	-6.07047
-19.8406	2.07858	-6.65903
8.35861	2.6182	-15.5018
9.16668	3.16733	-15.5823
8.3631	3.79767	-15.4122
8.15476	3.33204	-16.2729
8.34931	2.34581	-16.4925
7.48103	2.27067	-16.088
6.92936	2.88282	-16.9994
7.00951	4.17049	-16.6894
7.98189	3.72017	-17.4415
9.13347	4.01865	-18.0859
9.8076	5.18827	-18.4705
10.4364	4.51211	-17.365
9.26169	4.13777	-16.5563
10.3766	4.45545	-15.825
-4.63729	13.2524	-8.76492
-4.48747	13.9374	-8.09204
-3.60764	13.5637	-7.82506
-3.64341	14.5707	-7.83838
-4.14856	14.1681	-6.98617
-5.057	13.8062	-7.08824
-6.23642	13.5712	-7.11331
-5.56167	12.9151	-6.11177
-5.52192	12.7545	-4.7197
-6.25808	11.7061	-5.0187
-7.39558	12.3961	-4.59972
-6.97727	11.7029	-3.3985
-6.61622	10.5529	-4.01016
-6.98915	9.35826	-3.36411
-12.7153	-4.99998	4.03046
-11.7974	-5.37379	4.37654
-11.2831	-5.81321	3.81154
-11.7879	-6.49916	3.2692
-10.8894	-6.78693	3.3015
-10.8548	-7.45122	2.58987
-10.1541	-8.34616	2.97523
-10.7759	-9.53354	2.7058
-11.9266	-10.1402	3.36606
-12.941	-11.0865	3.8731
-11.7583	-11.6394	3.53902
-12.7884	-12.4674	3.80266
-13.8771	-11.9022	3.14103
-14.5489	-11.1189	2.08123
13.7344	-8.86615	6.58157
12.8857	-8.3923	6.66553
12.6491	-8.68831	5.71294
11.9315	-8.79577	6.27974
11.6979	-8.45555	5.37026
11.2825	-8.26266	4.49582
12.41	-7.86605	4.61915
12.172	-9.13527	4.23716
13.4929	-9.2485	3.89709
13.0672	-8.42374	2.80128
13.8976	-9.20142	1.8557
13.4839	-10.2444	2.66592
14.4502	-11.1414	3.29501
15.2241	-12.1395	2.73248
13.3696	1.66031	0.68228
13.8244	1.3709	-0.18778
14.3948	1.36221	0.65557
13.8076	0.53965	0.57773
13.7888	-0.04993	1.31088
13.9349	-1.08815	1.26939
14.3505	-1.67604	0.38388
13.1049	-1.90442	0.86668
12.9396	-2.84084	-0.12082
13.8317	-2.59967	-1.0816
12.6319	-3.47654	-1.33384
12.4773	-3.72774	-2.697
11.7994	-2.472	-2.33065
10.6818	-2.00203	-1.67702
6.45114	-14.719	-13.9059
6.39686	-14.2363	-14.7966
5.61091	-14.2324	-14.203
6.22648	-13.5212	-13.8561
5.96792	-14.1788	-13.234
6.89914	-14.2413	-12.9273
6.9529	-13.8923	-11.8277
5.79059	-14.4974	-12.0995
5.98916	-14.2478	-10.7709
5.78446	-13.9978	-9.43844
7.05207	-13.7187	-8.94637
7.43626	-13.4345	-10.194
8.70387	-13.804	-10.6003
8.42331	-14.2552	-11.8832
-4.11429	3.67344	-0.54997
-4.97364	4.05433	-0.58827
-4.62022	3.39844	-1.3322
-3.55206	3.41389	-1.36303
-3.21892	4.29919	-1.52241
-3.43692	4.5154	-2.46719
-3.92299	4.51463	-3.58911
-5.16715	4.97944	-3.68355
-5.64274	4.13196	-4.76849
-6.91093	3.68027	-4.35718
-6.71494	5.01311	-4.34792
-6.90377	4.36049	-5.61957
-5.8707	3.50845	-6.19832
-5.3901	4.81037	-6.11647
8.70028	2.17821	2.70401
9.05969	1.32987	2.55391
9.60984	1.58003	3.33963
8.78206	1.24586	3.6964
9.34546	0.43504	3.41494
9.79879	0.84161	4.24501
10.032	1.15899	5.45486
9.90017	2.52563	5.16322
8.762	1.8987	5.51036
8.18795	2.54443	4.47827
7.29116	3.27037	5.27706
7.36895	4.1189	4.19276
6.11367	4.65092	4.38118
6.99291	4.94819	5.35495
-11.2022	-9.55296	-10.9853
-11.3104	-9.34631	-11.9658
-10.6716	-9.33976	-12.7313
-11.4112	-9.63181	-13.2554
-11.3705	-10.483	-13.7637
-10.6839	-10.5161	-13.0977
-9.54564	-10.6329	-13.0898
-10.1487	-11.4093	-12.1053
-9.46509	-10.3833	-11.5867
-8.30531	-9.6165	-11.6931
-9.01607	-9.09968	-12.7749
-8.82261	-8.1817	-11.6855
-8.22611	-8.4935	-10.5038
-6.93862	-8.86704	-11.0519
11.2834	2.83874	12.4519
11.4879	2.91497	13.3689
11.8269	3.57755	13.9428
11.2429	3.87329	14.7686
10.6726	3.31879	14.3499
11.1823	2.85506	15.0557
10.3178	2.89702	15.9122
11.6868	3.1456	16.1394
12.6362	3.85232	16.7284
12.8115	4.39224	18.0266
13.8171	3.53622	18.5202
14.0873	4.24329	19.6083
14.2526	4.40327	21.0254
13.3635	4.52747	22.1326
-0.10487	7.14937	-2.72151
-0.42358	6.53109	-3.3204
-1.25783	6.49561	-3.91099
-0.63489	6.63256	-4.64708
-1.35115	7.34393	-4.77934
-0.56671	7.79679	-5.01387
-0.51403	7.8695	-3.84402
-1.37704	7.44309	-2.93633
-1.65938	8.74268	-3.42976
-1.13302	9.77497	-2.68881
-0.77312	11.0662	-2.38397
-0.3771	11.8863	-1.27116
-0.46765	13.1321	-1.74514
-0.00344	12.2887	-2.67795
-11.814	1.50479	-14.8753
-12.5726	0.93196	-14.6408
-13.3928	0.39787	-14.9786
-12.9577	0.85544	-15.7725
-12.7032	1.79801	-15.5345
-13.5654	2.04957	-15.7753
-13.9359	3.15745	-15.7189
-14.9777	3.61156	-14.8888
-15.0277	4.4234	-15.9706
-13.9192	4.43255	-16.9622
-13.6669	5.32854	-17.985
-12.6289	5.25261	-17.0156
-13.2532	5.73515	-15.8068
-12.6125	5.87068	-14.4643
-7.58646	-11.4779	4.13161
-8.2181	-10.7377	4.36251
-8.10877	-11.2595	5.12912
-8.48969	-11.4446	6.03386
-7.64901	-10.7792	6.02907
-6.95717	-10.9955	6.66321
-6.07822	-10.2889	6.70921
-4.8863	-11.0123	7.07572
-4.87479	-10.2344	5.90081
-4.7551	-11.4905	5.47377
-3.49795	-12.0684	5.86688
-3.47429	-13.0734	6.92078
-4.64895	-13.6141	7.53389
-5.12304	-14.7535	8.11399
-10.9913	-13.9797	4.28116
-10.2332	-13.5291	4.77082
-9.95534	-14.4063	4.23551
-9.77671	-14.7539	5.11322
-10.7153	-14.8947	4.94411
-11.6551	-14.7208	5.14379
-11.626	-14.8185	6.29088
-11.6591	-13.6565	6.91796
-11.6029	-14.8478	7.69783
-11.3466	-13.6979	8.55675
-10.5878	-12.6998	7.96557
-10.3671	-13.9836	7.43927
-9.76443	-13.6829	8.66304
-8.35647	-13.4076	8.36138
-0.68155	-1.72012	15.2457
0.14709	-1.11841	15.3456
-0.13378	-1.66145	16.093
0.61064	-2.30658	16.2733
1.54134	-2.59321	16.2112
1.45665	-1.66361	15.9674
1.81194	-0.66938	16.6539
3.01527	-0.00204	16.3328
3.61141	0.07859	17.6597
2.47928	-0.67472	17.9203
1.10548	-0.55036	17.8519
0.85513	-1.87464	17.977
-0.40247	-1.62	18.5371
-1.35105	-1.00878	19.3254
-11.9513	-1.61057	-12.7905
-11.0176	-1.80189	-13.2936
-11.0132	-2.37657	-12.5767
-10.7574	-3.31857	-12.4819
-10.1842	-2.72073	-13.071
-10.0077	-2.28457	-14.019
-10.4982	-2.95562	-14.7488
-9.20489	-3.17604	-14.7446
-10.0215	-4.14658	-15.373
-11.1626	-4.26698	-16.1128
-10.0632	-3.83001	-16.8836
-10.6862	-2.82261	-16.0558
-10.2335	-1.52196	-16.1266
-11.3255	-1.73533	-15.2412
11.1708	-7.15269	-5.02623
10.2127	-6.95573	-4.91082
10.2183	-7.43177	-4.03836
9.44322	-7.91796	-4.43631
9.86738	-8.57672	-3.88808
10.3737	-8.53964	-4.64729
10.762	-8.86845	-5.65158
10.0041	-9.93864	-6.12613
9.26391	-10.7368	-5.10197
9.42084	-12.0492	-5.19458
8.28979	-12.5035	-5.90802
9.55593	-12.7093	-6.58394
8.53051	-12.4239	-7.42426
9.59583	-11.945	-8.23643
8.43399	-14.5405	-14.816
9.02081	-15.1437	-15.2734
9.35258	-14.847	-14.4182
9.40925	-15.6613	-13.7574
10.0874	-15.6719	-14.4894
10.0767	-15.3497	-15.4363
10.4876	-16.4138	-15.78
11.1005	-17.7089	-15.8867
9.73389	-17.5908	-16.0946
9.0545	-18.5039	-16.8243
8.84211	-18.8191	-15.4936
10.1998	-18.6955	-15.2355
10.217	-18.3242	-13.8618
10.6864	-17.0636	-14.3313
3.57994	-9.74746	12.6922
4.00576	-10.2732	13.396
4.86603	-9.83479	13.7487
4.9445	-9.32764	12.9231
5.23307	-8.36161	12.9333
5.79969	-8.01995	13.6871
5.68718	-6.90096	14.1828
5.51323	-5.53863	13.9661
5.67005	-5.79964	15.3282
5.087	-6.51526	16.3352
6.16656	-6.18173	17.1029
6.47897	-6.66671	18.3818
6.45263	-5.17935	18.4817
5.71993	-4.76367	17.2414
-4.63508	-13.1866	10.9161
-3.88868	-13.6112	11.3356
-3.78569	-13.034	12.1103
-3.74274	-13.2179	13.0887
-4.25975	-13.8391	12.3995
-5.17683	-14.0509	12.7571
-4.55487	-14.611	13.6628
-4.03921	-15.8759	13.5467
-2.74054	-15.3897	13.4343
-3.01212	-14.9861	14.7426
-2.6309	-15.9163	15.7956
-1.52033	-15.8578	16.6282
-1.77471	-14.8715	15.6143
-0.75356	-13.8991	15.6599
10.048	1.92584	14.0965
9.53465	1.90016	13.3387
10.1279	1.92306	12.4704
10.7202	2.29074	11.7949
9.9135	2.4938	11.2776
10.721	2.84892	10.9045
11.7121	3.31283	11.4456
11.1955	4.65167	11.1491
9.82219	4.74599	11.2735
9.80707	5.93262	10.5568
11.0064	6.64683	10.3246
11.2368	5.99217	11.5038
10.7035	7.22133	11.7598
10.9858	7.99742	12.8646
9.62144	3.20385	0.74328
10.3513	3.35438	1.26229
10.5679	3.42523	0.18668
10.4784	2.52877	0.5476
10.5673	1.50079	0.13602
10.5093	0.47743	0.38779
10.9442	0.3238	-0.70061
10.6314	-0.94796	-0.59723
9.84074	-0.6555	0.40563
10.5657	-1.16739	1.5273
10.1404	-2.4363	1.76518
10.5935	-2.44572	3.06882
9.19438	-2.3813	2.87533
8.82527	-3.38097	2.02108
-7.37589	7.19426	0.40798
-7.42336	8.12351	0.03786
-7.6913	7.4626	-0.64386
-8.4473	7.56094	-1.33362
-9.17068	7.32592	-1.87278
-8.35002	7.25031	-2.34323
-8.1375	6.94542	-3.47217
-9.43337	6.52664	-3.17501
-10.5987	6.64914	-2.36764
-11.5178	7.57863	-2.94325
-12.5167	7.97498	-1.94713
-12.5573	9.16238	-2.71833
-11.2521	9.14066	-3.30861
-10.6919	8.79849	-4.48884
4.21131	-4.92351	3.69503
4.30014	-5.35073	4.65156
4.31279	-5.33109	5.60786
4.38868	-6.27527	5.75125
4.57684	-6.59304	6.65561
4.28454	-7.48723	6.4881
4.60196	-7.4678	7.59561
5.4916	-8.42536	8.03781
4.12405	-8.62663	8.33988
3.35925	-9.77148	8.33125
4.28289	-10.6247	9.05782
5.06466	-9.71676	8.23966
6.40355	-9.81	8.47723
6.71562	-8.761	7.57257
6.27218	3.08643	-11.4453
6.51693	2.20251	-11.1531
7.38463	2.13604	-10.6926
7.7377	1.98893	-11.6289
7.721	2.91292	-11.2899
8.21319	3.43259	-11.9275
7.06857	3.87647	-11.8902
6.53548	5.1554	-12.1307
6.38793	6.11876	-11.1948
6.26723	7.18825	-12.0656
6.73368	6.31817	-12.9662
6.46566	7.46034	-13.7881
5.29586	6.85711	-13.2781
4.61624	6.88675	-14.4999
-0.83382	15.3271	-8.73099
-1.46757	14.6814	-8.53019
-0.60927	14.3373	-8.31435
-1.10431	13.771	-8.85123
-1.08272	13.9594	-9.83898
-1.20291	14.8989	-9.60522
-0.34565	14.7555	-10.4878
-0.18856	15.7024	-11.4448
-0.60324	16.7262	-12.3918
-1.44249	17.815	-11.9871
-1.33576	18.5373	-10.8475
-2.42715	19.0847	-11.4558
-3.41018	18.5342	-10.8112
-3.40425	19.9303	-11.0321
12.4059	6.60439	1.4458
11.7493	7.2346	1.72942
11.7167	8.00865	1.09497
12.0415	9.07287	1.50781
11.2535	8.75076	1.93696
12.014	8.18253	2.13099
11.4333	8.09822	3.20821
12.0015	9.38258	2.96532
11.7889	9.08531	4.26494
12.9266	9.11746	5.12044
14.174	8.80494	4.78217
15.4186	9.2734	5.11062
15.4763	8.04845	4.52434
16.7797	7.80494	5.01201
-13.8498	11.2428	11.4587
-14.7059	11.5755	11.887
-14.8254	10.813	11.1946
-14.4826	11.4309	10.5675
-14.8809	10.5861	10.0711
-14.3166	10.6569	9.26609
-14.764	11.8029	9.32635
-14.8867	13.2617	9.28411
-14.8962	14.3097	10.1684
-15.308	15.4102	9.38489
-15.633	15.6587	10.7507
-15.4555	15.7174	12.0504
-16.2585	16.0288	13.0444
-15.9118	17.213	12.5666
13.7082	11.6257	-10.3253
14.0085	11.0322	-9.53837
13.8157	11.5908	-8.68371
13.8604	12.1874	-9.53667
13.8001	12.6281	-10.4325
13.144	12.3627	-11.1438
12.4644	13.2712	-11.3457
13.3778	13.9562	-10.5211
12.1823	14.5204	-10.6951
12.1544	14.5286	-12.0934
12.5295	13.8958	-13.2735
[truncated: 95,016 more rows]

## Sheet: Initial configuration of PABE-b
<?xml version="1.0" encoding="UTF-8"?> <galamost_xml version="1.3"> <configuration time_step="0" dimensions="3" natoms="35000" > <box lx="47" ly="47" lz="47"/> <position num="35000">
5.65877	9.88679	3.41736
5.24378	10.7815	3.58228
5.21841	10.2033	4.39778
5.94488	10.4948	5.02013
6.67871	10.1669	4.42514
7.32417	9.79647	5.09308
7.93141	10.5711	5.26992
8.69028	10.6623	4.62509
9.35695	11.1641	5.17615
10.0402	11.7818	4.78671
9.453	12.3974	5.31226
9.0728	13.2608	4.98071
8.3464	13.8984	4.72414
7.5749	13.2643	4.77595
7.80462	12.4432	4.25342
7.22431	11.9509	3.60466
6.5582	11.2093	3.68369
6.62408	10.371	3.14253
6.1964	10.3689	2.2386
5.75868	11.1784	2.62991
4.99441	11.8067	2.77504
5.05585	12.4579	3.53145
5.1176	13.1279	2.7916
5.49843	13.7564	3.46978
6.4542	13.6657	3.74959
6.15581	13.0433	4.47316
5.20821	12.8748	4.74457
5.1529	12.0572	5.31772
4.71218	11.7303	6.15373
4.06206	11.4952	6.87626
3.65487	11.0697	6.06809
2.86717	10.6114	5.65635
2.80194	10.0044	4.86435
3.54235	9.37593	5.10264
4.04521	10.0137	4.51924
20.7454	20.191	-18.8526
20.1443	20.4379	-19.6127
20.7491	20.9802	-20.1959
20.1119	21.6495	-19.8138
19.5169	22.3437	-19.4088
20.3577	22.8413	-19.1959
21.1246	23.1721	-18.6459
20.3375	23.1288	-18.0307
19.5642	-23.3215	-18.347
18.971	-23.0944	-17.5747
18.1659	-23.486	-18.0201
17.5019	22.7717	-17.9301
17.2004	23.3742	-17.1911
17.5806	23.3474	-16.2666
18.0256	22.7421	-15.6067
17.4718	22.119	-16.1589
18.3946	21.7471	-16.2591
19.0981	21.0462	-16.3773
19.686	21.3728	-17.1173
20.4251	21.0504	-17.7088
19.8827	20.216	-17.6107
19.2556	19.775	-18.2527
18.6279	20.1105	-18.9552
19.0704	19.6596	-19.7305
19.4063	18.9776	-20.3801
19.7621	18.0511	-20.2575
19.1026	17.5042	-20.7733
19.124	18.1968	-21.4944
18.6096	19.0387	-21.3317
18.7433	19.6993	-22.0704
19.3475	20.2039	-22.6871
19.8076	20.7053	-23.4199
20.6393	20.1519	-23.3759
21.3024	20.8774	-23.1915
21.5042	21.7344	23.3344
1.83325	-23.1091	-19.3636
2.4004	-22.5221	-19.9413
2.99548	-21.8664	-20.4061
2.5194	-20.9935	-20.2999
3.09775	-20.4865	-19.6608
3.1689	-21.3479	-19.1578
4.14078	-21.238	-18.9495
4.48527	-21.7644	-19.7269
4.84603	-20.9509	-20.1831
4.29801	-20.1589	-19.9139
3.63019	-19.4734	-20.2038
3.37166	-18.81	-20.9061
2.56588	-18.8352	-21.4977
2.53927	-17.9324	-21.9272
2.37801	-17.5659	-22.8435
3.17781	-18.1462	-22.9972
3.86184	-18.1258	-22.268
4.81619	-18.2971	-22.0233
4.68127	-18.9586	-21.2856
5.40429	-19.1864	-20.6334
5.81393	-19.9208	-20.0923
6.71355	-19.5507	-19.8606
7.17704	-18.842	-20.3925
7.88724	-18.815	-21.0959
8.72497	-18.3235	-21.334
9.48102	-18.5723	-21.9394
9.60836	-17.5827	-21.872
9.96365	-16.9883	-21.1506
10.4146	-17.4958	-20.4164
9.50439	-17.6732	-20.0421
8.57593	-17.3029	-20.0716
7.98016	-17.1793	-19.278
8.40066	-16.5887	-18.5893
9.13011	-15.9046	-18.5863
8.50415	-15.5057	-19.2564
-18.8369	-9.31567	-11.8312
-19.393	-9.28438	-11.0007
-19.938	-8.59884	-11.4835
-20.3559	-9.41218	-11.0787
-20.5748	-9.54627	-10.1122
-20.9358	-9.40109	-9.19099
-20.6488	-9.91559	-8.38296
-21.1548	-10.6461	-8.84146
-20.4385	-11.3429	-8.87873
-19.7734	-12.0649	-9.06965
-18.9455	-11.5422	-9.27299
-18.1523	-11.898	-8.77878
-17.7266	-12.7824	-8.58722
-16.7927	-12.6848	-8.2433
-16.3328	-13.1984	-8.96768
-16.9636	-13.925	-9.23986
-16.6672	-14.6725	-8.6454
-16.5732	-15.6219	-8.34564
-16.9839	-16.452	-8.72279
-16.7598	-16.9305	-9.5718
-16.3775	-17.6581	-10.1414
-16.7866	-18.5682	-10.0742
-17.5462	-19.1551	-9.79397
-17.1607	-19.3666	-8.89581
-17.8145	-19.3586	-8.13914
-18.4117	-18.889	-8.78935
-19.0406	-19.6661	-8.76543
-19.6701	-20.4401	-8.69732
-19.9434	-21.0249	-7.93355
-19.9711	-21.5645	-7.09212
-19.2652	-22.2697	-7.02566
-19.9604	-22.557	-6.36677
-19.9577	-23.2633	-5.65886
-20.7214	23.134	-5.42766
-20.4699	22.2787	-5.88064
-3.58019	11.4196	-22.3396
-3.47377	10.6137	-21.7571
-3.00858	9.82587	-21.3536
-3.5914	9.25039	-21.9273
-3.83762	8.28121	-21.9353
-4.73966	8.38882	-21.5173
-4.60867	7.45773	-21.8577
-5.19906	7.93649	-22.5075
-5.41214	8.29399	-23.4168
-6.24135	7.90685	23.18
-5.78595	7.01762	23.2235
-5.55213	6.36747	22.5006
-5.93201	5.46457	22.7017
-6.36482	5.41103	21.8018
-6.88512	6.24504	21.9854
-6.31286	6.93884	21.5482
-5.95021	7.67056	20.9711
-4.95743	7.55618	20.935
-4.30589	7.316	21.6546
-4.61228	6.39352	21.4197
-3.78269	5.89777	21.1628
-4.09151	5.68613	20.2355
-4.50547	4.80747	20.4734
-5.48349	4.86902	20.2741
-5.52272	5.85924	20.408
-6.06484	5.68233	19.5866
-6.71895	5.53694	20.3289
-7.12144	6.39682	20.0148
-7.70455	7.11909	20.3867
-7.8318	8.07796	20.6405
-8.63082	8.43904	21.1213
-9.18246	9.18185	20.7419
-9.09168	9.393	19.7687
-8.72691	8.5742	19.3254
-9.40345	8.94401	18.6886
12.7228	-7.79694	5.92363
11.9845	-7.92449	5.26139
11.6314	-7.2039	4.66464
11.9484	-6.42792	4.11933
11.6567	-5.57684	4.55586
12.5092	-5.42781	5.057
12.7285	-5.29258	6.02323
11.8469	-5.49555	6.44939
12.1968	-6.26368	6.98561
11.4076	-6.86286	6.85111
10.7873	-7.17328	6.1308
10.3527	-6.51347	5.51777
9.59745	-5.85808	5.51253
9.01008	-5.24878	4.97985
8.0597	-5.12058	5.26328
7.58373	-5.81698	4.72617
7.80804	-5.73001	3.75554
8.54902	-5.05852	3.76327
8.90455	-4.3524	3.15091
9.48713	-3.53967	3.14221
9.40814	-3.00473	3.98339
9.80982	-3.51889	4.74122
9.12758	-4.07623	5.21442
9.96758	-4.49473	5.55974
10.8884	-4.13889	5.39999
11.8563	-4.01007	5.61581
11.5087	-3.4364	6.35751
12.1156	-2.7356	5.98258
12.7879	-2.78643	6.72112
13.3404	-3.61991	6.71979
13.3437	-4.38582	7.36273
12.5633	-4.6138	7.945
11.7023	-4.16314	7.7091
10.9132	-4.64461	7.32762
11.2197	-5.33706	7.98076
-21.488	-6.49595	-4.56699
-22.2205	-6.17738	-5.1686
-21.5548	-6.00132	-5.89375
-22.2888	-6.15857	-6.5545
-22.7921	-5.72111	-5.8093
-22.1659	-5.03125	-5.44594
-21.4397	-4.36239	-5.60478
-21.7341	-3.53082	-6.07575
-21.2441	-2.94537	-6.72165
-20.9206	-2.4784	-7.54462
-21.5656	-2.14272	-8.23112
-21.8372	-2.36968	-9.16641
-22.1324	-1.68852	-9.83638
-21.4677	-2.04176	-10.4947
-21.1773	-2.41078	-11.3776
-21.9448	-2.48516	-12.0143
-21.2856	-3.13845	-12.3867
-20.7035	-2.37153	-12.6568
-20.5918	-1.52689	-13.1804
-21.59	-1.57786	-13.2109
-21.6586	-1.00362	-12.395
-20.9303	-0.70047	-11.7805
-20.4494	0.1655	-11.6433
-20.7964	0.23735	-12.5784
-20.6063	1.03078	-13.1566
-19.929	1.41858	-12.5315
-19.4939	2.14673	-12.0019
-18.5245	1.95021	-11.8545
-17.8562	2.45193	-12.4037
-17.0796	2.23475	-12.9951
-17.8463	1.7781	-13.4464
-17.8474	0.94695	-14.0024
-18.697	1.11685	-14.5018
-18.2291	1.08429	-15.385
-17.4542	0.69917	-15.8862
18.6457	11.6215	20.3303
17.9928	11.7713	19.5879
17.2777	11.0727	19.5649
17.5817	10.2544	19.0771
18.2573	9.52707	19.198
18.7415	10.3115	19.5855
19.5264	10.1246	20.1763
19.4028	9.34221	19.566
19.921	8.88208	18.845
20.5802	8.36721	18.2969
20.916	9.08714	17.6895
21.1584	8.39411	17.0106
21.8222	7.6718	17.2047
22.6627	7.82422	17.7247
23.4279	7.40187	17.2388
-22.7307	7.67415	16.772
-23.296	7.52045	15.9615
23.0308	7.94746	15.3578
-23.1103	8.34914	15.04
-23.4653	8.41989	14.1078
-22.9505	8.7851	13.3322
-23.3726	9.62977	13.0031
22.6288	9.61999	12.9503
21.7958	9.15601	12.6491
21.2733	8.85504	11.8513
20.377	8.43142	11.7202
19.946	8.87021	10.9317
20.5367	9.63607	11.1858
20.8634	10.2188	10.4417
21.5282	9.47192	10.4592
22.4116	9.52878	9.99408
22.7496	9.52626	9.05294
22.1784	9.19558	8.30168
21.5255	9.9196	8.52399
20.5778	9.65049	8.69552
-15.9192	13.7465	18.6529
-15.5153	13.0466	19.242
-15.7817	12.1076	19.4596
-15.5706	11.5475	18.6586
-15.569	12.1367	17.8506
-14.7846	12.6922	18.1267
-13.9524	12.6765	18.6809
-12.977	12.464	18.6214
-12.3922	13.2499	18.4205
-13.1768	13.6337	18.9074
-12.7595	14.2499	19.5754
-12.3098	13.7419	20.3101
-11.5965	14.3808	20.0217
-10.725	13.893	20.0724
-10.2971	14.0559	19.1833
-10.1428	13.0857	18.9964
-9.15967	12.9034	19.0127
-8.4989	12.5832	18.3338
-7.99993	11.954	17.7378
-8.10317	10.9605	17.7861
-7.45251	10.3085	18.1753
-6.80298	9.58355	17.9458
-6.24606	9.00028	17.3545
-6.73805	9.15807	16.4984
-7.41194	9.86891	16.2969
-8.07962	9.45162	15.6804
-8.91035	8.90346	15.5834
-9.25073	8.0174	15.2687
-8.63579	7.46333	14.7076
-8.04421	6.81185	14.2326
-8.55894	6.19012	13.6423
-9.3148	6.836	13.7495
-9.11535	7.22842	12.8516
-8.84915	7.09021	11.8977
-9.75586	6.69943	11.739
8.53844	-6.08102	-1.22976
9.17164	-6.43831	-1.91634
9.64478	-7.29849	-2.10668
9.27645	-7.96345	-1.45695
8.59815	-8.6015	-1.09251
8.79477	-9.52888	-0.77422
8.30406	-9.06336	-0.03768
7.56125	-9.29147	-0.66711
7.6792	-10.2532	-0.91452
7.00526	-10.9326	-1.20473
6.84977	-10.8483	-2.18897
6.71449	-11.408	-3.00656
7.03701	-11.849	-3.84412
6.7252	-11.7938	-4.79266
7.36734	-12.2297	-5.42325
8.27956	-12.2043	-5.83217
9.19809	-12.5838	-5.72144
9.54272	-13.4777	-5.43487
9.54203	-13.819	-6.37482
9.00841	-14.466	-6.91957
8.07809	-14.1375	-6.75639
8.57787	-13.3125	-7.02012
7.6426	-12.974	-7.12352
7.68968	-12.2863	-7.84798
7.62585	-13.0046	-8.54077
7.25729	-13.6659	-9.19413
7.83959	-13.3245	-9.93193
7.53695	-13.9748	-10.6287
7.82479	-14.9223	-10.7679
8.71132	-14.4854	-10.6157
9.36746	-14.5546	-11.3672
9.91871	-14.0002	-10.7437
9.38308	-13.1947	-10.4902
9.80786	-12.9496	-11.3617
9.94304	-12.4405	-12.2117
11.8066	8.4225	9.11155
12.1511	8.62528	8.19492
11.5133	8.9806	7.51157
11.3619	9.74419	8.13928
11.6967	10.5925	8.54946
10.9274	10.1619	9.0215
10.0394	10.4733	8.68309
9.77269	9.66238	8.16231
9.63283	8.83343	8.70386
9.28194	8.06156	9.23406
9.48519	8.54739	10.0841
8.60573	8.12625	10.3059
8.96153	7.33867	10.809
9.69961	7.93571	11.1233
9.44189	8.56179	11.8592
9.87411	7.94779	12.5197
9.92672	7.64788	13.4722
9.45833	8.13944	14.2064
8.99079	8.23428	15.0852
8.20974	8.85457	15.1573
7.85054	9.5684	14.5561
6.85329	9.63464	14.5891
6.50411	8.69827	14.5534
6.99647	8.01564	14.0134
7.75363	8.56356	13.6577
8.20651	7.67266	13.6922
8.74539	7.33944	12.9185
8.77789	6.34333	13.0004
9.57218	5.89299	13.4082
10.5664	5.84161	13.5027
11.4807	5.51727	13.26
12.1059	5.95968	12.617
12.9695	5.50718	12.8393
12.8583	4.83711	13.5733
12.6339	5.2314	14.4644
-13.0496	4.0117	-1.61503
-12.1444	3.67091	-1.3612
-11.9886	4.6201	-1.6346
-12.1964	5.31109	-2.32694
-12.6389	5.27289	-1.43098
-11.8546	5.81897	-1.13664
-11.708	6.68417	-1.61616
-12.4585	6.63879	-2.27547
-12.9742	6.76536	-1.42814
-13.4875	6.1748	-0.80539
-12.9133	6.73377	-0.20716
-11.984	7.00355	-0.45942
-11.1331	6.56164	-0.17542
-11.0859	6.48507	0.82053
-11.8338	7.14342	0.90507
-11.5753	8.10281	0.79232
-11.0297	8.8801	0.47904
-10.8621	9.36769	-0.37781
-10.7856	9.83039	-1.26102
-11.6708	10.2339	-1.02943
-12.1926	10.2527	-1.88231
-11.6265	9.67479	-2.47018
-11.8051	8.80289	-2.01424
-12.4671	8.32153	-2.58883
-12.166	8.9591	-3.29798
-12.5586	9.77993	-3.71284
-11.8477	9.7353	-4.41471
-11.8739	9.0386	-5.1316
-12.5566	8.58618	-5.70536
-13.1212	8.76335	-4.89927
-13.7603	8.12053	-5.32161
-14.438	7.66915	-5.9021
-14.9552	7.20858	-6.62346
-14.7203	6.4823	-5.97746
-13.7445	6.66156	-5.8521
9.08783	18.8877	-16.5533
9.71964	19.5679	-16.925
9.40984	20.4316	-17.3228
9.96557	20.912	-18.0012
10.1598	21.8928	-17.9811
11.0845	21.5149	-17.9346
11.4142	21.8023	-18.8339
12.2796	22.3002	-18.8892
12.7784	22.3566	-18.0243
12.8442	22.6787	-17.0799
11.8892	22.9068	-16.8904
12.2836	-23.2523	-17.2609
11.8553	-22.961	-18.1163
11.6667	-22.7959	-19.0844
10.9612	-22.1107	-18.9033
10.5069	-22.8494	-19.4013
10.6872	23.3974	-20.0339
9.76568	23.0712	-20.2447
9.60917	22.1946	-20.6996
9.29235	21.544	-20.0094
8.48206	21.0579	-19.6821
8.24389	20.4712	-20.456
7.75042	19.8607	-19.8365
7.35463	19.1066	-20.3607
6.61519	19.7798	-20.3551
6.13442	20.3872	-20.9875
5.41871	19.9184	-21.5052
4.6646	20.3687	-21.0271
4.5085	21.0844	-20.3464
4.66048	22.0648	-20.4718
3.81421	22.2006	-20.987
3.14333	22.8832	-21.2769
2.75367	-23.3512	-21.7887
2.72922	-23.0461	-22.7407
2.29802	-22.5585	-23.4999
-7.35164	-2.77978	-19.7616
-7.97875	-3.44902	-19.3631
-7.46491	-4.28024	-19.5753
-7.10601	-3.52834	-20.1283
-6.63598	-3.28402	-20.9765
-5.89672	-3.9529	-21.0545
-6.20523	-4.48334	-21.8441
-6.77471	-5.0335	-22.4549
-7.23292	-5.13902	-23.3375
-7.10086	-5.56027	22.7653
-7.75444	-6.18652	23.1903
-8.28682	-6.50585	-23.0257
-7.59282	-6.83376	-22.3848
-8.22965	-7.19004	-21.701
-8.46064	-7.03123	-20.7411
-8.00326	-6.92983	-19.8576
-7.52227	-6.1919	-20.3311
-6.77044	-6.38077	-20.9628
-6.15931	-7.16593	-21.063
-5.79498	-7.68001	-20.2865
-4.94704	-7.97168	-20.7291
-4.3852	-7.96632	-21.5563
-4.93719	-7.42944	-22.1944
-4.63786	-6.9471	-23.0176
-5.16453	-7.0562	23.1393
-6.01389	-7.54645	22.9438
-6.6006	-7.94706	-23.3525
-6.46135	-8.88901	-23.0469
-5.9744	-9.66402	-22.6441
-6.456	-10.5367	-22.7248
-7.09401	-10.1819	-23.4082
-7.60088	-10.8142	23.0058
-8.35739	-10.9916	-23.3647
-7.98166	-11.7785	-22.8751
-7.93556	-11.3327	-21.9812
14.5915	15.9798	19.4676
15.2094	16.7648	19.5116
15.8688	16.0364	19.6976
15.0692	15.6872	20.1861
15.5326	15.1616	19.4726
16.2592	14.6344	19.913
17.0447	14.3237	19.3777
17.801	13.7374	19.0876
17.4376	12.8061	19.1134
16.6079	12.7206	19.6651
15.8179	12.8716	20.2593
15.2843	12.2139	19.7276
14.7332	11.4763	20.1178
14.4914	10.6821	19.5604
14.0192	10.4119	20.3995
14.609	9.83484	20.9645
14.6921	9.39331	21.8578
14.0189	9.8716	22.4217
14.0158	10.7136	21.8822
13.2811	11.2447	22.3042
14.0629	11.3412	22.9203
14.9946	11.185	22.5923
15.8203	10.6629	22.8058
16.6698	10.1752	23.0067
17.3787	10.7825	23.3654
18.193	10.3438	-23.2544
18.2956	9.54467	-22.6621
17.75	10.1407	-22.073
17.1238	10.4934	-21.3777
17.6936	11.3121	-21.3066
16.9348	11.9482	-21.4466
17.0817	11.8087	-22.4258
16.9105	12.5064	-23.1214
15.9541	12.7406	-23.2963
16.0721	13.7235	-23.155
-9.86062	-9.58061	-20.8051
-9.75513	-9.81918	-19.8397
-9.59829	-9.18969	-19.0787
-9.13908	-9.60805	-18.2951
-8.49769	-8.84293	-18.3518
-8.10582	-8.70294	-17.4425
-8.849	-8.45577	-16.8208
-8.9417	-8.38139	-15.8278
-8.20395	-8.8612	-15.3529
-8.00163	-8.91943	-14.3754
-8.33928	-8.23	-13.7345
-9.012	-7.96998	-14.4272
-9.55034	-8.8127	-14.4299
-10.1185	-9.02864	-15.224
-10.3281	-9.65807	-15.9722
-10.8487	-9.35035	-16.7686
-11.5299	-9.74373	-17.3861
-12.1178	-9.40504	-18.1207
-11.9519	-10.3286	-18.4664
-11.5904	-10.9527	-17.7737
-10.9145	-11.5502	-17.3422
-10.3995	-12.3002	-17.7574
-11.039	-13.0436	-17.5618
-11.5601	-13.3031	-18.375
-11.8953	-12.3669	-18.2688
-11.2718	-11.8505	-18.8558
-10.8307	-11.0666	-19.2929
-10.5743	-11.8161	-19.9033
-9.9695	-12.5608	-20.1854
-10.6996	-13.0108	-20.6996
-10.2468	-12.8372	-21.574
-10.9129	-13.5309	-21.8481
-11.5801	-13.9782	-21.2525
-12.4723	-13.5463	-21.1204
-12.7292	-13.9754	-21.9863
-16.9555	-10.1934	5.57749
-16.326	-10.7377	5.023
-15.7236	-11.1364	4.33145
-16.7219	-11.0842	4.30371
-17.3959	-10.7274	4.95052
-18.3218	-10.3657	4.84192
-18.843	-9.60755	4.44997
-19.4342	-10.4127	4.40316
-19.2931	-11.1542	3.74724
-18.4915	-10.569	3.6252
-18.066	-10.0947	2.85448
-18.7192	-9.82628	2.14646
-18.9049	-10.8078	2.10076
-19.8681	-11.0186	2.2675
-20.343	-11.2399	1.41574
-21.2357	-10.7893	1.40438
-21.9657	-10.786	0.72099
-21.9609	-9.88207	0.29327
-21.1568	-10.0174	-0.28557
-21.9155	-9.93771	-0.93214
-22.6063	-9.29711	-0.59683
-23.1787	-9.51529	-1.38722
-22.9794	-8.93816	-2.17918
-22.4617	-8.26228	-1.6546
-21.7453	-8.52307	-2.30174
-21.0884	-8.99254	-1.71178
-20.4058	-8.6007	-2.32858
-20.7187	-9.31921	-2.94972
-19.758	-9.57236	-2.83596
-19.4214	-9.96327	-3.69266
-19.0476	-9.92159	-4.61921
-18.4306	-9.15083	-4.77808
-17.4469	-9.31485	-4.70406
-16.7581	-8.70389	-4.31385
-15.8253	-8.8073	-4.65908
-7.20664	13.0744	0.53071
-6.61153	12.3754	0.13405
-5.99584	12.6831	0.8595
-5.305	12.5587	0.14727
-4.58941	12.0014	-0.27385
-4.02842	12.3527	0.47573
-4.67978	12.0039	1.14961
-4.22532	11.9356	2.03775
-3.55543	11.3535	1.57683
-2.83196	10.6635	1.59769
-3.60442	10.1285	1.25545
-4.24413	9.68795	0.62565
-4.92295	8.9751	0.44946
-5.44009	9.39285	1.19649
-5.49009	10.292	0.76164
-6.0767	10.8456	0.17054
-6.50621	10.1209	-0.36832
-6.96048	10.7768	-0.97118
-7.7627	10.2478	-0.69444
-8.43391	9.98134	-1.38617
-8.92027	9.58958	-2.16718
-9.5637	9.80261	-2.90244
-9.52564	10.6204	-3.47669
-9.66481	11.324	-2.7799
-10.3999	11.9494	-2.51796
-10.4726	12.7866	-3.05999
-9.69614	12.5363	-3.63826
-8.96787	12.5697	-4.32273
-9.40759	11.6995	-4.5449
-9.63432	11.1257	-5.33191
-9.0847	11.4916	-6.08293
-9.58636	11.9461	-6.81901
-10.2629	12.6563	-7.01353
-9.81997	13.5501	-7.08398
-8.82373	13.6318	-7.11301
-11.9471	12.2277	-2.75664
-12.3131	11.8186	-1.92071
-11.5247	12.3047	-1.54368
-12.14	12.9094	-2.04945
-11.7054	13.4118	-1.30198
-12.187	13.5077	-0.43089
-11.4775	14.0288	0.04348
-12.2309	13.9089	0.69002
-12.7897	13.5747	1.449
-12.4316	12.6594	1.63358
-12.1411	11.7932	2.04001
-11.4527	12.4489	2.34988
-10.8548	12.7815	3.0792
-10.3005	12.5969	3.89081
-9.56497	13.1957	4.2078
-8.93255	13.6669	3.59297
-9.31889	14.5097	3.21823
-9.91125	14.1034	2.52245
-10.2288	14.8064	1.88604
-10.6723	15.2587	1.11229
-10.2898	16.0776	1.54023
-9.93665	16.9761	1.80096
-9.34726	17.3218	2.53111
-8.74376	16.6968	3.02624
-7.81183	16.8165	2.6839
-8.37537	16.8522	1.85858
-8.7806	16.8057	0.94555
-7.90964	17.2569	0.75111
-7.13642	17.8466	0.51787
-6.79942	18.7163	0.87858
-6.19856	19.2207	1.49868
-5.57594	18.5835	1.04451
-4.67178	18.1563	1.03683
-4.11268	18.3885	0.24089
-3.70461	19.0842	0.8321
-6.45108	-10.253	-0.79293
-6.18842	-11.1211	-0.3717
-7.00048	-11.1111	0.21179
-7.60111	-11.0967	-0.5876
-8.23196	-10.7763	0.1191
-8.51545	-11.5785	0.64464
-9.25597	-11.9834	1.18097
-8.84958	-12.8971	1.17888
-9.13814	-13.7648	1.58378
-8.74913	-13.4742	2.458
-8.0221	-14.094	2.75354
-8.28356	-14.8518	3.3513
-9.00666	-15.4429	3.70873
-9.6224	-14.8079	3.24225
-10.1686	-14.5303	4.03258
-11.0288	-14.0724	4.25716
-11.5063	-14.9222	4.03417
-11.9603	-15.5841	3.4377
-12.7446	-14.9686	3.51492
-12.9321	-14.1152	4.00133
-12.5748	-13.5136	4.71572
-12.1451	-13.0108	5.46575
-11.689	-12.3693	4.84896
-11.9227	-11.4027	4.95484
-11.4508	-10.853	5.64403
-10.8251	-11.5859	5.91116
-10.2807	-12.3936	6.13761
-9.64682	-12.0098	6.80908
-9.30065	-12.878	7.16474
-8.56511	-13.0037	6.49902
-8.12047	-12.3824	5.85381
-8.12028	-11.7651	5.06706
-7.5854	-12.321	4.43074
-6.66242	-12.6275	4.66344
-7.10585	-13.1687	5.37795
-15.1081	-17.4372	0.11761
-15.5891	-18.2868	-0.09889
-16.5233	-18.423	0.231
-16.1612	-18.6971	-0.65997
-16.6937	-18.7818	-1.50218
-16.5451	-18.5109	-2.45325
-16.469	-19.436	-2.82531
-16.0227	-20.1713	-3.33536
-16.2379	-20.2313	-4.31009
-15.6495	-20.7726	-4.91073
-16.3277	-21.4806	-5.1075
-16.3196	-22.1193	-4.33812
-17.0467	-22.2035	-3.65673
-17.8275	-21.5833	-3.58156
-17.7799	-20.7644	-3.00964
-17.2939	-21.1804	-2.24101
-16.5753	-21.74	-1.82828
-17.364	-22.3306	-1.65779
-16.9379	-23.1139	-2.1104
-16.5044	23.2034	-2.69865
-15.5126	23.1636	-2.57748
-15.5744	22.2218	-2.24691
-16.3481	22.1286	-1.62026
-17.196	21.8021	-1.20249
-17.5086	21.7232	-2.14909
-18.3143	22.2135	-2.48152
-18.8838	22.8088	-1.91477
-19.746	23.3015	-2.0324
-20.2909	-23.1355	-2.65384
-20.2348	-22.2776	-2.14308
-20.7518	-21.6327	-2.7059
-21.4939	-22.0032	-2.14732
-22.4096	-22.3226	-2.39119
-23.3978	-22.3119	-2.544
23.3994	-22.4648	-3.51122
23.3856	-2.40751	20.2522
-23.4194	-1.42811	20.1997
22.7197	-1.73935	19.7973
22.2376	-2.15677	20.5676
22.8533	-2.78044	21.0492
23.1629	-3.44594	21.7284
23.449	-3.69374	20.8028
-22.9192	-4.46613	20.7377
23.4806	-5.25547	20.8668
22.7677	-5.82698	21.2732
22.4128	-6.32382	20.4812
22.4464	-6.43047	19.4875
23.3263	-5.96308	19.402
-22.9701	-5.28485	19.1898
-22.0909	-4.92199	18.8809
-22.7707	-4.38291	18.3837
-23.3429	-3.60438	18.6415
23.1608	-3.68279	19.5062
22.267	-3.26724	19.3376
21.5616	-3.63377	19.9443
20.8594	-4.2879	19.6632
20.996	-5.22497	19.9845
21.9608	-5.3089	19.7354
21.6884	-5.49875	18.7922
22.2774	-5.66507	18.0013
21.8433	-4.86219	17.5927
21.2165	-4.1562	17.9224
20.2258	-4.28507	17.9672
19.7014	-3.79513	18.6636
19.2621	-3.08845	18.1089
18.4138	-3.50755	17.7853
18.1615	-4.4529	17.5787
18.0894	-5.17738	18.2643
18.7844	-4.93257	18.9403
19.1391	-5.83386	19.1891
4.0745	-23.1196	22.517
3.72603	-23.2989	21.597
2.94038	-22.806	21.971
3.49008	-21.9728	21.9119
2.8458	-21.2635	21.6258
3.23724	-21.3791	22.5387
3.64628	-20.5487	22.1603
4.27126	-20.6483	21.386
4.2829	-20.0731	20.5681
4.73954	-20.7872	20.0375
4.20427	-21.4824	19.5578
3.21322	-21.4687	19.425
2.34569	-21.0633	19.7132
2.06765	-21.7797	19.0733
1.67294	-21.0127	18.5674
2.17776	-20.1501	18.6011
1.37709	-19.8911	19.1413
2.05952	-19.4309	19.7091
2.77724	-19.7296	20.3381
2.48562	-19.9123	21.2771
1.94233	-19.3877	21.9325
2.52404	-19.9515	22.5189
3.15362	-19.1984	22.3278
2.43691	-18.8047	22.9035
1.66486	-18.2493	23.2124
0.80978	-18.4808	22.7484
0.81768	-19.3741	23.1977
1.36023	-19.1375	-22.9963
0.7658	-18.6272	-22.3748
0.66888	-19.3504	-21.691
-0.13866	-19.743	-21.2508
-0.61968	-20.1776	-22.0122
-0.89234	-19.5141	-22.7089
-1.32724	-20.2098	-23.2806
-2.1654	-19.7502	-22.987
1.33128	-21.2814	13.6552
2.31079	-21.0977	13.7377
2.86477	-20.4064	14.2015
3.29165	-20.983	14.8981
4.10859	-21.4815	14.6082
5.03314	-21.1049	14.6664
5.87795	-21.1387	15.2004
5.2605	-20.5959	15.7696
5.11766	-19.99	14.987
5.84468	-20.2074	14.3357
6.71983	-20.5553	13.9994
7.16443	-19.7552	14.4021
6.80392	-19.1013	15.0673
6.73732	-19.8322	15.7464
6.41189	-19.8896	16.6903
7.06752	-19.8413	17.4438
7.07405	-19.7044	18.4344
6.73158	-20.6309	18.5903
5.9681	-21.1675	18.9497
6.33933	-20.8494	19.822
5.81344	-21.325	20.5272
5.73883	-20.3587	20.7738
6.55616	-19.8269	20.5521
7.0479	-20.4504	21.1599
7.44215	-21.2358	20.6826
7.45084	-22.0948	21.1945
8.18376	-21.6383	21.6988
9.0792	-21.3487	22.037
9.80104	-21.1367	21.3782
10.1283	-20.3407	21.8873
10.8171	-19.6887	21.5704
11.2519	-20.0956	20.767
12.1629	-20.0607	21.1779
12.931	-19.8124	21.7681
13.6894	-19.9373	21.1285
16.6607	20.884	-6.47156
16.6196	19.9105	-6.24656
16.0143	19.5141	-6.93686
16.2616	18.8803	-6.20397
16.2239	18.4065	-7.0838
15.9006	17.896	-7.88054
16.4524	17.1784	-8.30544
16.0734	16.8893	-9.1845
15.2092	17.3731	-9.32237
15.526	18.0749	-9.96051
15.3629	18.727	-10.7009
15.7657	18.459	-11.576
16.3363	17.8002	-11.0857
16.9918	18.2209	-10.4585
17.0957	17.4013	-9.8952
17.6722	17.9216	-9.26521
17.9285	18.402	-8.42645
17.7801	17.7056	-7.72435
18.088	16.7796	-7.94298
18.2509	16.1494	-8.70209
17.9427	15.4852	-8.02104
17.6411	14.5381	-7.91065
17.8424	13.9542	-8.69706
18.8079	13.6965	-8.73436
18.8823	12.7954	-9.16153
18.1471	12.1288	-9.03853
17.7682	11.7546	-9.88495
18.7163	11.9832	-10.1059
18.839	12.6656	-10.8265
19.1555	12.3881	-11.7336
19.7504	11.5996	-11.8894
20.0909	10.7764	-12.3437
20.5326	11.4275	-12.961
20.0181	11.0122	-13.7113
19.4382	10.6555	-14.4436
-5.09207	-5.64561	3.29564
-4.83114	-4.93918	3.95357
-4.07993	-4.41985	3.54616
-3.61472	-5.30047	3.63612
-4.13609	-5.85112	4.288
-3.50374	-6.23574	3.61555
-2.91609	-6.00304	2.84062
-2.18226	-5.45485	2.4394
-2.30705	-4.99323	3.31766
-1.73346	-4.36223	3.83999
-1.15332	-4.87937	4.46928
-0.43452	-5.30659	3.92081
0.16284	-4.53326	3.70842
0.77481	-3.84416	4.09653
1.06648	-3.25352	3.34416
1.1577	-2.46695	2.73343
0.19168	-2.22111	2.81322
0.17975	-2.61842	1.89562
0.28221	-1.81411	1.3103
-0.36606	-1.38497	1.93926
-1.23597	-0.89179	1.93275
-1.32936	-0.0711	2.49644
-0.64716	0.65955	2.52379
0.04988	0.18522	1.98606
0.3649	-0.46282	1.29266
1.19916	-1.00298	1.18207
1.9477	-1.04931	0.5206
2.61093	-0.46552	0.05229
3.0712	0.40686	-0.11235
2.69599	1.07539	-0.75445
2.25918	1.57337	-1.50358
2.96319	2.21733	-1.20411
3.71077	2.87882	-1.14443
4.34396	2.17876	-0.81428
4.98283	2.79466	-1.27527
-5.59511	-12.3918	-0.7124
-6.06455	-12.7042	-1.53827
-5.33856	-13.1835	-1.04511
-5.59315	-13.9657	-1.61374
-6.24144	-13.5899	-2.27594
-6.01573	-12.7832	-2.82215
-6.00928	-12.0065	-3.45196
-5.47773	-11.5139	-2.76286
-4.77511	-11.1867	-3.39474
-4.25309	-10.3338	-3.39959
-4.87784	-9.929	-4.06727
-4.31499	-9.14413	-3.80808
-4.26491	-8.21659	-4.17843
-4.35865	-7.91312	-3.23021
-3.73024	-8.55093	-2.7849
-3.17764	-8.00008	-2.15945
-4.01267	-7.78859	-1.65152
-4.09665	-8.1791	-0.73476
-4.04687	-8.41217	0.23642
-3.65249	-7.57899	0.62405
-4.4696	-7.28569	0.12777
-5.24694	-6.7456	0.45035
-5.65326	-7.65284	0.34162
-6.33272	-7.9266	-0.3391
-5.66216	-8.43632	-0.87811
-5.14661	-8.46334	-1.73454
-5.9988	-8.87834	-2.05321
-6.93977	-8.80744	-2.38419
-6.79937	-9.7836	-2.2187
-7.34032	-10.6242	-2.2463
-6.86639	-11.5004	-2.15851
-7.66202	-12.0899	-2.29777
-7.68884	-12.6814	-3.10363
-7.65134	-13.6702	-3.24837
-6.95335	-14.2835	-2.87872
-18.2033	-17.3807	-11.6494
-18.431	-18.098	-12.3078
-18.1997	-17.1457	-12.5069
-17.3601	-17.368	-13.0024
-17.5758	-16.888	-13.8528
-18.1386	-17.6977	-13.6865
-17.714	-18.3987	-14.2594
-17.1843	-18.7721	-15.021
-17.3335	-17.8286	-15.317
-18.3271	-17.8461	-15.4288
-19.0123	-17.1178	-15.42
-19.7316	-17.427	-14.798
-20.6732	-17.3594	-15.1281
-20.8207	-16.4551	-15.5286
-20.175	-16.8035	-16.2081
-19.6157	-16.096	-16.64
-20.5588	-15.7747	-16.7252
-20.1253	-14.9764	-16.3073
-19.5576	-14.3595	-15.7622
-18.8774	-15.0331	-16.0513
-18.0752	-14.7509	-16.5774
-17.8207	-14.187	-15.7918
-17.608	-13.3196	-15.342
-17.5719	-14.0137	-14.623
-17.0567	-13.6581	-13.8431
-16.7224	-12.7484	-13.5968
-15.9618	-12.9877	-12.9932
-15.2532	-12.4589	-13.4605
-15.2398	-12.1257	-14.4032
-16.0109	-12.4125	-14.9716
-16.9756	-12.1491	-14.9708
-16.8541	-11.2659	-15.4239
-16.5341	-10.4566	-14.9313
-16.6358	-9.63634	-15.4942
-16.4915	-10.1659	-16.3301
-1.00172	17.6482	23.3821
-0.99659	18.3108	-22.8689
-0.32578	18.4404	-22.1387
-0.74813	18.9146	-21.3662
-1.42554	19.3409	-21.9656
-1.99862	18.6993	-21.4559
-2.10506	17.749	-21.1631
-1.83423	16.9828	-20.5803
-1.9567	17.3662	-19.6649
-1.47653	18.2393	-19.5808
-0.84016	17.6279	-20.0511
-0.40204	16.9546	-19.4555
-0.92536	16.324	-20.0285
-1.39575	15.7058	-19.3988
-2.01859	15.223	-20.0144
-2.59794	16.0381	-20.0145
-3.2304	15.3478	-20.3659
-3.52199	14.488	-19.9466
-3.23968	13.5704	-20.2264
-3.4757	12.7767	-19.6657
-3.32427	12.0066	-19.046
-3.04723	12.7477	-18.4344
-2.05161	12.7787	-18.5226
-2.03849	12.5771	-17.5432
-1.62766	13.4832	-17.442
-1.14882	14.0838	-18.0824
-0.42293	13.6199	-17.5745
0.26692	14.1468	-17.0781
0.43855	13.4977	-16.3369
0.2382	12.8177	-15.6316
-0.36269	12.2373	-15.082
0.13531	11.3896	-15.2645
-0.68273	10.8474	-15.4566
-1.4981	10.4772	-15.0114
-0.95911	9.6484	-14.8614
0.22792	-13.2992	-5.84575
0.39051	-13.9205	-6.61225
-0.27336	-14.662	-6.70954
0.23265	-14.8677	-7.54717
0.93637	-14.166	-7.6585
1.53946	-14.9269	-7.89797
2.44352	-14.9467	-7.47102
2.95574	-14.5166	-8.21445
3.06993	-14.4323	-9.20432
2.33786	-14.9782	-9.6119
1.61141	-15.4602	-10.1017
1.34592	-14.6263	-10.5856
2.05724	-14.5097	-11.2788
2.1729	-13.9711	-12.1134
2.69341	-13.1219	-12.0245
3.46603	-13.1622	-12.6581
2.87485	-13.0259	-13.4531
2.52141	-12.7669	-14.352
1.54722	-12.9502	-14.2202
1.8645	-13.6456	-14.8649
1.47626	-13.6051	-15.7856
0.63343	-13.7559	-16.3022
0.36017	-12.9488	-16.8256
1.14942	-12.4292	-16.4983
0.67955	-11.7335	-17.0417
0.71781	-10.754	-16.8438
1.28853	-10.6974	-16.0246
0.777	-10.2608	-15.2845
1.49887	-10.5819	-14.6715
2.39414	-10.7116	-15.0977
2.88508	-11.1699	-14.3568
3.3832	-10.7084	-13.6227
3.04015	-11.1585	-12.7982
3.85612	-10.9723	-12.2509
4.00084	-9.98783	-12.1519
-10.8473	-12.0924	21.6641
-11.6451	-12.6885	21.7546
-12.17	-13.202	21.0758
-12.1543	-13.31	20.0818
-11.7697	-12.4906	19.6566
-11.1566	-12.6121	18.876
-10.6183	-12.2528	18.1137
-10.0114	-11.7048	18.6894
-10.6479	-11.1774	19.2522
-11.4186	-10.7705	18.7618
-12.1597	-10.5497	18.1278
-12.7967	-11.3081	17.9899
-13.3317	-10.5006	17.7414
-13.9834	-10.0616	18.3599
-14.5696	-9.41698	18.8507
-14.1715	-8.67388	19.3886
-13.3693	-9.20743	19.1205
-12.7113	-8.46659	19.2554
-12.3972	-7.52268	19.1537
-12.9811	-6.92084	18.6088
-12.8221	-5.95654	18.8206
-12.5625	-5.33437	19.5592
-12.043	-6.10971	19.9183
-12.3933	-5.68003	20.7505
-11.8792	-5.01099	21.2872
-11.1535	-5.67013	21.0901
-10.7988	-5.39784	20.1956
-11.0873	-4.7981	19.4492
-11.4591	-4.11654	20.0795
-11.9856	-3.40829	20.5497
-12.4696	-2.53763	20.6377
-12.7607	-2.91615	21.5163
-13.1614	-3.45541	22.257
-12.7488	-4.07564	22.9242
-12.7599	-5.02211	22.6016
16.56	-17.9589	-12.6511
15.9756	-18.6624	-13.0554
15.3274	-19.4023	-12.8757
15.7731	-20.2872	-12.7406
16.6611	-19.8595	-12.5716
16.7555	-20.835	-12.373
16.0091	-21.2165	-11.8277
16.4237	-22.0315	-12.2324
16.5993	-22.9917	-12.0153
17.4969	-23.4324	-12.014
17.4654	22.7517	-12.5914
17.78	23.3114	-13.358
18.5451	-23.3807	-13.9236
18.5089	-22.3814	-13.9332
19.4758	-22.2894	-14.1714
19.4502	-22.8155	-13.3213
20.0946	-22.1677	-12.9149
20.0218	-22.2789	-11.9238
19.6733	-22.8908	-11.2138
19.2013	23.2806	-11.5148
18.885	22.6056	-12.1814
18.9823	21.8061	-11.5886
18.2232	21.1777	-11.759
17.5481	21.8627	-11.485
16.8942	22.1562	-10.7877
16.9537	21.8699	-9.83142
17.8383	21.4036	-9.83634
17.5983	20.7119	-10.5174
17.9101	19.768	-10.6262
18.5952	19.2446	-11.1328
19.3817	19.0876	-10.5354
19.4371	20.0561	-10.7781
19.5373	20.0454	-9.78323
18.8321	20.6313	-9.38391
19.4372	21.3412	-9.02366
-15.9245	17.6615	-17.5103
-15.088	17.8012	-16.9804
-14.4413	18.3398	-17.5204
-13.7881	17.6259	-17.7727
-13.3187	18.1198	-17.0407
-13.1967	17.7008	-16.1409
-12.6019	17.9561	-15.3786
-13.1548	17.4943	-14.6851
-12.2562	17.6155	-14.2634
-12.7413	17.7989	-13.4083
-12.1115	18.5562	-13.2353
-11.4309	18.9459	-13.8557
-11.3018	19.5009	-13.0339
-11.0045	20.1896	-13.6952
-11.6586	20.8255	-13.2857
-11.0659	21.1807	-12.5628
-11.6886	21.91	-12.279
-11.0626	22.652	-12.5189
-10.6893	22.3569	-11.6394
-10.3348	21.7789	-10.9044
-10.59	20.8327	-10.7055
-9.85747	20.5905	-11.3417
-9.20723	20.8307	-10.6209
-8.27971	20.53	-10.8429
-8.22324	21.004	-11.7216
-8.46995	21.9547	-11.5337
-7.52063	22.2507	-11.4278
-6.94498	23.0656	-11.4955
-6.25842	22.4356	-11.1325
-5.65294	22.0376	-11.8217
-5.65426	22.4723	-12.7223
-5.06868	21.7685	-13.1245
-4.1256	22.0879	-13.032
-3.72641	21.3866	-13.6226
-3.77501	20.6919	-12.9049
-21.9682	-13.0751	-3.62152
-21.328	-12.8444	-2.88879
-20.817	-13.5081	-3.43521
-21.2329	-12.7902	-3.99348
-20.5385	-13.3512	-4.44406
-19.8445	-12.9659	-5.05225
-19.1399	-12.562	-4.46892
-18.5336	-13.2205	-4.9147
-18.6069	-12.9485	-5.87418
-18.5053	-13.7033	-6.52213
-19.4646	-13.7208	-6.80367
-19.1559	-14.555	-7.26073
-18.3191	-14.4744	-7.80224
-18.7594	-15.0849	-8.46057
-18.6582	-15.6654	-9.26852
-18.5694	-16.456	-9.87443
-18.0704	-17.2178	-10.2874
-18.5793	-18.0731	-10.1906
-19.4472	-18.1629	-9.7021
-20.043	-18.9555	-9.83151
-20.6034	-18.4948	-10.5198
-21.4794	-18.7856	-10.1349
-21.7876	-18.6629	-9.19155
-22.5524	-18.0524	-8.98599
-22.7348	-17.6974	-9.90293
-22.3964	-17.0169	-10.5528
-21.6321	-17.0072	-9.90799
-21.3479	-16.3921	-10.6433
-20.4476	-16.2054	-10.2501
-19.7676	-15.4729	-10.2828
-20.3	-15.0102	-10.9916
-20.0215	-14.4156	-11.7458
-19.3112	-14.1441	-12.3952
-18.4237	-13.8491	-12.0412
-18.6865	-12.8845	-12.0658
20.3843	-18.7566	10.5227
19.5691	-18.388	10.9694
18.8483	-19.0245	11.2443
18.5275	-19.7187	11.8885
17.9394	-20.3979	11.4494
17.6515	-19.6491	12.0465
17.9383	-19.6855	13.0038
17.6141	-20.6292	12.9366
17.4433	-21.3622	12.2782
16.9611	-21.1018	11.4417
16.8862	-20.869	10.4721
17.4348	-20.287	9.87189
18.1556	-19.6762	9.54413
18.6305	-19.7406	8.66646
19.3882	-20.2342	9.09338
19.0669	-20.8354	8.3617
18.1503	-21.1442	8.10779
17.3301	-21.5463	7.70099
18.0566	-22.0861	7.27585
17.5154	-22.9256	7.32421
16.6139	-23.1007	6.92829
16.5433	23.2663	6.15736
16.423	22.6117	6.90371
16.926	21.7654	7.07913
17.6177	22.4498	6.84875
18.0985	21.8315	7.47042
18.12	21.336	8.3388
18.8473	20.657	8.4388
18.9596	20.0253	9.20583
19.2345	19.2854	9.81973
18.5368	19.7778	10.34
18.1213	19.5794	11.2277
18.919	19.2805	11.7515
19.2412	18.3385	11.6571
18.8227	17.5387	11.2269
-15.7172	-14.9646	1.88906
-16.304	-15.6471	1.45339
-17.168	-15.4462	1.91512
-17.4889	-16.3904	1.8412
-17.8378	-15.7062	2.48171
-17.0545	-15.9173	3.06647
-16.2199	-16.4038	3.32483
-15.5933	-16.6677	2.59154
-15.6763	-17.1213	1.70421
-15.8202	-17.8121	0.99562
-16.2801	-17.0457	0.5471
-15.6351	-16.3113	0.7584
-15.0245	-15.561	0.50524
-15.4844	-14.9429	-0.13234
-15.667	-14.3371	-0.90672
-15.2868	-14.4534	-1.82429
-15.7716	-13.831	-2.43874
-16.0475	-12.9187	-2.13615
-15.2148	-13.0866	-1.60851
-14.9425	-12.1322	-1.48659
-15.7635	-11.5654	-1.55555
-15.9755	-11.1134	-0.68911
-15.6645	-11.9472	-0.23299
-16.6057	-12.073	0.08058
-17.2144	-12.444	-0.62069
-18.1013	-12.036	-0.83783
-18.1142	-11.4215	-1.62663
-17.7647	-10.6972	-2.22084
-17.2333	-11.3192	-2.79593
-17.029	-12.0556	-2.15097
-17.4369	-12.8173	-2.65438
-17.1002	-13.5257	-2.03407
-17.4127	-14.2195	-1.38527
-17.7705	-15.0433	-1.82514
-17.995	-14.8384	-2.77782
11.6444	18.9575	5.90153
10.7939	18.6039	5.51216
10.0686	19.2279	5.22146
10.413	19.8735	5.90305
11.3601	19.7627	6.20422
10.591	20.0611	6.76942
10.2842	19.3253	7.37311
10.6274	18.534	6.86723
10.2701	17.8331	6.24984
9.67689	17.0281	6.25534
10.3339	16.7261	5.5646
10.1204	15.8631	6.0224
10.9401	15.787	6.59014
11.6951	16.4272	6.44825
12.3758	16.1939	5.75392
13.2089	16.7321	5.8814
13.2503	17.6688	5.53366
13.7173	18.5508	5.47089
13.9381	19.4782	5.77301
14.6439	18.9986	6.2943
15.2473	18.2524	6.01273
15.9041	17.5952	6.38244
16.8296	17.414	6.04992
17.5463	17.122	5.41654
16.7825	17.166	4.77256
16.0734	17.2999	4.08023
15.8401	16.7004	3.31461
15.8932	16.8627	2.32929
16.1596	17.6704	1.80343
15.2685	17.5286	1.37243
15.4387	18.3907	0.89502
15.3216	18.7844	-0.01671
16.0177	19.0872	-0.6677
16.5515	18.252	-0.5352
17.4936	18.2578	-0.19994
-19.8852	-6.14832	13.8787
-19.0619	-6.70825	13.9714
-18.4215	-5.97194	14.19
-17.7963	-5.29265	14.5742
-18.5177	-5.48121	15.2406
-17.8652	-6.23675	15.2992
-17.3613	-6.01029	16.1328
-16.7667	-5.99206	15.329
-16.9654	-6.70326	14.6547
-16.2136	-7.3587	14.5829
-16.9795	-7.97481	14.7666
-16.3626	-8.64951	14.3614
-16.8344	-8.9023	13.5167
-17.0737	-9.86948	13.602
-17.618	-10.4915	14.1649
-17.6919	-10.9278	15.0617
-18.0983	-10.324	15.7474
-17.3508	-10.1134	16.3773
-16.9617	-10.8843	16.8816
-16.881	-11.7659	16.4166
-15.9615	-12.0079	16.1069
-15.6267	-12.5873	16.85
-15.5965	-13.259	16.1097
-14.7115	-13.6438	15.8476
-15.1493	-14.3093	15.2431
-15.2412	-13.5237	14.6313
-14.7144	-12.9312	14.0218
-15.2221	-12.0706	14.0634
-15.181	-12.0855	13.0644
-15.8175	-12.7922	12.7556
-16.6136	-12.299	13.1063
-17.2675	-11.5904	12.841
-17.731	-11.925	13.6615
-18.6006	-12.0284	14.1443
-19.2121	-11.7232	14.8743
-18.2374	6.92774	17.4192
-17.7027	6.32659	18.013
-18.1647	5.47197	18.2499
-17.7864	4.80997	17.6029
-17.9545	4.32885	16.7425
-17.993	5.02538	16.026
-18.4007	4.25899	15.5296
-17.5338	3.93254	15.153
-17.2237	4.75851	14.6823
-17.1293	4.54078	13.7109
-17.7385	4.16687	13.0115
-17.6728	5.12003	12.7163
-17.3571	5.91426	13.2354
-18.0644	5.86768	13.9407
-17.3586	6.1856	14.5737
-17.9164	6.81985	15.109
-17.9724	7.33996	14.2568
-18.4062	8.18094	14.5802
-17.7766	8.90666	14.8576
-17.1476	8.19177	15.1631
-16.7917	7.41857	15.6879
-15.9747	7.96165	15.4938
-15.5782	8.87966	15.4884
-16.2347	9.44676	14.991
-15.6244	9.50522	14.201
-16.0904	10.0926	13.5392
-15.43	9.75536	12.8683
-14.8769	8.94157	12.6901
-15.2874	8.56002	13.5183
-15.8649	8.16087	12.8061
-16.6215	7.507	12.8144
-16.7415	7.24971	13.7732
-16.133	6.64879	14.2915
-15.9636	5.78516	14.7663
-15.7235	4.85712	15.051
-2.99579	-4.03188	20.323
-2.87734	-3.04223	20.2419
-2.26068	-2.34549	19.8755
-2.45793	-2.54918	18.9166
-2.09033	-3.38114	18.501
-3.04922	-3.65468	18.4255
-3.7473	-3.03248	18.7799
-4.34578	-3.82712	18.678
-5.01946	-3.87756	19.4153
-5.70328	-3.64356	18.7242
-6.65048	-3.96339	18.7012
-6.75609	-4.38378	17.8
-6.64191	-3.6438	17.1372
-6.33808	-2.69137	17.1133
-5.40233	-3.04264	17.1448
-4.79337	-2.65915	16.4505
-4.16956	-3.28233	15.9788
-4.00039	-2.45392	15.4448
-3.83167	-1.89103	16.254
-3.37412	-1.28528	15.603
-3.02728	-0.34833	15.5601
-2.4202	0.17689	16.1564
-2.88458	-0.39216	16.8351
-3.49719	0.14707	17.4129
-3.0311	0.10446	18.2967
-2.61249	-0.01909	19.1964
-2.66174	0.57347	20.0004
-1.77146	0.8204	19.6178
-1.64639	1.60011	19.0042
-2.39929	1.10992	18.5651
-3.23021	1.4074	18.0949
-4.19763	1.65915	18.0681
-4.84171	0.94343	18.3381
-4.81992	1.25711	19.2874
-4.30643	1.78816	19.9615
-11.3588	-20.6636	8.29691
-12.2358	-21.1437	8.31273
-12.7431	-20.493	7.74778
-13.524	-20.0209	8.15691
-14.0242	-20.8072	7.79412
-15.013	-20.8821	7.66458
-15.5327	-21.4851	8.26974
-16.009	-21.7554	9.10644
-16.5888	-21.0051	8.78898
-17.0589	-20.731	9.62797
-17.7473	-20.9419	10.322
-17.1825	-20.2637	10.7921
-16.4555	-19.9957	11.4242
-15.738	-20.646	11.6737
-16.0376	-21.3832	12.2794
-16.1436	-21.8631	11.4085
-16.1722	-22.7173	11.9276
-15.5663	-22.5236	12.6992
-14.8959	-22.8856	12.0514
-13.9167	-22.6831	12.0577
-13.5893	23.401	11.8255
-13.1931	22.5811	12.2387
-13.3733	21.5999	12.1693
-12.7722	21.4051	12.9443
-13.2066	20.5055	12.9886
-13.2382	20.1789	12.044
-13.8298	19.5219	12.5113
-14.2816	19.5809	13.4014
-14.9557	20.2844	13.6263
-14.3241	20.8592	14.1465
-13.9466	21.6271	14.6641
-13.855	22.3486	13.9777
-14.5137	22.3377	13.2253
-14.5485	23.3211	13.4034
-15.1632	-23.0732	13.9087
8.29785	-22.6328	-7.52287
8.64203	-23.2574	-6.82191
9.55496	-22.8919	-6.64045
9.29032	23.2773	-6.15085
9.19367	-22.9012	-5.58893
9.41048	-23.1395	-4.64226
8.98912	22.9565	-4.56949
8.8241	22.3307	-5.33182
7.92137	21.9235	-5.19289
8.40638	21.1163	-5.52918
7.76033	20.4937	-5.97082
6.92255	20.1829	-6.41972
6.32706	19.4188	-6.66771
6.28006	18.6301	-6.05464
6.34105	19.3378	-5.35071
6.18989	20.3018	-5.13191
5.51739	20.3364	-5.8712
4.88518	20.3214	-6.64585
5.37783	21.1806	-6.7844
5.01163	21.7319	-7.53404
4.27787	21.9773	-6.90052
3.81721	21.3439	-7.52221
3.51613	20.9901	-6.63664
2.98782	21.5993	-6.04522
3.05441	21.3231	-5.08644
2.75479	20.7264	-4.34203
1.7942	20.7492	-4.06502
2.25632	21.1126	-3.25606
3.1015	21.633	-3.13434
3.62757	20.8668	-3.50326
4.60914	21.0505	-3.45059
5.12555	20.4078	-2.88471
4.40132	19.8703	-3.3167
3.51361	19.5301	-3.00648
2.92888	18.8261	-2.60334
6.01132	-9.2659	22.1352
5.31651	-9.5653	22.7892
5.8433	-10.1487	23.4073
5.14708	-9.69465	-23.0368
4.45931	-9.86736	23.2581
3.87353	-9.25704	-23.2086
3.09134	-8.68866	-23.4638
2.24673	-8.79336	23.0112
1.9988	-9.13942	22.1063
2.69268	-9.74151	21.7113
2.19083	-10.5805	21.501
1.78408	-10.918	22.3499
0.89624	-10.5167	22.575
0.23715	-11.2687	22.5831
-0.37762	-12.0514	22.6803
-1.14231	-11.7388	23.2438
-0.37401	-11.7103	-23.1167
0.34044	-12.3106	-22.7572
0.96493	-12.1741	-21.9882
1.71157	-12.263	-21.3289
1.17953	-12.0756	-20.5032
1.87898	-11.7099	-19.8892
1.77498	-10.8277	-20.3486
1.35601	-10.8867	-21.2547
0.68704	-10.8616	-21.9976
1.24579	-10.1871	-22.4801
1.57143	-10.8735	-23.1305
1.94862	-11.5887	-22.5421
2.84683	-11.6243	-22.9803
3.66179	-11.0904	-23.2056
4.08196	-10.3291	-22.7117
3.28813	-9.93284	-22.2505
2.71455	-10.2615	-23.0008
2.27718	-9.39253	-22.7691
2.45806	-8.89422	-21.9212
-21.6457	-4.80514	-14.4022
-21.0251	-4.24931	-13.8491
-20.4103	-4.13843	-14.6299
-19.4951	-3.76188	-14.486
-20.2001	-3.31158	-13.9382
-20.6354	-2.43845	-14.1576
-21.3046	-3.03209	-14.6047
-21.8756	-2.94699	-15.4212
-22.6976	-2.69846	-15.9335
-22.8591	-2.31854	-15.0227
-22.5361	-1.46785	-15.4374
-22.3902	-0.72945	-16.0958
-21.9384	-0.16527	-16.7869
-21.4884	0.68279	-16.5072
-20.6738	0.11815	-16.3743
-20.363	-0.46099	-17.128
-21.0934	-0.98689	-17.5637
-21.9132	-0.95893	-18.1357
-22.6187	-1.37169	-17.5597
-22.3265	-2.13843	-18.1313
-22.8256	-2.78051	-17.5494
-22.4716	-3.71054	-17.6479
-21.5284	-3.38843	-17.7289
-20.8953	-2.67427	-17.4301
-19.9618	-2.50019	-17.1166
-19.2341	-2.96848	-16.6155
-19.145	-3.57395	-17.4063
-18.3127	-3.27708	-17.8745
-18.3405	-2.42538	-17.3512
-17.6422	-2.09469	-16.7163
-17.6177	-2.69418	-15.9163
-18.3884	-3.05799	-15.3932
-17.644	-3.27474	-14.7617
-18.008	-2.59625	-14.1237
-17.5326	-1.71835	-14.1811
14.9982	-10.0429	4.93001
15.5317	-9.52077	4.26451
15.8648	-10.159	3.57045
15.1921	-10.8783	3.39701
14.6602	-11.7178	3.50767
15.3328	-11.6385	2.77196
15.1932	-11.1816	1.89349
15.473	-10.3271	2.33115
16.1504	-10.0705	1.64171
17.1025	-9.95171	1.3599
17.5413	-9.45177	2.10652
18.3473	-10.0412	2.05116
18.7331	-10.5748	2.80378
18.6736	-11.2098	2.03355
17.982	-11.0907	1.32116
18.7811	-11.1043	0.72015
19.5545	-10.583	0.35958
20.0066	-11.4648	0.22541
19.3984	-12.1498	-0.1759
19.678	-12.7703	-0.90858
20.569	-13.107	-1.21304
20.9658	-13.4774	-0.37313
21.0062	-12.8661	0.41728
21.5831	-12.2505	-0.11943
22.2667	-11.8037	0.45775
22.8515	-12.5192	0.07543
-23.3933	-12.4391	0.72606
-22.9389	-12.7419	-0.11168
-22.4296	-12.1474	-0.73392
-21.5601	-12.5042	-1.07528
-20.6633	-12.9105	-1.25052
-21.2385	-13.6157	-1.66519
-20.7255	-14.3246	-1.18112
-21.2979	-15.1137	-1.40419
-21.2384	-15.9123	-0.80531
9.87544	2.92508	21.0444
10.545	3.65536	20.9089
10.8058	4.58548	20.6503
11.5387	4.0702	20.206
10.9486	4.41376	19.4754
11.319	4.86475	18.6634
11.8744	5.39595	19.3032
11.3016	6.21563	19.3089
11.1649	7.19402	19.1538
11.8156	7.18631	19.9131
12.512	7.57771	20.5147
12.5469	6.86815	21.2185
12.8955	7.34262	22.0268
13.864	7.25661	22.2604
14.3785	7.62486	21.4861
14.1413	8.05879	20.6169
14.51	8.32658	19.7268
14.0854	7.98925	18.8866
13.3221	7.68609	18.3161
12.9413	8.38287	17.7082
12.7462	8.93641	16.8985
13.4867	8.76575	16.2485
13.662	7.78868	16.1276
12.9022	7.34351	15.6539
12.7075	6.77153	16.4507
12.8242	6.51255	17.4095
12.2718	5.98586	18.0556
12.9006	5.24079	18.2781
13.3289	4.74486	19.0335
13.2668	4.03059	18.3364
14.2461	4.08055	18.1401
14.5743	4.46876	19.0013
14.7006	5.16868	19.7042
15.145	5.71573	18.9948
15.8925	5.61166	19.6509
7.36973	21.6844	-13.7065
8.3062	21.3746	-13.8709
8.78354	20.5873	-13.4807
9.60911	20.5147	-14.0403
9.99551	19.617	-13.8283
9.51695	18.7905	-13.5318
8.90673	18.2581	-12.9451
9.31166	17.4808	-13.4266
8.67225	16.9226	-12.8979
7.95805	16.2226	-12.8938
7.32551	16.0431	-13.6472
6.41407	15.8926	-13.2643
6.20593	15.4404	-14.1316
6.79643	14.6583	-14.3308
7.18352	14.5422	-13.416
7.85081	14.8157	-12.7233
8.67418	14.9255	-13.28
8.86387	14.1562	-13.8901
8.99579	13.4101	-14.5427
9.82353	13.4686	-15.1008
10.3549	13.0784	-14.3489
11.3001	13.3511	-14.1691
12.1052	13.9212	-14.3326
13.0167	13.831	-13.9315
13.8489	13.3343	-14.178
14.0078	12.5752	-13.5467
14.2926	13.3605	-12.997
14.967	13.4613	-12.2655
15.6288	12.8973	-12.7593
16.3937	12.2632	-12.6461
16.4973	11.4568	-13.2283
16.7542	11.0403	-12.3562
16.0747	11.0654	-11.6229
15.4165	10.9347	-10.8815
15.9984	10.126	-10.7955
9.45783	2.09812	-0.16364
8.60258	2.41664	-0.57241
7.96896	2.12622	0.14466
7.12887	2.40376	-0.3214
6.49402	1.67193	-0.07362
6.86006	2.04808	0.77756
6.29168	1.27297	1.05352
6.17229	0.28855	0.92443
6.39182	-0.0573	1.83667
6.03271	-0.48007	2.66872
6.36046	-0.20398	3.57225
6.3305	-0.1529	4.57049
7.12194	-0.75995	4.64201
7.47053	-1.43581	3.99263
7.69205	-0.71041	3.34093
8.35879	-0.59116	2.60525
8.9284	-1.30716	2.20165
9.61466	-1.48406	1.49614
10.4486	-1.82568	1.92954
10.8998	-1.28096	1.22264
11.6113	-1.32142	1.92416
12.3283	-1.07304	2.57555
12.0722	-0.23495	3.05727
11.881	-0.7661	3.8827
12.4269	-1.57302	4.10831
13.1116	-0.85342	3.99282
13.6524	-0.09285	4.35217
14.5044	-0.46179	4.72364
14.9847	-1.17908	4.21891
14.3554	-1.82447	3.78591
15.2515	-2.15088	3.48487
15.5679	-2.84836	2.84193
16.477	-3.23663	2.69089
17.1363	-3.63544	2.05351
17.4717	-4.37581	1.47097
-1.02806	23.1587	-0.67791
-0.16906	22.7971	-0.31555
-0.07877	22.2718	0.53058
0.6487	21.625	0.75949
0.58186	21.7212	-0.23363
0.92086	22.5809	0.14832
1.35205	23.4335	0.44361
0.48778	-23.4978	0.94194
-0.4134	23.4218	1.36786
-0.06314	22.6757	1.93404
-0.90097	22.1297	1.93757
-1.48131	22.4648	2.6798
-2.18046	23.1163	2.3852
-2.79584	-23.2233	2.81552
-3.44574	-23.2715	2.05703
-4.19345	-22.6731	2.34489
-4.90451	-23.0035	1.72422
-5.58745	-22.2798	1.82403
-5.41534	-21.3994	1.38232
-5.76819	-21.7958	0.53479
-6.48913	-22.4828	0.62607
-6.8861	-23.0107	-0.12474
-6.49794	23.0797	-0.2728
-5.56071	23.1962	-0.60148
-5.34202	22.2207	-0.62623
-4.79419	21.4637	-0.98242
-5.53334	21.4315	-1.65518
-5.80513	20.48	-1.51113
-6.38261	20.2834	-2.30351
-7.30105	19.9332	-2.11954
-8.01182	20.0376	-2.81518
-8.39343	20.6754	-2.14619
-8.75615	21.0408	-3.00346
-8.09537	21.7535	-3.23894
-7.13053	21.6919	-3.49444
-2.50276	15.0047	-9.2501
-3.43022	15.2688	-9.51487
-3.39498	16.0839	-8.93674
-3.05638	16.1389	-7.99742
-3.51609	15.4268	-7.4668
-2.76999	14.7923	-7.26491
-1.99437	14.7952	-6.63372
-1.26602	15.4432	-6.85645
-1.33432	16.0136	-6.03788
-2.00099	16.3425	-5.36906
-1.30985	15.8844	-4.8101
-1.84287	16.1806	-4.01754
-2.49157	15.4812	-4.31765
-3.25124	15.9235	-4.79443
-3.43128	16.7313	-4.23324
-4.11083	17.4612	-4.15869
-4.68893	18.2268	-3.87652
-5.63193	17.9511	-4.063
-5.20888	18.0164	-4.96675
-5.66902	17.217	-5.35296
-5.12831	16.5798	-4.80369
-4.78781	16.4737	-3.86945
-5.49665	15.9888	-3.3572
-5.46911	16.5902	-2.55873
-5.8912	17.3851	-2.99458
-5.26117	17.8485	-2.37144
-4.39648	17.3708	-2.52664
-3.73424	17.989	-2.95002
-3.10486	17.332	-2.535
-2.41993	17.3266	-3.2636
-2.47102	18.1485	-3.83097
-2.31696	18.9438	-4.4173
-2.05762	19.7803	-3.9347
-2.12769	20.2656	-4.80627
-2.8098	20.995	-4.85794
-6.53916	-19.0246	-17.6678
-7.25199	-18.6309	-17.0874
-7.46196	-17.7964	-17.5968
-7.8685	-17.0238	-18.0846
-8.29156	-16.7505	-17.2207
-8.85161	-16.0635	-17.6838
-8.58756	-15.7001	-16.7904
-9.34877	-15.1281	-17.096
-10.0738	-15.7585	-17.3734
-10.8006	-15.6736	-16.6918
-10.4987	-15.0983	-15.9316
-10.6648	-14.2142	-15.4947
-10.5045	-13.5001	-14.8133
-10.4829	-13.6123	-13.8199
-9.80673	-14.3229	-14.0143
-8.90595	-13.9287	-13.8321
-8.71669	-13.7956	-12.8592
-9.45498	-14.0382	-12.2299
-10.2017	-13.7167	-11.6476
-10.7984	-14.4802	-11.8945
-10.9999	-14.8515	-10.9881
-11.5201	-15.4985	-10.4306
-12.2525	-15.0686	-9.90267
-13.0632	-14.7999	-10.4229
-13.3939	-15.075	-11.3256
-13.9603	-14.6495	-12.0315
-14.7442	-14.3413	-12.5704
-15.2466	-14.6848	-11.7769
-14.8438	-14.3689	-10.9179
-15.7565	-14.4083	-10.5113
-15.9578	-15.2671	-10.9825
-16.5791	-15.6597	-10.3045
-17.1956	-15.1806	-10.9292
-17.1927	-14.2889	-10.4766
-16.7372	-13.6454	-11.0918
15.655	-21.6662	-8.30661
14.918	-21.1572	-7.86188
14.9395	-21.2565	-8.85671
14.0601	-21.5728	-8.50087
14.1031	-22.1866	-7.71256
13.5716	-22.4599	-6.91088
12.7243	-22.7141	-7.37729
12.4413	-23.0736	-6.48808
12.0011	23.3054	-5.83952
11.3632	22.5628	-6.04306
10.7952	22.0773	-6.7077
11.3046	22.7631	-7.22756
11.5227	22.0392	-7.88204
11.6361	21.8729	-8.86156
12.3303	21.3823	-9.38834
13.1417	21.2838	-8.8122
13.6568	20.4754	-8.52747
13.9237	21.18	-7.87
14.4331	21.7025	-7.18622
14.2465	22.6438	-7.46746
13.878	22.8319	-8.37785
14.4745	23.1386	-9.11952
15.3256	23.2696	-8.61114
15.9135	-22.9592	-8.36708
16.8174	-22.5402	-8.28133
17.7343	-22.262	-7.99495
18.4479	-21.5765	-8.13933
18.2523	-21.1186	-7.27215
17.406	-20.7409	-7.64771
16.8672	-21.0816	-6.87727
16.366	-21.1072	-6.01232
17.0935	-20.7378	-5.43424
17.045	-21.6139	-4.95445
17.8319	-21.2207	-4.47874
17.8709	-20.743	-3.60108
-1.7801	11.3772	6.82675
-1.41921	10.7738	6.11561
-1.09444	11.2369	5.29095
-0.47524	10.9258	6.01192
0.30908	10.7977	6.61892
-0.42445	11.205	7.16303
0.0361	11.4594	8.01343
-0.51966	12.1005	8.54274
-1.06785	11.5737	9.19233
-0.61945	10.7685	9.58054
0.01546	11.2229	10.2054
0.38853	10.5787	10.873
0.3527	10.2154	11.804
0.92506	10.1524	12.6216
1.31273	9.47404	13.2457
1.27946	8.49793	13.4605
0.76412	7.71407	13.8069
0.13058	7.25868	13.1814
-0.83485	7.41153	13.3925
-1.68787	7.23367	13.8832
-1.50565	8.06633	14.4061
-0.98609	7.4477	14.9955
-0.27524	7.63957	15.6722
-0.588	8.08706	16.51
-0.70758	9.06427	16.6853
-1.34838	9.73063	16.3041
-1.23654	10.72	16.3973
-0.30863	10.4764	16.1151
0.50311	10.7727	15.6119
0.50391	11.6393	16.1109
1.04668	12.1822	16.7517
0.45527	12.1243	17.556
1.07395	12.8401	17.8797
0.30678	13.3595	17.5032
0.1062	14.3187	17.3045
6.57915	17.8305	-0.24739
6.93585	18.7125	0.06083
6.51033	19.246	0.7918
5.98524	20.078	0.613
5.89442	19.2149	0.11615
5.35481	18.6072	0.69882
5.07379	17.6623	0.86693
5.69893	18.0109	1.56529
5.27838	17.4347	2.26613
5.48319	16.9464	3.1144
5.97492	16.3369	2.49253
6.71483	16.4748	3.15093
7.64013	16.7341	3.42768
8.42763	17.3055	3.19659
9.33287	17.7294	3.16696
9.8492	16.8893	3.00061
10.3976	16.2177	3.4988
9.98318	16.8092	4.19047
9.23334	16.1476	4.18168
8.4131	16.4821	4.64571
8.74375	15.7948	5.29243
7.88074	15.4016	4.9752
7.27451	14.8168	4.43621
7.42783	14.6835	3.45707
7.79084	13.7738	3.25512
8.29067	13.1076	2.70167
7.74498	12.397	2.25744
7.91245	11.4135	2.18932
8.51139	10.9205	1.55833
7.88172	10.3583	1.02217
7.90112	9.39344	0.76003
8.70287	9.38418	0.16245
9.10848	9.99382	0.84349
9.98907	10.4624	0.91424
10.8844	10.7726	0.59448
7.70813	16.6685	-22.9177
6.80639	16.7475	-23.3427
7.66455	16.6928	23.1468
7.20196	17.388	22.5967
7.25189	17.5652	21.6137
7.26679	17.8242	20.648
6.38854	18.2983	20.7101
5.83981	17.7533	20.0761
5.78167	16.8961	19.5646
4.90576	16.4971	19.2933
4.38642	16.0633	18.557
4.73713	15.425	17.8717
5.08173	15.1311	16.9802
4.52213	15.6413	16.3271
3.70167	16.2096	16.3891
2.90541	15.6506	16.6202
2.14133	15.2803	17.1484
1.71329	16.0699	17.5881
0.90492	16.2501	17.0277
0.23661	16.4902	16.3236
0.46149	16.9591	15.4695
0.50838	17.6621	14.7598
1.21115	18.1389	14.2318
0.83779	18.8613	13.6498
1.10142	19.6185	14.2475
1.8312	19.3257	14.8653
2.7897	19.6106	14.8751
3.35007	20.3342	15.2781
4.20886	20.3622	14.7666
4.78729	20.3264	13.9516
5.36339	21.1372	14.0551
6.12141	21.3247	14.6798
6.57341	21.5991	13.831
6.74783	22.4461	14.3332
7.21469	22.6207	15.2002
-18.7576	-12.5889	20.7017
-19.0779	-13.2271	21.4018
-18.5439	-13.8039	22.0199
-18.6025	-14.7232	21.6306
-19.2787	-14.1066	21.2273
-19.9237	-13.797	20.5287
-19.2916	-14.0232	19.7875
-18.6775	-13.306	19.4582
-18.2577	-13.075	18.5805
-17.6672	-12.5407	17.9756
-17.9358	-11.7188	18.478
-18.7642	-12.0465	18.0236
-19.1837	-12.6121	17.3136
-20.1656	-12.4725	17.1856
-20.8032	-12.7857	17.8894
-21.7196	-12.6087	18.2484
-21.7324	-13.5341	18.6272
-21.6147	-14.524	18.5479
-22.0786	-14.5192	17.662
-22.9559	-14.9794	17.798
-23.4165	-15.3347	18.6114
22.9527	-15.9578	18.1489
22.8355	-15.2403	17.4623
21.9481	-14.8279	17.6686
21.6587	-15.5388	17.0277
21.3885	-16.2579	17.668
20.6728	-16.9562	17.6763
20.118	-17.0906	16.8552
20.1487	-18.0494	17.1376
19.3908	-18.7018	17.1364
19.633	-19.5809	17.5469
20.1906	-20.2526	17.0591
19.6762	-20.8584	16.4521
18.9676	-20.4324	15.8895
17.9795	-20.3879	16.0368
16.0863	20.9515	10.8109
15.2807	20.9969	10.2202
15.8617	20.3805	9.68877
15.2251	19.6095	9.70556
14.3759	19.718	9.18868
13.6056	20.0331	8.63424
12.783	20.5529	8.40399
11.7851	20.6099	8.43658
11.0359	20.2519	8.99378
11.7246	20.0959	9.70185
11.0416	19.5914	10.23
11.0607	19.0268	9.40486
11.1377	18.1476	9.87498
10.2749	18.1195	9.37013
9.64664	17.6294	8.76592
10.1624	17.0696	8.11738
10.8527	17.5112	7.54426
11.094	18.3813	7.97404
12.0046	18.5018	7.57877
12.5934	19.053	6.9876
12.3061	19.7147	7.68018
12.1379	20.3887	6.96087
13.0446	20.4888	6.55126
13.7563	20.4431	7.25228
14.016	19.5642	7.65252
13.9217	18.6108	7.36583
13.7177	17.6333	7.31357
12.9602	16.9837	7.37901
12.6805	16.3986	8.14023
13.1458	16.3867	9.02529
13.6266	17.0945	9.54284
12.8263	17.0237	10.1383
12.062	16.3788	10.1362
11.4933	17.0908	10.548
10.6222	16.9432	11.0165
16.1168	-19.2696	15.3888
15.5509	-20.0532	15.1324
14.6244	-20.4206	15.2136
14.7857	-19.6608	15.8433
[truncated: 207,014+ more rows]

## Sheet: Final configuration of PABE-b
<?xml version="1.0" encoding="UTF-8"?> <galamost_xml version="1.3"> <configuration time_step="220000000" dimensions="3" natoms="35000" > <box lx="45.2388" ly="45.2388" lz="45.2388"/> <position num="35000">
-4.23576	1.77415	15.3965
-3.21332	1.60663	15.4826
-2.60146	2.21039	14.848
-3.55761	2.02356	14.6258
-3.55669	1.68658	13.6749
-2.66993	1.57626	13.312
-2.14047	0.80075	12.6032
-2.52659	0.65832	11.1837
-2.95048	1.93784	10.6021
-4.16586	1.64084	9.87728
-4.07468	0.27914	10.3473
-4.13084	-1.04038	10.4992
-4.99282	-2.11365	10.8868
-4.00748	-2.43504	9.95443
-2.96731	-1.84628	9.24747
-2.87945	-0.73331	8.45051
-3.89889	-1.18528	7.54831
-4.20945	-0.6135	8.84069
-5.47712	-0.75823	8.32953
-5.72191	0.62648	8.11583
-5.2717	0.57692	9.46462
-5.04918	1.75867	8.74065
-5.7647	2.93377	9.0168
-6.29395	4.15484	9.52935
-6.55873	5.49094	9.5039
-7.39972	6.53444	9.85682
-6.3623	7.53266	9.87596
-5.61852	6.62492	9.05363
-5.84773	6.21697	10.4107
-6.83541	5.32451	10.8597
-7.60952	4.53547	9.99976
-8.62175	5.37591	9.615
-8.30632	5.31863	10.9924
-8.75527	6.53247	10.6708
-10.0167	6.8924	11.2715
-22.5993	7.58594	5.36148
-22.0837	6.80739	5.66448
-21.8695	6.74115	4.68306
-21.409	6.74407	3.75786
-21.7482	5.85424	3.91351
-22.2991	5.86283	3.01036
-22.2892	6.78154	2.14031
-23.5879	6.43399	1.94418
-22.7841	5.36223	1.9882
-23.6633	4.9874	0.97979
-24.5491	4.01162	1.27935
-24.9737	2.71404	1.06906
-24.3187	2.77043	2.30154
-25.0086	1.64026	2.22473
-25.6791	0.6554	2.88997
-25.2088	-0.26375	2.02055
-24.1859	-0.11808	1.04964
-24.4331	0.01305	-0.42246
-24.6499	1.26849	-0.88768
-24.2953	1.41703	0.42433
-23.2155	0.68864	-0.11313
-23.3201	-0.63506	-0.01135
-23.6541	-0.94565	-1.38135
-24.7075	-1.74676	-1.37582
-25.0632	-1.23219	-0.17348
-25.8	-2.37939	0.1239
-26.9522	-1.91539	0.82797
-27.3295	-3.16362	0.73727
-27.2263	-3.86869	1.97978
-28.2736	-2.96818	1.95274
-28.3434	-3.69568	3.05689
-29.1255	-4.19531	1.9118
-30.3495	-4.50897	2.52238
-30.8889	-3.32346	2.04362
-31.0118	-2.14122	1.27007
-0.68166	-21.3912	-1.74992
-0.99919	-21.9732	-1.02955
-1.78745	-22.5136	-0.75786
-1.8336	-21.4608	-0.42219
-2.63305	-20.8991	-0.81004
-3.0272	-20.2427	-1.43493
-3.31928	-20.5756	-2.60453
-4.20774	-21.5903	-2.47593
-3.67382	-21.3979	-1.17007
-5.03092	-21.901	-1.13928
-5.65854	-22.6274	-2.22918
-6.23489	-23.1244	-1.02142
-6.28628	-22.9577	0.3804
-5.57137	-23.8995	1.15241
-4.72432	-24.362	0.1806
-4.99339	-23.1027	-0.10544
-4.96672	-23.4904	-1.4012
-5.85233	-24.1346	-2.35759
-6.56222	-24.3155	-3.6033
-6.08092	-23.0748	-3.60468
-6.80224	-22.651	-4.70295
-5.88883	-23.6594	-5.24437
-4.96755	-22.6462	-5.28526
-5.87018	-21.9078	-6.07531
-7.11157	-22.3629	-6.60075
-7.49682	-22.4002	-7.93453
-7.93043	-23.0281	-8.99444
-6.91839	-22.9875	-9.9852
-7.01681	-24.0486	-10.7374
-7.24354	-25.3405	-10.2889
-6.4388	-26.1645	-9.50509
-6.99311	-25.5224	-8.42926
-8.21099	-24.9999	-8.52612
-7.2487	-24.169	-9.0187
-6.28756	-23.2505	-8.68714
-3.09025	3.69955	21.2524
-2.6076	3.40793	20.4151
-2.10645	3.43225	21.1425
-1.67567	2.52162	21.5666
-0.80439	2.87599	21.1983
-0.80961	1.93653	21.7795
0.01613	1.55403	21.1188
-0.10724	0.88017	22.3296
0.2728	-0.23548	22.9085
0.91669	0.99119	23.4458
2.34214	1.03397	23.2792
2.82945	1.82012	22.3192
2.96116	2.1802	21.0523
3.94515	2.80882	21.7697
4.6027	3.99417	21.4828
3.75772	4.43672	22.5025
3.98588	3.69881	23.716
5.10561	4.28003	24.2342
5.88536	5.45413	24.1668
6.05527	6.55709	24.945
5.88364	6.7655	23.5555
5.95054	6.00611	22.443
4.83831	5.33098	21.9063
4.82537	5.2823	23.2793
4.68459	6.10683	24.4103
4.00622	6.7341	23.444
2.70351	7.23187	23.6559
1.43948	7.48998	23.2175
1.49402	8.34852	24.2278
0.37651	7.95382	25.0212
-1.01224	8.35233	24.8853
-1.24699	9.42418	25.6912
0.14033	9.68845	25.5175
1.18887	10.1198	24.721
1.57965	9.76857	23.4113
2.46679	20.2359	-20.1294
3.29771	19.732	-19.7237
2.38127	19.2796	-19.7164
2.4012	18.2712	-19.5568
2.59453	17.4096	-19.1437
2.14644	16.6229	-19.553
2.7744	15.6868	-19.1056
2.59369	14.8002	-18.1718
3.47721	14.3718	-17.1689
4.11632	13.6642	-18.1624
5.07702	12.9409	-18.8846
4.0791	12.2045	-18.4623
3.5365	11.1688	-17.7267
3.15271	12.4933	-17.4113
4.46672	11.9566	-16.9182
5.85382	12.0923	-16.977
6.62329	11.145	-16.2228
5.18505	10.8761	-16.3066
4.10661	10.2309	-16.792
5.02538	10.6691	-17.7459
6.39227	10.1578	-17.6884
6.73634	9.13358	-18.6215
7.88875	8.66166	-17.9239
8.94058	9.01468	-17.025
8.64839	7.65948	-17.2628
7.93098	6.5436	-17.5533
8.45549	6.29066	-16.3364
8.0006	5.01439	-16.4493
7.27439	5.88821	-15.5746
7.44832	7.22662	-15.2306
8.78668	7.63255	-15.6568
9.58333	6.51457	-15.3326
10.2143	5.605	-16.2001
11.2045	5.025	-15.6447
11.5678	3.77472	-16.139
-21.0886	-2.85694	20.1975
-22.0149	-3.15443	20.4279
-21.7978	-3.48873	19.4314
-20.9968	-4.04111	18.9179
-20.2987	-4.65636	18.4696
-20.5594	-5.09593	17.7081
-20.5153	-5.88745	16.7756
-20.9231	-5.95522	15.49
-20.0969	-6.33623	14.5392
-19.4506	-7.58922	14.3293
-18.1077	-7.47438	14.1402
-16.8693	-6.98156	13.8023
-17.1329	-6.83198	15.1596
-18.2031	-7.42568	15.91
-17.9577	-8.70638	16.3871
-17.3475	-8.43746	15.1227
-18.6656	-8.82891	14.813
-19.6007	-9.12317	13.869
-18.6386	-8.52289	13.2063
-18.2201	-8.67803	11.8656
-18.0474	-7.52163	11.2119
-16.8485	-7.09	10.5292
-15.9427	-6.39483	9.76594
-15.6819	-5.06553	9.87479
-15.9157	-3.81382	10.3266
-16.1681	-2.42007	9.92493
-15.8942	-1.54518	11.0692
-15.9033	-0.33359	11.7611
-14.6575	-0.08834	12.3712
-13.8246	1.01196	12.4881
-14.8918	1.33903	13.504
-15.0044	2.46919	12.7524
-13.608	2.79487	12.982
-13.9119	2.82044	11.6278
-14.0255	3.90792	10.7606
1.706	-20.1046	13.6516
2.37527	-19.4193	13.2247
2.67448	-19.9717	14.0348
3.55588	-20.2456	13.6383
4.03161	-20.9447	14.0833
4.74468	-21.447	13.6673
4.02256	-22.4049	13.2866
3.3443	-23.1165	14.2962
2.73231	-23.4376	15.5454
3.38286	-23.6141	16.8331
3.96073	-24.7902	17.0646
5.14774	-25.0203	16.4629
6.33573	-25.615	16.2043
5.20695	-26.1504	15.5808
5.00041	-24.9133	14.9764
4.26678	-24.1892	14.069
3.80687	-25.0918	13.1267
3.09031	-26.2945	13.6799
2.74304	-27.5922	14.1141
4.09801	-27.8014	13.8426
5.23639	-27.3452	13.2333
4.72153	-26.1521	12.8685
5.37667	-26.935	11.8444
4.3714	-27.6957	12.1641
3.35831	-26.8964	12.4128
2.04838	-27.2324	12.6357
0.99885	-26.6777	11.9063
1.2635	-28.0316	11.7806
0.27332	-28.1443	10.7364
0.11561	-26.7246	10.5688
-1.12943	-27.4858	10.611
-2.56035	-27.7139	10.5993
-2.93328	-26.4877	10.202
-4.14575	-26.261	9.70008
-3.58535	-25.3061	8.79562
-14.9885	-21.6532	-1.11717
-14.3157	-20.9024	-1.37977
-14.105	-21.3204	-2.34526
-14.6271	-22.1445	-2.10779
-13.7818	-22.659	-2.33837
-12.8464	-22.631	-1.92117
-13.2273	-23.7821	-1.68809
-14.4455	-24.4752	-1.84895
-13.4445	-25.2819	-1.26933
-13.8023	-26.401	-0.57819
-14.8955	-25.8421	-1.22553
-15.2497	-26.0411	-2.62916
-16.0301	-26.7819	-1.73772
-16.3717	-27.5084	-0.62801
-16.0372	-27.9864	0.70924
-15.8605	-27.4053	2.03157
-14.7105	-27.4628	2.73456
-15.0442	-26.1225	2.98905
-15.3635	-24.9965	3.61023
-15.2983	-24.2698	4.71005
-15.4583	-23.0184	5.17182
-14.8811	-23.1382	3.93253
-15.9909	-23.7691	3.34302
-17.3067	-23.4004	3.26556
-16.8281	-23.2884	1.96887
-15.6784	-24.151	2.04129
-14.5385	-24.804	2.41652
-14.6219	-24.5855	1.06228
-13.8128	-24.5413	-0.05323
-13.0652	-23.4973	-0.37543
-13.9056	-23.0029	0.59577
-13.9849	-23.4788	2.03847
-13.2354	-24.3163	1.27715
-11.904	-24.3472	1.25437
-11.3692	-25.3183	0.47174
2.81488	-7.48497	-10.3448
3.09091	-7.10609	-9.39788
2.12576	-6.84211	-9.19235
1.7409	-6.5046	-8.27625
2.3848	-5.70374	-8.31191
3.15984	-5.11713	-8.21527
2.93576	-4.07253	-8.81858
2.86897	-3.84549	-7.4602
1.76703	-4.43593	-8.17779
1.16078	-4.02724	-7.0513
0.08306	-4.78231	-7.2805
-0.32727	-3.8511	-8.2122
-0.07623	-3.10152	-7.04557
-0.7282	-1.83578	-6.9525
-0.93787	-2.83679	-5.98774
-0.90075	-3.08865	-4.59192
-0.70618	-3.25596	-3.17692
0.18131	-2.65133	-2.30162
0.69519	-3.39789	-3.40242
0.40774	-4.7332	-3.55086
0.57826	-5.3621	-4.79838
0.95834	-5.51274	-6.12675
1.80103	-4.88028	-5.21203
2.27652	-4.11735	-4.05532
3.47629	-4.81798	-3.79954
3.10999	-5.88922	-3.01039
1.95939	-6.38758	-2.39049
0.9542	-6.85172	-1.47476
2.09402	-6.32366	-0.79281
1.00272	-6.21826	0.15809
-0.04655	-6.56997	0.99738
-1.05011	-5.55494	0.83369
-1.66107	-6.26656	1.9114
-0.5949	-6.36048	2.7504
-1.30524	-7.54351	2.58496
6.78434	-2.09902	6.1931
6.12611	-2.83206	6.49569
6.76754	-3.60047	6.45429
6.78506	-3.01283	5.68318
6.03122	-3.6098	5.61867
6.56359	-3.64063	4.87293
6.12449	-3.56906	3.77727
7.01825	-4.19805	2.90168
6.54915	-4.18849	1.58286
6.56217	-2.9939	0.91269
6.08445	-1.65007	1.166
4.81757	-1.31082	0.527
4.818	0.07128	0.88426
3.42872	0.04868	0.47227
2.09672	0.38705	0.25829
0.72286	0.27898	0.10148
1.21778	-0.06944	1.43952
2.09884	-0.50534	2.43832
2.16795	0.82946	2.91648
1.05439	0.27039	3.3445
1.17068	-1.00921	3.88677
-0.05146	-1.50751	3.73052
-0.29066	-0.19062	3.56252
0.36954	0.21491	4.73883
-0.32468	1.38525	4.68809
0.85773	1.52565	3.92566
0.92806	2.14544	5.11855
-0.15724	3.02648	4.69861
-0.56405	2.3478	3.62748
-1.60192	1.38895	3.38873
-1.74397	0.618	4.48487
-2.68944	1.64406	4.43492
-3.86087	1.84287	3.82233
-3.50643	2.90898	4.45235
-2.44127	2.83622	5.43521
-21.5343	12.1939	-7.81832
-22.4919	12.2717	-7.52777
-22.2451	11.484	-7.89489
-21.4317	10.9091	-7.76516
-21.7657	9.95689	-7.93397
-21.5766	9.61292	-7.03922
-22.772	9.27363	-7.13617
-23.6918	8.16626	-7.43997
-23.2651	8.11424	-6.12746
-24.4913	8.6679	-6.44879
-25.5839	8.69357	-5.58988
-25.0228	8.97115	-4.37373
-23.8725	8.85307	-5.10542
-22.6836	8.8438	-4.22029
-22.5027	9.37091	-2.92167
-22.6475	10.5899	-2.34148
-22.7065	11.4461	-3.48066
-21.5721	10.4831	-3.48541
-21.3384	9.82944	-2.33974
-20.404	8.93428	-1.50299
-19.3213	9.64701	-1.58494
-19.1332	10.2539	-0.286
-18.2352	10.9886	-1.1524
-17.6219	12.0855	-1.66985
-16.2715	11.6895	-1.65685
-15.9809	12.4363	-0.49148
-17.1457	13.1911	-0.91026
-16.8672	13.3746	-2.23796
-15.54	12.9731	-2.00855
-15.7885	13.7063	-3.23795
-16.8416	14.5951	-3.09129
-16.4732	15.9094	-3.7109
-16.7909	16.5256	-4.84061
-17.7961	15.6022	-4.66797
-18.0924	16.1408	-3.40133
20.8785	-19.3727	13.7558
21.5407	-18.8096	14.2723
22.4578	-18.6138	13.8722
23.2583	-18.0439	13.8052
23.9108	-18.0901	14.4887
24.0646	-18.6293	13.6407
24.7518	-17.7528	13.2656
25.0821	-19.1272	13.0606
26.2539	-18.6222	13.5609
26.5431	-17.2905	13.9769
27.2592	-16.8658	15.0817
26.0177	-17.4174	15.2164
26.3167	-18.7125	15.3144
27.1052	-19.4344	14.4524
26.8923	-20.6929	14.3333
25.4728	-20.2539	14.3223
24.7618	-20.6025	13.2017
25.2504	-20.1349	11.9928
26.2387	-19.9887	13.0552
27.5946	-19.9303	13.1445
27.791	-18.6461	13.4863
28.9584	-17.8623	13.1414
29.3046	-19.1395	12.8759
28.4251	-19.2709	11.925
28.5577	-20.5767	11.6917
27.8413	-21.6081	11.2242
27.8915	-23.0155	11.0818
26.8122	-22.7777	11.8968
28.0332	-22.4633	12.4282
28.9105	-22.4219	13.5392
28.2379	-23.5651	13.4392
28.1316	-24.0715	12.1135
27.1425	-24.2562	11.0691
26.4079	-24.6322	9.94291
25.7785	-24.9591	11.1883
-15.3939	-22.4388	-0.56777
-15.5776	-22.7622	-1.49887
-15.7701	-23.4222	-2.18967
-15.46	-23.684	-3.02173
-14.4892	-23.8765	-2.97652
-14.7595	-23.2211	-2.19798
-14.53	-23.2083	-0.99711
-15.2876	-24.0841	-0.35639
-16.4515	-23.7578	-0.87209
-17.113	-22.6179	-1.11178
-17.5611	-21.5961	-0.17633
-18.8733	-22.1196	-0.25379
-19.7038	-21.6849	-1.24462
-18.8266	-22.5853	-1.81607
-19.3851	-23.8537	-1.75144
-20.3315	-22.884	-1.78418
-20.1173	-22.9	-0.38977
-19.7295	-22.6203	0.96985
-20.2772	-21.5853	0.31691
-20.0999	-20.4081	-0.40428
-21.2833	-19.689	-0.61992
-21.5288	-19.1936	0.67466
-22.6912	-18.8075	0.19838
-22.9523	-19.7402	1.17191
-21.8789	-19.6462	1.96841
-21.1088	-20.4051	1.05525
-21.1067	-21.5609	1.73691
-20.9023	-21.5716	3.10749
-21.7791	-20.4694	3.19854
-23.1014	-20.356	2.91961
-22.7631	-21.547	2.32611
-23.2911	-22.8441	2.54162
-22.2397	-22.7312	1.58391
-22.0056	-23.1275	2.96239
-21.881	-23.7406	4.26487
-14.4245	-20.5582	-5.00661
-14.8822	-20.1736	-4.164
-13.8981	-20.0734	-4.04802
-13.43	-20.8705	-3.72605
-12.5412	-21.1025	-4.21069
-12.261	-20.3575	-4.73339
-12.4252	-19.7643	-5.70696
-11.1024	-19.5957	-5.61132
-10.5167	-18.5856	-4.78924
-11.8672	-18.7118	-4.52266
-12.2198	-18.1861	-5.73565
-13.4746	-18.1891	-5.93723
-13.6796	-17.1975	-4.82917
-12.5333	-17.5489	-4.137
-11.3713	-17.3773	-4.90716
-12.4376	-16.3903	-5.14887
-13.4379	-15.7671	-4.40994
-13.8224	-16.0095	-5.72982
-13.341	-15.1041	-6.71292
-12.4273	-16.0529	-7.2953
-13.7341	-16.3747	-7.5049
-14.9897	-15.7677	-7.68552
-15.3151	-15.8185	-9.02454
-13.9646	-16.0602	-9.04314
-13.9259	-14.8933	-8.26521
-12.6668	-15.0611	-8.6728
-12.7069	-13.6892	-8.77913
-12.721	-12.4799	-8.04249
-12.5078	-13.525	-7.14476
-13.9187	-13.842	-7.10094
-14.9929	-14.6796	-6.7227
-15.2684	-15.7361	-5.91011
-14.8332	-16.1819	-4.81863
-16.0105	-15.4404	-4.59339
-17.2446	-15.2517	-4.17774
-9.7933	-7.80897	8.21823
-9.85678	-8.83725	8.13363
-9.44882	-9.66104	8.29914
-8.97307	-10.337	8.79191
-8.96393	-10.7869	7.94834
-8.36184	-11.3154	7.42487
-8.63142	-11.9063	6.38952
-9.82975	-11.5663	5.63491
-9.55141	-10.9614	4.42618
-9.95123	-12.2263	4.31779
-8.64955	-12.0622	4.90997
-9.04253	-13.3115	5.47242
-7.97677	-14.2208	5.30139
-7.01896	-13.7538	4.37179
-6.62789	-14.7805	3.46201
-5.45439	-14.7884	2.8415
-4.69266	-13.7255	3.40985
-4.91462	-13.5084	2.05484
-5.31797	-12.472	2.79324
-6.54355	-11.7964	2.63239
-7.42792	-11.9524	1.53459
-8.30917	-12.0385	2.75341
-8.92018	-11.5751	1.59239
-8.66915	-10.9064	0.43734
-7.35298	-10.5517	0.57199
-6.22014	-10.5435	1.41582
-5.43611	-11.7727	1.49898
-6.38752	-11.6805	0.31825
-7.74888	-11.9342	0.13209
-7.34539	-13.2817	0.21958
-6.78259	-12.8454	-1.00234
-7.15673	-13.9584	-1.66499
-6.64521	-14.7186	-2.71799
-7.57967	-15.0658	-3.59588
-7.25162	-15.922	-4.6684
-21.135	0.91966	21.0011
-21.8674	0.29975	21.1819
-21.5809	-0.41811	21.7863
-21.8873	0.29349	22.3652
-21.0069	0.41232	21.8552
-20.891	0.55081	22.9446
-20.4054	0.89816	23.9109
-19.749	2.0327	24.5212
-18.9848	1.25008	25.2891
-19.4667	0.50284	26.4215
-19.5204	1.39918	27.4289
-19.169	2.54698	26.7403
-18.2359	1.54428	26.4884
-18.1482	1.96521	27.8573
-17.3518	2.68931	27.0686
-17.9677	3.83027	27.5221
-16.704	4.34329	27.2864
-16.1858	3.28381	27.9895
-17.4278	3.0461	28.629
-17.4662	3.56496	29.9416
-16.9404	3.46773	31.2923
-16.664	4.67264	32.0119
-16.6721	4.65503	30.5347
-16.3097	5.76767	29.767
-15.308	4.76224	29.8658
-15.9321	3.52509	29.5718
-16.2049	2.30974	30.2002
-15.3438	1.64911	29.4337
-14.7112	1.50876	30.6189
-14.9529	0.47814	31.5621
-15.0533	0.14997	30.1949
-15.825	0.28443	29.0544
-16.5047	-0.99851	29.1196
-15.6861	-2.15445	29.0882
-16.9453	-2.36663	29.6155
13.6987	10.0978	15.1817
14.2845	10.1535	16.0815
14.8916	10.9046	15.7877
14.0415	11.3348	15.5081
14.6387	11.9865	15.9634
15.6349	11.7712	15.8017
15.592	12.6157	15.005
14.9807	13.1103	16.058
16.2632	12.8062	16.2031
16.9256	12.2635	15.1153
17.3897	13.627	15.0982
17.0816	14.8957	15.6775
16.5709	15.4965	14.5707
17.1234	16.8437	14.6914
17.0808	17.744	15.8201
16.0861	16.8453	15.6344
17.3128	16.334	15.9875
17.9624	15.6523	14.887
18.1874	14.4521	14.1977
19.0295	15.2103	13.5257
17.744	15.7499	13.3463
18.6727	16.2466	12.4587
17.313	16.3486	12.1273
16.3043	15.8437	13.0088
15.2893	16.0259	13.9551
14.2203	16.9919	13.6333
14.5905	16.5262	12.3715
14.1857	15.4676	11.5846
15.4763	15.3169	11.5977
16.7599	14.9266	11.3586
16.2673	13.8287	10.7092
16.1432	13.7953	9.28627
15.8063	14.312	8.01306
16.8181	13.4197	7.75753
18.1029	12.9591	7.45019
-10.2762	15.6517	9.32399
-10.0288	14.7562	9.39992
-9.46947	15.2576	8.60825
-9.15448	15.4295	9.46961
-8.367	15.9389	9.60841
-8.11465	16.0561	8.62284
-7.23193	16.7419	8.27514
-8.51444	17.1903	8.17378
-9.4391	16.4935	8.77275
-9.91971	17.12	7.70132
-11.1655	17.8937	8.00839
-10.8806	17.0038	9.14108
-10.1222	18.1841	9.11403
-10.5224	17.896	10.3805
-10.9538	18.3375	11.6417
-12.3543	18.3794	11.5285
-11.6362	19.3274	10.6594
-10.8112	19.7627	11.6761
-9.58691	19.9422	12.3013
-8.80066	20.9084	11.5539
-8.81897	20.5722	10.1929
-8.87547	20.7844	8.84399
-7.85631	21.6285	9.01008
-7.29214	22.1478	7.82207
-8.25702	22.9666	8.47931
-7.04899	23.6967	8.13632
-7.5745	24.2136	9.31237
-7.80588	23.1458	10.3014
-8.73101	22.1981	9.92576
-9.4712	22.2188	8.79039
-10.1786	23.4592	8.83521
-8.97376	24.2512	8.92783
-8.75569	24.1737	7.61131
-8.18013	25.2935	7.07867
-7.90988	26.5082	6.51863
21.9064	18.8615	12.9292
22.236	19.7242	13.3507
23.2156	19.6831	13.7073
23.0205	19.7137	14.645
22.3317	19.0647	14.2711
22.4371	18.1236	14.4551
21.587	17.3263	14.5055
21.2468	18.7042	14.564
20.6412	18.2863	13.3359
19.3513	17.8843	13.5673
19.8243	17.9476	12.2178
19.3196	16.9798	11.424
18.4307	17.7261	12.2409
17.0297	17.864	12.3078
17.594	17.1816	13.3348
16.2425	17.2698	13.493
15.4756	17.585	14.5717
14.6472	16.8643	15.2918
15.3692	15.7159	15.3469
14.4335	14.6742	15.6091
15.6817	14.1649	15.3853
16.068	13.6492	14.1407
15.0164	13.5888	13.1685
15.7323	13.1275	12.0027
16.2166	14.2499	12.7009
17.1581	13.5222	13.3885
17.8748	14.4507	12.6843
18.6552	13.3296	12.4438
17.7608	12.2419	12.7086
16.6211	12.0839	11.9395
17.6392	11.0967	11.6373
18.6187	11.0852	12.6023
18.7385	9.82244	12.4505
17.6424	9.60698	11.7757
18.4504	8.4345	11.7828
20.5581	7.11005	2.24407
20.7524	6.70062	3.14384
20.3371	5.73067	3.15169
20.3605	4.87233	3.35738
20.2751	4.6559	4.30471
19.6243	4.74121	5.01302
19.0719	5.05092	4.08354
19.119	6.28361	4.77691
17.945	6.92143	4.78767
17.6823	8.26311	5.08537
18.2579	9.42893	4.76619
18.0044	9.16402	6.09042
17.439	7.92264	6.42053
16.7843	6.93015	5.84531
16.1488	6.05872	6.60635
14.9943	6.85643	6.57855
14.0312	5.8394	6.26983
13.9126	5.7203	4.90108
14.7998	4.74315	4.18254
14.1103	3.83482	5.03277
13.2314	4.61763	4.24137
12.7472	4.48284	5.61299
11.6415	5.26337	6.06519
12.0713	5.50024	4.69381
10.7175	5.83017	4.93444
10.0229	5.28117	5.97186
10.648	4.03451	6.26856
10.451	4.38625	4.96092
9.77863	3.74996	4.15303
9.87536	2.45975	3.78863
8.75927	3.10589	3.24623
8.64699	1.64682	3.35221
7.75085	1.51271	4.46028
7.11071	2.38345	3.42004
7.28035	1.26208	2.55828
0.29531	19.279	-17.1115
0.94088	19.4211	-17.8062
1.47219	18.7174	-18.086
1.59595	19.3524	-18.8295
1.82571	19.9381	-18.0456
1.85036	20.9144	-18.0714
1.65689	21.809	-18.745
2.79132	22.6276	-18.7421
3.97808	23.5233	-18.7133
3.5032	24.8519	-19.019
4.39749	25.9145	-18.7843
3.15967	26.0949	-19.6284
2.16628	25.1189	-19.5076
1.28435	25.8215	-20.3339
1.53435	26.4581	-19.1776
1.81823	26.8957	-17.8977
1.95046	26.4673	-16.6378
1.26145	25.4929	-17.5231
1.12399	24.6305	-18.4962
2.53334	24.497	-18.0905
2.35537	24.124	-16.7036
3.12283	23.043	-17.2642
1.74766	22.6045	-17.5783
1.27409	23.2404	-18.7808
2.35488	23.686	-19.613
3.45719	22.9079	-19.9795
2.24554	22.2122	-20.0803
1.92288	23.1793	-20.9733
1.08531	24.0138	-21.7129
2.26759	24.5785	-21.2099
2.60916	25.9671	-21.1086
1.428	25.5064	-21.7943
2.41873	25.983	-22.705
2.09052	24.6289	-22.8192
2.79406	24.0608	-23.9197
13.2099	-6.99104	16.2697
12.8664	-7.92832	16.3664
12.3989	-7.59214	17.142
12.1498	-6.65836	17.1366
12.7094	-6.02041	17.7191
13.0706	-6.4618	18.563
13.8019	-7.00739	19.2396
14.5494	-7.37795	18.1083
13.382	-7.04231	17.4991
14.0062	-5.99058	17.9986
14.3319	-4.69618	17.9234
15.3523	-5.25392	18.685
15.7036	-6.64122	19.0169
16.1912	-7.4084	20.102
15.0083	-7.98441	19.7814
15.9393	-8.97316	19.9606
16.603	-9.6503	18.865
17.8331	-9.90082	19.5624
17.0263	-11.0481	19.39
16.6479	-11.1508	20.6943
17.4988	-12.249	20.8558
17.2195	-11.8185	22.1218
18.3358	-10.922	22.4439
17.1143	-10.3448	22.8677
18.3174	-9.63167	23.1251
17.9646	-8.28921	23.4717
17.3617	-7.07167	23.248
17.107	-5.80138	22.8243
16.3821	-6.7984	22.0798
16.3458	-8.13362	22.6008
15.4873	-9.20795	22.705
14.347	-8.68686	22.1285
14.5169	-10.0577	22.1261
13.7034	-9.49412	23.112
14.6643	-9.37844	24.2042
18.6655	-8.52984	1.68831
18.7429	-9.32834	1.05652
18.0853	-9.91976	0.67798
18.1474	-8.97467	0.31841
17.2764	-8.66483	-0.10265
17.3243	-9.49218	-0.56257
18.1354	-9.53753	-1.48474
19.328	-8.89566	-1.56322
20.2068	-8.58328	-0.58632
19.9615	-9.57173	0.32653
20.165	-10.2524	1.52664
21.2362	-10.9795	1.81096
21.2625	-10.3743	0.53531
20.7425	-10.0484	-0.70614
21.2814	-11.3465	-0.54603
21.571	-12.1076	-1.72928
22.1119	-12.7058	-0.53855
23.4375	-12.3835	-0.8311
22.8535	-11.5782	-1.86072
24.1916	-11.0243	-2.20878
25.3893	-11.0413	-1.44954
24.435	-11.0589	-0.41924
25.618	-10.9081	0.36313
26.0221	-12.1125	-0.09711
26.0406	-12.8102	1.16551
26.649	-11.7316	1.69658
25.3335	-11.6332	1.74969
26.05	-10.4899	1.69167
27.1022	-10.6715	2.6965
27.5337	-9.99323	1.6129
27.4317	-10.9604	0.59748
28.0852	-11.9347	1.3213
28.8239	-11.1497	2.22168
28.6108	-11.2729	3.6436
27.2359	-11.002	4.13258
10.2376	10.7887	19.5159
11.0803	10.6052	20.0418
12.0081	10.6815	20.2742
11.6816	9.85822	20.605
11.3065	9.60634	19.8586
11.6968	8.80709	20.3529
11.1452	8.26975	21.316
9.97017	7.57659	21.0658
10.1526	7.92429	22.4276
9.2233	7.30933	23.306
8.19696	6.41647	23.7428
7.11973	7.29133	24.088
7.751	7.57533	22.9137
7.49642	8.88968	22.6255
7.10516	10.1498	23.0342
6.08265	9.48417	22.3432
5.77577	9.64983	23.6732
6.95338	8.97433	23.97
7.75852	8.53479	24.9603
8.30601	9.7153	24.3715
8.31813	10.9374	23.5302
8.50138	12.2563	23.9805
9.16392	11.9618	22.8003
10.3216	12.7724	22.8677
9.9846	12.009	24.0465
9.72453	10.6442	24.4364
10.0806	11.2539	25.5822
8.95096	10.4822	25.7603
7.95093	9.63162	25.9787
8.36343	10.3834	27.1385
7.57631	9.91186	28.2559
8.41692	10.915	28.851
7.57057	10.2787	29.8259
6.35121	9.79503	29.3522
5.19846	9.44707	28.6344
15.8834	-12.1156	-2.49305
14.9175	-12.0585	-2.55244
15.0641	-12.4555	-3.42743
15.3389	-13.151	-2.74412
15.5644	-13.9754	-2.35634
16.2055	-13.3261	-1.97585
16.7008	-14.3944	-2.12516
17.5225	-14.9731	-1.11452
18.4323	-16.0159	-1.08003
18.7688	-17.3147	-0.50317
20.1086	-17.5379	-0.96858
19.4004	-16.8016	-1.80898
19.4144	-15.4243	-2.33483
19.3721	-15.6273	-3.72486
19.0758	-16.8176	-4.38476
17.9613	-16.2148	-3.90024
17.7294	-17.4854	-4.30264
17.1134	-18.7171	-4.54071
16.3233	-18.2366	-3.55281
16.3359	-16.9942	-3.95209
16.8691	-16.0634	-4.88238
16.5319	-16.1708	-6.21613
15.782	-16.7215	-7.17694
15.6088	-16.2552	-8.38818
16.0403	-16.0811	-9.6337
14.906	-16.8674	-9.99182
16.107	-17.4887	-9.76948
17.399	-16.9924	-9.44844
18.7213	-17.2604	-9.54084
18.5584	-18.4964	-8.83586
17.1356	-18.5986	-8.71852
16.6213	-17.3539	-8.28483
17.9511	-17.4714	-8.20426
17.9712	-17.2332	-6.8569
17.1843	-17.6534	-5.77762
-3.77925	6.99774	-5.85895
-4.56964	7.52044	-6.29947
-4.84621	7.06335	-5.4977
-5.82609	6.86531	-5.60533
-5.5998	7.05535	-6.55111
-5.57548	7.92211	-6.86236
-5.77824	7.87942	-8.02666
-4.81205	8.79646	-8.45793
-3.96258	9.06541	-9.54736
-2.82454	8.45013	-10.1008
-2.79366	9.69706	-10.7285
-4.15913	9.42791	-10.8352
-4.04698	9.36362	-12.1776
-3.9589	10.6791	-12.7567
-2.76611	11.0069	-13.3437
-1.46	10.9042	-13.7328
-1.34061	9.60173	-14.2797
-0.35225	9.24578	-13.286
-0.03527	10.4708	-13.7908
0.75361	11.5386	-13.9346
1.18517	10.6849	-14.9468
-0.10154	9.96867	-15.133
-0.09306	10.3412	-16.4691
-1.11176	9.46515	-16.0108
-0.00961	8.70711	-15.9584
1.16519	9.34679	-15.5884
1.56996	10.3491	-16.549
1.86426	11.0445	-17.7061
1.85981	11.9232	-16.6298
2.61384	12.9773	-16.2311
3.64041	13.8616	-15.8766
4.96031	13.3656	-15.3765
4.69734	13.4225	-16.8467
4.86907	14.7555	-16.2654
4.82264	14.9986	-14.9244
15.0806	-11.1167	2.0401
14.2875	-11.5222	2.46293
13.79	-11.2578	1.61293
13.7994	-11.6869	0.73335
13.7688	-10.7251	0.62159
12.8931	-11.1156	1.00634
12.5549	-11.8179	1.78315
11.616	-10.9796	2.25151
11.0439	-11.8218	3.05997
10.6983	-12.7755	3.97015
9.98512	-12.7684	2.73309
8.72812	-12.5533	3.34359
8.62228	-11.8692	4.57952
7.55775	-10.9746	3.99551
8.64771	-10.9587	3.29131
9.04694	-9.67661	3.47431
8.67983	-10.4349	4.59112
8.37804	-9.16135	5.16844
8.3413	-8.3133	3.9963
6.98234	-8.29781	4.49759
6.4195	-7.11198	4.0281
6.19865	-7.25708	5.37265
7.01753	-6.99621	6.38327
7.25735	-8.39327	6.49726
7.00896	-9.3714	5.49574
6.67489	-9.76416	4.20425
6.33665	-8.78527	3.2628
5.71041	-8.52484	2.12082
6.33474	-9.68354	1.89715
6.40425	-11.0221	1.62858
6.76988	-12.2638	1.94722
7.47233	-11.7695	0.83359
7.45482	-10.3952	1.00672
8.46286	-10.2697	1.82398
7.53812	-9.77416	2.69642
-0.01246	-17.8878	0.12225
-0.4041	-18.6577	-0.37709
-1.24407	-18.6106	-0.74767
-1.68141	-17.9661	-0.14381
-2.59167	-18.2425	0.11235
-3.38609	-17.8147	0.36685
-2.62737	-17.1463	-0.36574
-2.67501	-16.9467	-1.66741
-2.48546	-18.2312	-1.31676
-3.58948	-19.103	-1.65657
-4.37489	-20.2827	-1.71558
-5.61754	-20.928	-2.05634
-5.62992	-19.7062	-1.34585
-6.1175	-18.4496	-1.05573
-7.35129	-17.8466	-0.60352
-6.29947	-18.2462	0.26106
-6.91292	-16.9869	0.72073
-7.20403	-18.06	1.56539
-6.62236	-19.3862	1.71716
-6.52822	-20.4823	0.77461
-7.74016	-21.2084	0.38172
-8.99897	-20.5945	0.33344
-9.94954	-21.4743	-0.28725
-9.01943	-22.3881	0.15679
-7.62334	-22.5599	0.02241
-6.90194	-21.8485	-0.82045
-5.91576	-21.0509	-0.52519
-4.60468	-20.7298	-0.2065
-4.05001	-22.0702	0.07822
-5.37779	-21.8426	0.48179
-6.58117	-21.8323	1.19295
-7.77779	-22.298	1.50919
-7.48607	-23.6592	1.38026
-6.77107	-23.3013	2.54622
-6.978	-21.9206	2.70306
-8.77718	11.3234	9.92079
-9.34906	11.6673	10.7228
-9.46942	10.7514	10.7577
-9.90752	10.3708	11.516
-9.9673	9.8442	12.2846
-9.24909	9.26609	12.076
-8.84991	8.28879	12.6587
-9.3512	6.96027	12.8411
-8.28683	6.51487	12.0911
-7.77528	7.3542	13.0685
-6.49321	7.40704	12.5332
-5.9004	6.27252	13.1596
-6.89145	5.39541	13.6804
-6.8093	6.34669	14.7213
-7.00032	6.29893	16.1597
-7.2686	5.51484	17.3126
-8.41562	4.74635	16.9404
-8.4111	3.43895	16.5564
-7.66425	2.24983	16.6402
-6.86231	1.24953	17.3005
-8.17651	0.93863	17.5825
-8.52815	-0.38501	17.9727
-9.59739	0.2229	17.2173
-9.34215	0.80851	16.0214
-10.4525	1.16096	15.099
-10.0766	-0.07868	14.4532
-9.06228	-0.37641	15.4227
-9.67574	-1.62279	15.3873
-10.5434	-0.62368	15.7518
-11.4474	0.03013	14.8194
-11.8719	-1.39022	14.5887
-12.4133	-1.78116	15.85
-11.2045	-1.91659	16.6456
-11.3116	-2.0666	18.0036
-12.5162	-2.51973	17.3161
22.45	1.86047	18.2237
22.4519	2.00176	17.2353
23.1274	1.30541	17.0538
23.2996	2.20671	16.6887
24.2268	1.98844	16.4096
23.6657	2.45828	15.6769
22.7934	2.15416	14.948
21.7918	2.41771	14.0017
22.8558	3.09136	13.4547
21.8612	3.99912	13.6318
22.3096	3.73476	14.9121
21.3583	4.72878	15.0623
22.2306	5.39057	14.1768
22.1598	5.69248	12.8267
22.9119	6.33185	11.839
24.2741	6.70135	11.5672
23.8832	5.35438	11.3842
24.832	5.47356	12.4213
25.9665	5.11514	11.6961
26.9507	5.04888	12.6004
25.8514	4.93249	13.3866
25.1592	6.03535	14.0664
24.8326	7.30417	13.6205
23.8898	6.36391	13.0037
23.639	4.93422	13.0311
23.0118	4.24685	11.9376
21.8117	3.43651	12.0026
20.4351	3.22999	11.6241
19.8383	4.39669	11.1346
19.1271	5.09302	10.2479
19.7677	5.92351	9.17238
18.7971	5.14926	8.50257
18.37	5.38098	7.11511
18.0746	6.56215	6.3097
19.4167	6.80144	6.62052
13.9511	-12.6044	-0.83542
14.9526	-12.413	-0.76555
15.6717	-12.5567	-1.50588
16.4179	-12.5363	-0.84859
16.9239	-12.2066	-1.66909
17.5317	-12.2509	-2.4568
16.8138	-12.1267	-3.42687
17.6774	-13.2354	-3.27866
18.2104	-14.4098	-3.70396
19.2032	-13.8339	-2.85719
20.38	-14.412	-3.33243
20.9765	-15.4945	-2.51727
20.9092	-16.8442	-2.12993
20.1915	-16.6969	-3.28998
20.4731	-17.0939	-4.63265
21.776	-17.6261	-4.80993
22.6815	-18.7108	-4.6571
21.8007	-18.991	-3.65783
21.1312	-17.8296	-3.2189
22.5105	-17.4817	-3.59916
23.0448	-16.5838	-4.51512
23.8461	-15.6249	-5.17828
24.9725	-15.2516	-4.40162
25.2759	-15.7565	-5.59861
24.2881	-16.3299	-6.59942
23.0401	-16.2909	-6.06805
21.7585	-16.2458	-6.90173
22.2572	-17.4679	-6.3148
23.3543	-18.2287	-5.94927
23.4848	-19.1559	-7.02713
22.7642	-19.5923	-5.8108
21.385	-19.1821	-5.57618
21.7431	-19.8645	-6.74957
22.8852	-20.6463	-6.70572
22.5779	-21.8242	-5.99996
-5.40218	12.2986	13.0294
-4.85257	12.4606	12.2726
-4.64614	13.088	11.6894
-5.22496	12.9757	10.797
-5.00162	11.9748	10.8304
-4.37017	11.6823	11.6058
-4.02776	11.436	12.7557
-2.61286	11.4166	12.7231
-2.02043	10.5797	11.8096
-1.60201	11.6301	10.8821
-1.43892	12.0349	12.2247
-1.76963	13.1905	11.5299
-2.97374	12.5296	11.792
-3.10981	11.2495	11.2796
-3.83176	10.1372	11.6366
-4.94156	10.5564	11.006
-5.03819	11.1686	9.75605
-6.01582	10.2556	10.0014
-4.89652	9.51201	9.51059
-6.01397	8.8051	9.31248
-5.58568	8.97249	10.6105
-4.22286	9.02379	10.8883
-4.57375	7.71914	10.4544
-4.9969	7.84523	9.08089
-4.19996	8.51982	8.06231
-4.19518	7.36236	7.29724
-5.52577	7.81984	7.68951
-5.53155	9.14876	7.11965
-5.20508	9.77375	5.91114
-3.84313	9.68363	5.58427
-4.2527	8.80815	6.62822
-3.2053	9.34004	7.3265
-2.74037	8.16222	6.91196
-2.93697	7.0778	7.86661
-3.4808	7.35789	9.0714
0.56048	-20.856	-4.34132
0.57271	-21.169	-3.36973
1.27143	-20.5613	-3.66327
1.56183	-19.6669	-3.6556
2.44205	-19.2562	-3.73218
2.12886	-18.7259	-4.50451
1.40169	-17.8442	-4.83448
0.16849	-18.6319	-5.11474
0.59081	-19.5897	-5.98655
1.74614	-19.3192	-6.65072
2.21937	-18.4555	-7.64213
2.37232	-17.4581	-8.53154
3.04281	-17.3831	-7.22789
4.17737	-17.8372	-6.84801
4.57335	-16.7365	-6.24853
4.4474	-16.7096	-7.61883
5.32382	-17.542	-8.35123
5.00429	-18.5842	-9.29979
5.77523	-18.6876	-10.4889
4.90179	-19.641	-11.1093
5.71453	-18.826	-11.9784
5.94101	-19.8272	-12.8945
7.25267	-20.0673	-12.7826
6.46989	-21.1815	-12.8025
5.11811	-21.1332	-12.9803
4.97982	-22.1734	-12.1324
5.12217	-22.9582	-13.315
6.043	-23.4537	-14.1864
5.39023	-24.4739	-14.9116
4.41327	-23.8786	-14.2811
3.3133	-23.8367	-13.4053
3.42142	-22.9051	-14.4907
3.60365	-21.9889	-13.4973
3.78347	-20.624	-13.3589
4.61804	-19.7891	-12.7372
12.8261	-11.5188	0.02625
12.2118	-11.0799	-0.55946
12.4706	-10.8366	-1.42736
11.8957	-11.0962	-2.15994
11.7037	-10.3416	-1.54263
11.9712	-9.48271	-1.90421
11.7604	-10.0747	-2.97597
10.9193	-9.10885	-2.40615
10.1271	-9.69757	-3.41975
9.16466	-9.29356	-4.36513
9.73779	-8.3745	-3.49319
9.63603	-7.19452	-4.38403
10.4329	-8.25013	-4.88359
11.2166	-9.00801	-4.08823
11.904	-7.90515	-4.70506
12.6813	-8.96589	-4.98277
11.5414	-8.83157	-5.74812
12.4961	-9.27968	-6.6525
12.183	-8.06783	-7.30256
11.6602	-7.97209	-8.64611
11.7417	-9.32176	-8.10368
12.9324	-8.92224	-8.62816
13.6025	-8.06165	-7.79471
14.624	-8.87235	-8.2765
14.0285	-9.01803	-9.56565
15.3706	-9.47953	-9.26479
14.8942	-10.0561	-10.4539
15.9764	-10.9421	-10.0807
16.9887	-11.6766	-10.6433
16.1541	-11.2745	-11.7238
15.9755	-10.0185	-11.2433
16.4865	-9.26915	-10.119
16.355	-8.58289	-11.3229
17.5848	-9.41809	-11.0709
17.9286	-8.51825	-10.1368
9.94516	-19.7389	-16.2592
9.27309	-19.1749	-15.7848
9.21596	-19.2201	-16.764
8.37447	-19.5602	-16.4162
7.40869	-19.7517	-16.4065
7.72096	-19.4253	-17.258
6.81681	-20.2306	-17.4521
5.74837	-19.6925	-18.1109
6.60749	-18.4754	-18.2342
7.59159	-19.184	-18.8764
8.47498	-19.8327	-19.6321
8.82793	-20.7448	-20.6505
7.84247	-20.4831	-21.5746
7.46232	-19.4111	-20.7575
8.8078	-19.4106	-20.9681
9.24909	-18.3888	-21.7523
8.92164	-19.2598	-22.7383
8.6572	-18.5	-23.9035
9.53732	-19.1748	-24.7403
9.22161	-20.521	-24.9755
10.2123	-20.0122	-25.7593
11.4942	-20.5286	-25.543
11.2533	-20.9963	-24.2406
11.184	-22.3306	-23.9068
10.8061	-23.6489	-23.6279
11.9984	-23.1719	-23.1023
10.91	-23.0388	-22.163
9.57362	-22.6711	-21.7816
9.46012	-22.293	-20.414
10.2231	-21.235	-20.0433
10.3076	-20.3226	-18.9557
11.616	-19.7736	-18.7598
11.2828	-20.2543	-19.9978
10.3269	-19.3871	-20.6427
11.4511	-19.7608	-21.284
5.90681	0.78572	-7.13113
6.85134	1.23432	-7.21375
6.73004	0.29085	-7.55235
6.03369	-0.45467	-7.40617
5.12325	-0.2982	-7.23528
5.01302	0.34589	-6.55393
4.95117	1.43556	-6.21557
4.58361	0.91167	-4.95129
3.5965	0.93823	-3.85757
4.38949	0.026	-3.19457
3.34428	0.43364	-2.30673
4.19527	1.37754	-1.9808
3.09683	1.9716	-2.60948
1.86276	1.43917	-2.94567
1.83554	0.19659	-2.37867
2.36142	0.0507	-3.70448
1.71483	-1.02828	-4.29824
1.65069	0.05941	-5.22184
0.98553	0.64852	-4.09867
0.33162	1.31419	-5.08942
1.59255	1.66227	-5.62736
2.61083	1.70847	-4.84438
3.36717	0.89365	-5.8351
3.59622	1.29411	-7.17213
3.46767	-0.03919	-7.22471
3.79727	-1.45403	-7.11335
4.51276	-0.92025	-8.12352
4.56259	-1.76861	-9.24737
3.99651	-2.86165	-9.99686
5.16301	-2.59568	-10.8298
4.49175	-3.72706	-11.3071
3.66657	-4.44874	-10.3741
3.56849	-4.80988	-11.6889
4.86284	-4.8456	-12.1315
4.08773	-5.87023	-12.6942
-20.225	6.46981	-9.621
-19.9578	6.03724	-8.71091
-20.5254	6.01092	-7.97128
-21.2742	6.73535	-7.91054
-22.2297	6.43996	-7.99866
-22.2172	5.75495	-7.26493
-21.6981	5.28028	-8.22771
-22.5432	4.26189	-7.59921
-22.2885	3.11413	-8.33081
-23.2263	2.64191	-7.42242
-22.5858	2.5582	-6.16356
-21.8315	2.09399	-5.16074
-20.9718	1.70896	-6.29998
-20.3032	2.95689	-6.06799
-21.0066	4.15142	-5.64093
-21.9372	3.47842	-4.75979
-21.1084	3.52177	-3.64921
-21.6123	3.10449	-2.48501
-22.5682	3.75336	-3.17959
-23.3462	2.68741	-2.93795
-23.5527	3.46717	-1.81559
-23.4557	4.58059	-0.95548
-22.752	5.79352	-1.36244
-22.5937	7.15938	-0.95767
-23.2127	8.20987	-0.32052
-23.5142	7.8682	1.03243
-24.5598	7.76071	0.2408
-24.4606	9.05083	-0.03013
-24.3461	8.33681	-1.21171
-23.5326	7.98635	-2.24156
-23.2762	9.22004	-1.65382
-24.0961	9.21243	-2.78518
-24.4827	8.07905	-3.41747
-25.2909	6.91302	-3.64581
-25.0823	7.57596	-4.85913
16.0537	11.0282	18.1608
15.9012	10.3914	17.4019
15.5031	10.093	18.3032
14.6688	10.2354	18.8986
14.6683	10.758	19.6836
15.5568	10.5402	19.3835
16.304	11.131	20.0617
17.6135	11.1671	19.4275
17.199	9.84866	19.6795
17.3255	10.2762	21.0367
17.3769	10.4607	22.5196
18.2211	11.4185	22.0127
18.701	12.1401	20.9035
18.0864	13.1213	20.0698
18.7342	11.9637	19.4655
19.1969	13.2504	19.162
19.3933	14.6543	19.3082
20.3459	15.2182	18.4673
21.0486	16.0926	17.6386
20.1312	16.9572	17.12
19.6298	15.7632	17.4126
20.4848	14.8404	16.8203
19.9617	13.6054	16.787
19.2312	14.2517	17.6393
18.1217	13.8685	18.3872
18.1297	15.2227	18.5687
17.8809	14.5428	19.7897
16.613	15.0648	19.3746
17.6017	16.0987	19.6997
16.8475	16.8276	20.609
16.6913	17.5361	21.7996
17.9236	17.6961	22.3194
17.9428	17.6024	20.926
18.6086	18.6687	21.3738
17.1829	18.844	21.5876
12.8945	10.5574	19.2916
11.9029	10.5387	19.2177
11.198	11.2985	19.2306
11.2754	12.0457	19.7938
10.6416	12.298	20.4968
9.74967	12.0903	20.9049
8.53339	12.1774	21.238
9.05302	13.4463	20.8691
8.25539	14.2618	21.5048
8.02222	14.7914	22.8261
6.85356	15.2793	23.3427
7.07896	15.7894	24.7025
7.0588	17.145	24.8282
7.99313	16.9264	25.8877
7.70604	17.8074	26.9313
7.6678	18.4113	25.6941
8.29738	17.8296	24.6378
8.25784	16.7147	23.8859
8.36474	15.2966	24.1041
8.89537	15.945	25.1511
9.56924	16.7662	24.2391
9.70931	18.1729	24.3946
10.8552	17.9064	25.0352
11.4841	18.0836	26.259
10.546	19.03	25.8413
10.3627	20.4091	25.3962
10.094	19.5405	24.4555
9.05526	19.168	23.6288
8.50027	20.1784	24.4675
9.26468	21.4335	24.5977
8.39469	21.2249	23.4346
8.10963	22.5187	23.7839
7.06872	21.7956	23.3567
6.26636	21.5057	24.4933
6.86871	22.8086	24.635
-11.147	-16.0181	-21.8257
-11.4042	-16.7552	-21.3125
-11.0049	-17.4291	-20.6862
-10.2375	-16.8103	-20.5275
-10.2543	-16.1114	-21.2563
-9.73755	-15.8499	-20.5657
-8.93864	-16.626	-20.7979
-8.8698	-17.9542	-20.2553
-7.70578	-18.6683	-20.2182
-7.90185	-19.6847	-21.1438
-9.23544	-19.6049	-21.2329
-9.75366	-18.6975	-22.133
-10.1621	-18.414	-20.8754
-9.99562	-17.234	-21.7187
-8.73222	-17.8292	-21.6379
-7.44578	-18.4307	-21.5993
-6.35959	-19.2657	-21.2266
-5.00055	-19.3367	-21.6905
-5.85414	-19.8877	-22.6038
-5.02878	-21.0032	-22.5977
-4.33179	-21.1812	-21.339
-3.71247	-20.0542	-21.9762
-2.96626	-20.7606	-21.0107
-3.58008	-19.7473	-20.2122
-2.56236	-19.0988	-20.9705
-3.71817	-18.5858	-21.6525
-4.16061	-18.3126	-20.3461
-4.47618	-17.1423	-21.1252
-5.8218	-16.6838	-21.0084
-5.3126	-17.4664	-19.928
-6.29116	-18.3269	-20.2374
-5.63804	-18.0636	-21.4182
-6.24152	-18.5334	-22.5172
-4.94593	-18.1532	-22.7496
-4.39465	-19.3678	-23.0809
-1.64254	1.262	21.2115
-2.15321	1.93621	20.784
-2.77288	1.28477	20.2898
-3.37346	0.93577	19.4749
-4.14924	1.19946	20.0315
-4.92429	1.58528	19.4956
-4.18752	1.32901	18.595
-4.79585	1.19698	17.441
-5.69226	1.23433	18.4777
-6.36421	1.12329	19.7137
-6.90415	0.5914	18.5921
-8.12461	1.0042	19.0982
-7.66722	-0.2638	19.27
-8.11756	-1.65583	18.9176
-6.81395	-1.60707	19.4321
-6.85756	-1.01729	18.1316
-6.35362	-0.34065	16.9887
-6.13147	0.22857	15.7166
-5.59027	-0.70862	14.806
-5.77536	-1.15971	13.5813
-6.79457	-1.4459	12.8495
-7.66992	-0.52187	12.6621
-8.36791	-1.6585	13.0337
-7.85332	-2.91671	12.6389
-8.83675	-3.6253	13.3817
-8.43298	-4.94926	13.0565
-7.05926	-5.06061	12.6777
-7.76001	-4.24468	11.7953
-9.19975	-4.27201	11.8469
-10.3265	-3.8134	12.4842
-9.86779	-4.85472	13.0761
-9.98428	-4.08295	14.2198
-10.5055	-5.39835	14.3907
-10.9148	-6.71414	14.5665
-9.61555	-6.53236	14.8633
13.5099	4.8869	-6.94797
14.1653	4.69062	-7.60177
13.559	4.95536	-8.26533
13.6418	5.24077	-9.22485
14.2606	6.01539	-9.46191
14.5013	5.37987	-8.73505
14.2145	6.00317	-7.78755
13.5131	7.04505	-7.08555
14.9131	7.02307	-6.89184
15.3792	6.39417	-5.68958
16.1859	5.218	-5.42103
15.4925	4.29945	-6.25897
14.7811	5.42883	-6.50693
13.6537	5.41376	-5.74791
14.8598	4.9887	-5.17673
15.5692	5.39881	-4.07987
16.9505	5.30305	-4.22688
18.1609	4.7747	-4.65731
18.396	5.01391	-6.05754
17.7516	5.96337	-6.81771
16.4448	6.36582	-6.72265
17.1869	6.61504	-5.55552
16.35	7.58208	-5.87906
17.0027	8.77842	-6.28661
15.7302	8.40431	-6.80768
15.5194	7.7481	-8.09527
15.8633	8.5185	-9.17598
15.9662	9.67753	-9.94331
17.0624	9.27193	-9.1234
17.1652	10.6746	-9.43544
16.2079	10.6867	-8.4088
15.5629	11.0055	-9.65668
14.2645	11.2297	-10.1201
14.311	11.1881	-8.69285
14.1773	9.95051	-9.30059
13.3273	-11.1948	2.73174
12.9065	-10.6966	2.03342
12.5024	-9.73027	1.99427
12.9686	-9.04612	2.51657
13.2663	-9.12444	3.41162
12.9248	-8.23571	3.23729
13.0232	-8.49411	4.38982
12.4993	-8.37462	5.74108
13.1841	-8.83839	6.91513
12.2279	-7.90653	7.62282
11.7233	-6.57959	7.37939
12.8852	-6.62702	8.03901
13.799	-7.70246	7.86343
14.3267	-6.88174	8.85577
14.329	-6.1556	7.72766
14.3836	-5.39408	8.88081
13.6133	-4.31322	9.29397
13.2238	-5.05197	8.16409
12.857	-5.7253	9.32551
11.5698	-5.76119	9.94836
11.4034	-6.86903	10.7997
11.79	-8.02001	10.2329
12.1704	-6.99476	9.41636
13.2982	-7.86867	9.23914
12.9358	-8.92802	8.42855
14.0954	-9.43393	7.66953
13.4217	-10.468	6.88885
12.3744	-10.4582	7.809
13.4352	-10.3358	8.75948
13.1847	-9.34166	9.87359
14.4776	-9.07372	9.23016
14.6304	-7.83348	9.99253
13.8509	-7.85806	11.1217
13.2511	-6.81179	10.3701
14.55	-6.24984	10.2046
-4.25072	9.34799	-3.4676
-3.36917	9.82482	-3.54162
-4.25802	10.2686	-3.75577
-5.10616	10.3225	-3.15928
-5.3119	10.1698	-4.09293
-5.14839	10.3875	-5.0642
-5.0671	10.9987	-6.12424
-4.74673	12.3122	-6.58491
-4.26752	11.1751	-7.23071
-5.52259	11.5437	-7.7088
-6.81577	11.4627	-8.11802
-5.81738	11.2289	-9.11838
-6.16888	12.4955	-8.76218
-7.20657	13.458	-8.82505
-6.32545	13.9439	-9.70256
-5.05486	13.3983	-9.35147
-4.3481	14.0775	-8.38727
-3.55899	13.1361	-9.03032
-3.50359	12.3489	-7.78818
-4.80667	12.7714	-7.88039
-5.73693	13.7973	-8.10833
-6.20555	15.091	-8.03705
-7.50589	14.7714	-8.37847
-8.04643	15.472	-7.29521
-7.00264	16.2716	-6.83137
-7.78199	16.4571	-5.60282
-7.85602	17.6161	-6.33545
-8.20998	18.2866	-7.53267
-9.04491	18.456	-6.45802
-8.82847	18.9238	-5.13063
-9.07325	18.2088	-3.93532
-10.4543	18.4156	-4.28341
-10.9431	18.9183	-5.50268
-11.2532	17.8576	-6.32229
-10.0378	17.8192	-5.66002
-20.9149	14.5587	-18.3085
-20.4054	14.7562	-19.1568
-19.6804	15.3214	-19.1079
-19.9568	16.0371	-19.6528
-20.4024	16.5763	-19.0102
-20.8608	15.785	-18.5546
-21.7756	16.5133	-18.2619
-22.9406	16.4251	-19.0894
-23.4826	16.2685	-20.3511
-23.2623	17.6012	-19.9591
-24.4704	17.9041	-20.5577
-25.7101	17.581	-21.2104
-26.6708	16.6884	-20.8677
-27.9845	17.2915	-20.7221
-27.2095	18.1421	-21.4149
-28.4116	17.9247	-22.0596
-29.0397	18.552	-20.9786
-29.1934	17.8166	-19.7173
-29.3856	18.8229	-18.7206
-30.2544	19.8222	-18.2011
-31.5849	20.2205	-17.8089
-31.1865	19.6545	-16.6454
-31.2752	20.0758	-15.3894
-30.4306	19.0047	-15.6207
-29.9481	20.1509	-15.0224
-30.706	20.754	-14.1014
-29.9003	21.0268	-12.9683
-30.8833	20.0752	-12.594
-31.9775	19.975	-13.4337
-32.5712	20.8216	-14.432
-32.3424	21.2821	-15.736
-33.5579	20.7991	-16.2253
-34.2706	20.0929	-17.1701
-34.2672	20.5234	-18.5277
-33.3128	19.4927	-18.5163
-14.1538	-12.0049	20.0562
-13.7207	-12.8745	20.0285
-14.5869	-13.0669	19.5049
-14.7284	-13.9055	20.0248
-13.8735	-14.0524	19.5467
-13.3804	-13.4531	18.9118
-13.9623	-12.4601	18.5406
-13.9894	-11.2795	17.8778
-13.4878	-10.2124	17.1188
-12.4706	-9.844	17.8035
-11.9215	-8.61831	18.2057
-11.3634	-7.5264	17.5054
-10.088	-8.01473	16.8996
-10.2287	-6.77907	16.3254
-9.23524	-5.86658	16.1295
-8.54846	-5.83308	17.3651
-9.24967	-6.934	17.3692
-7.9059	-6.90145	17.9837
-7.38617	-7.18617	19.2691
-6.1561	-7.28183	19.7151
-6.81318	-6.54926	20.6991
-7.37043	-5.2912	20.5264
-6.71751	-4.9542	21.8046
-7.4215	-3.91834	21.2348
-7.10244	-2.57402	21.2018
-7.75027	-3.03717	20.0371
-7.94657	-1.76313	20.441
-9.07165	-2.38534	19.9519
-9.7097	-3.36584	20.7369
-8.80145	-3.68943	21.7735
-9.18774	-4.95636	21.6853
-9.52929	-6.34623	21.787
-8.23607	-6.24401	21.1489
-7.28987	-6.57048	22.0901
-8.14342	-5.54153	22.4222
-2.42555	16.9987	-16.3533
-2.21572	17.6695	-15.7178
-2.37204	18.201	-14.9182
-2.12271	18.9779	-14.2245
-3.06083	18.6743	-14.4685
-2.97636	19.1122	-13.5506
-2.92695	20.2879	-13.7958
-2.37376	20.0304	-15.1171
-1.31567	20.0578	-14.2025
-0.28638	20.4642	-13.2683
-0.08168	21.6665	-12.705
0.10315	22.6731	-13.5683
-1.0395	22.4275	-14.3215
-1.50831	21.6437	-13.1728
-1.21922	22.8974	-12.9408
-2.08585	22.9163	-11.8704
-2.62775	23.1489	-13.1813
-3.58314	24.1839	-12.7653
-2.50336	24.9169	-12.2516
-3.13009	25.5346	-13.3979
-3.38994	26.8394	-13.2183
-3.13463	27.6796	-12.0254
-4.22963	27.0062	-11.4626
-4.07767	28.2781	-11.1617
-4.7594	27.4469	-10.2356
-5.584	27.6662	-11.2531
-6.642	28.268	-10.524
-6.71065	28.6521	-11.8749
-6.99427	29.4531	-13.0296
-7.37626	30.5759	-12.269
-8.26386	30.1008	-13.2142
-9.08654	30.0342	-14.3451
-8.80782	29.9434	-15.7769
-7.41178	30.0117	-15.6576
-7.86193	29.297	-14.6057
10.7404	15.4107	-4.9695
10.0829	15.0634	-4.19449
10.8619	14.5255	-3.83677
11.4886	13.8056	-3.73022
12.0097	14.6899	-3.52927
11.5601	15.3516	-4.14712
11.3273	16.343	-4.72816
12.3138	17.2898	-4.91255
13.6884	17.6711	-4.86189
13.7446	18.0818	-6.14801
13.2073	19.1862	-5.44538
14.5453	18.8569	-5.22563
13.7127	18.9823	-4.07622
12.6294	18.9005	-3.22256
12.9925	19.8113	-2.23279
12.3636	18.6995	-1.84724
11.6014	18.125	-0.71067
11.457	17.253	0.26792
10.8923	17.8067	1.41709
10.8269	18.5049	2.63963
9.95698	19.2301	3.42348
11.17	19.2159	4.13975
12.3086	19.4597	4.88401
12.4097	20.7094	4.44081
13.4825	20.7694	5.30717
12.6384	21.8972	5.65873
12.5109	22.0841	4.28821
13.8033	22.3911	4.69464
14.474	21.7274	5.67299
15.4542	22.3222	4.85346
15.4753	22.8993	6.19165
15.8692	23.558	7.35705
14.572	23.8168	6.76301
13.678	22.7557	6.67379
14.7112	22.2458	7.36205
-14.5077	-11.0258	8.47618
-14.4955	-10.5147	7.65689
-14.9132	-10.1677	6.82296
-14.7916	-9.22782	7.03856
-14.3965	-9.2283	7.9656
-14.92	-8.69925	8.66899
-15.5459	-8.74102	9.65623
-14.9525	-7.60557	9.26024
-15.1998	-7.81339	10.6552
-15.4923	-6.50367	11.0953
-15.2647	-5.10909	11.4368
-15.4761	-5.88924	12.5279
-16.6304	-6.68151	12.2604
-15.5725	-7.21185	13.0206
-15.8669	-7.96234	11.9239
-15.9757	-8.51973	13.2503
-17.1759	-7.981	12.7497
-17.1506	-9.36962	13.1605
-17.4887	-9.72781	14.4798
-18.7157	-10.301	14.2842
-18.5582	-9.89799	12.9892
-18.419	-10.1373	11.6596
-19.2104	-11.2869	11.3088
-19.3375	-11.0104	12.6203
-18.3191	-11.598	13.285
-17.7921	-11.55	11.9814
-16.485	-11.8338	11.6688
-15.7166	-12.1765	12.7271
-16.1113	-10.8412	12.7595
-16.7999	-11.5749	13.6437
-17.0149	-12.6185	12.8274
-17.2981	-13.7394	12.1169
-18.4758	-13.9475	12.8829
-18.5053	-14.8794	11.8963
-17.4477	-15.5439	12.3906
-6.08656	17.0753	-19.5395
-6.7771	17.5283	-19.9204
-6.07444	17.4643	-20.6119
-5.73855	18.1968	-19.9905
-4.80253	18.1653	-19.969
-5.16933	17.729	-19.1356
-4.89472	18.8717	-18.7644
-5.5672	19.7497	-19.477
-6.64655	20.1308	-18.6089
-6.77564	21.0715	-17.6367
-5.63172	21.7998	-17.2537
-6.55543	22.4447	-18.2348
-5.98676	21.3313	-19.0611
-5.24127	21.8746	-20.1579
-4.44324	21.9881	-21.3502
-3.68423	20.738	-21.1716
-4.39648	20.6924	-20.0876
-3.29917	21.3832	-19.5839
-2.89987	22.7226	-19.2774
-1.68237	23.0864	-19.9918
-1.73013	24.0261	-21.0644
-1.9209	22.6603	-21.3517
-2.38496	22.9917	-22.7146
-3.37508	23.1229	-21.7355
-3.83193	22.4082	-22.7582
-4.30577	21.1321	-22.5414
-3.68935	21.2946	-23.8152
-2.51162	20.8561	-24.4186
-1.20498	20.465	-24.7478
-0.18728	19.5683	-24.862
-0.38648	19.1674	-26.2969
-1.47794	19.5168	-27.0106
-1.09436	20.6809	-27.4834
-0.20048	21.7102	-27.1356
-0.8994	22.8954	-27.3172
-11.4713	-6.59935	2.16781
-11.1428	-7.17156	2.79151
-10.8308	-6.26635	2.82544
-10.411	-6.89143	2.09973
-11.0763	-7.28436	1.4716
-10.7777	-6.43764	1.04687
-11.2104	-5.49287	1.62739
-10.2121	-5.28484	2.58061
-10.122	-4.50565	1.44563
-9.71809	-3.93426	0.20638
-8.85078	-3.09577	-0.5099
-9.31522	-1.87301	-0.9119
-8.11476	-1.89065	-0.14539
-6.78746	-2.04051	-0.63712
-7.16743	-0.80538	-0.46619
-6.06308	0.09456	-0.19516
-5.92149	-1.09514	0.34351
-6.99574	-1.83625	0.72839
-8.19942	-1.08886	1.15072
-7.82916	0.26856	0.8287
-8.9615	0.99369	0.41771
-8.75287	-0.24499	-0.36461
-9.20242	-0.54679	-1.72327
-8.51986	0.57612	-1.67359
-7.54052	1.51232	-1.71446
-7.57227	0.62264	-0.60556
-7.55644	1.92703	-0.0823
-8.85078	2.15861	-0.54395
-8.66953	2.55705	0.77608
-7.52241	1.85827	1.26809
-6.71532	1.02897	0.53715
-6.2481	1.38668	-0.76983
-5.22109	0.62037	-1.30088
-4.72395	-0.18236	-2.38565
-4.47337	1.18262	-2.83288
13.0612	12.4389	15.8003
13.5467	12.519	14.9082
12.9893	11.6008	14.9833
12.225	11.835	14.5427
11.9687	11.804	13.5389
12.8897	11.9547	13.7667
13.9493	12.1861	13.2853
14.9651	11.9982	12.2148
14.6531	11.5803	10.9998
14.825	11.2606	9.58934
15.0795	10.1657	10.4031
14.7998	9.39475	11.5009
14.3308	10.3804	12.4697
13.0156	10.0811	12.1224
11.9312	10.1921	12.9832
10.9121	10.8039	12.1489
11.6377	9.73956	11.6282
12.4865	8.62138	11.6038
11.2491	8.52825	10.9223
9.90666	8.53355	11.0363
9.93831	7.88403	9.77885
10.7775	8.77465	9.25187
9.81973	9.52125	8.54523
10.037	10.3212	9.58508
10.0504	11.1904	10.806
10.9325	11.3155	9.82064
11.75	10.9276	10.8396
11.757	12.2932	10.4665
12.7548	11.9247	9.52386
13.3039	11.1168	8.55554
12.7478	10.4885	9.59863
11.5676	9.84201	9.96918
10.4462	9.81371	10.8095
10.2807	9.52611	12.1636
9.52695	8.36683	12.4271
-2.17549	-6.95628	-9.62934
-2.5296	-7.1122	-8.62548
-3.21029	-6.52235	-8.92284
-3.61551	-5.47289	-8.9304
-3.86414	-6.19637	-8.21234
-4.32036	-7.16276	-8.24592
-5.54116	-7.00843	-8.35151
-5.28532	-5.64128	-8.47444
-4.60139	-4.81745	-9.27336
-5.39797	-5.82458	-9.77976
-4.30126	-5.3204	-10.5992
-4.4351	-4.00479	-10.8465
-5.61225	-3.77237	-11.5408
-6.38192	-4.58469	-12.3854
-5.82633	-5.83775	-12.7941
-5.91116	-5.11428	-13.936
-4.72166	-4.59331	-13.6083
-4.40421	-5.94006	-13.3676
-3.85199	-6.65717	-12.2776
-3.78805	-7.42146	-13.4517
-4.50346	-7.95707	-12.3314
-4.9915	-8.65476	-11.1958
-6.29038	-8.33348	-11.5347
-7.10208	-7.59414	-10.7546
-8.43081	-8.03113	-10.9507
-8.81106	-9.43465	-10.744
-8.76505	-9.72664	-12.0744
-8.85688	-10.8239	-12.9292
-9.2747	-9.80371	-13.7096
-8.03569	-9.19816	-13.3381
-6.91977	-8.65383	-12.9095
-6.14146	-9.72696	-13.5313
-5.59454	-10.552	-14.4474
-5.04928	-10.3675	-15.6464
-3.65232	-10.1044	-15.1879
-1.42589	-21.9672	-5.86227
-1.26285	-22.7704	-5.13145
-1.98627	-22.1428	-4.92574
-1.57135	-21.2362	-4.74931
-0.60685	-21.0757	-4.69978
-0.6206	-21.0705	-5.65069
-0.62084	-20.4843	-6.69375
-1.45821	-20.2489	-7.76338
-1.53922	-21.4743	-7.14406
-1.20828	-22.498	-8.04661
-1.62333	-21.4588	-8.82765
-2.95847	-21.5245	-9.43123
-2.33727	-22.147	-10.5245
-3.66945	-22.3254	-10.2305
-3.79524	-21.557	-11.257
-5.0395	-22.2644	-11.4948
-5.44256	-20.9875	-11.2983
-6.70892	-21.2992	-11.5954
-6.32225	-20.1431	-12.1956
-5.40365	-19.7362	-13.1227
-5.97363	-20.4697	-14.1023
-6.45399	-19.495	-15.0401
-6.37939	-19.4563	-16.4487
-5.30755	-20.3133	-16.1962
-5.80266	-21.2683	-15.3564
-6.97505	-20.9157	-16.1903
-8.24789	-20.5452	-16.5946
-7.71349	-20.5645	-17.8461
-7.64163	-21.7492	-17.2934
-8.12341	-22.1386	-18.5599
-8.39815	-21.0707	-19.5404
-7.48248	-21.484	-20.475
-8.63832	-20.9546	-21.0887
-9.00546	-21.8748	-22.0585
-7.58968	-22.0182	-21.948
-11.7948	-17.648	-21.57
-11.9041	-16.9488	-22.2573
-11.1897	-17.1179	-22.9408
-11.7803	-17.8885	-22.8255
-10.9198	-18.3494	-22.717
-10.6723	-19.346	-22.5647
-10.8165	-20.132	-21.6224
-10.1426	-20.9238	-22.4528
-9.36324	-21.2058	-23.5849
-9.43423	-19.9129	-23.0764
-8.37314	-19.1054	-22.7065
-7.59	-20.3029	-22.6215
-6.64819	-20.4811	-23.6281
-5.8242	-21.5719	-24.0407
-4.90882	-20.5207	-24.3122
-4.10132	-19.5034	-24.6371
-3.79699	-20.1978	-25.864
-5.1031	-20.5451	-26.1134
-5.04902	-21.824	-25.6069
-4.28048	-21.6742	-26.7355
-3.55559	-22.0072	-25.6734
-3.52558	-21.0148	-24.5948
-2.78373	-19.8586	-25.0632
-3.16986	-18.4992	-25.3667
-2.23851	-18.0081	-26.2755
-2.89731	-19.2151	-26.5957
-3.35792	-18.4617	-27.678
-3.50106	-17.3071	-28.4151
-2.49086	-17.2934	-27.5282
-1.92491	-18.6101	-27.7185
-1.27935	-19.7338	-28.0582
-0.35164	-20.5364	-27.2808
-1.62375	-21.1464	-27.6187
-2.13313	-21.6028	-28.832
-2.86801	-21.8443	-29.9154
-15.7132	-21.6069	-2.10424
-16.7563	-21.5618	-1.86734
-16.6785	-21.8429	-2.79191
-16.6405	-22.8869	-2.56501
-17.5655	-22.6297	-2.98095
-17.4269	-23.4296	-3.41751
-18.4239	-23.848	-2.82804
-17.9075	-25.1801	-2.84835
-17.7285	-25.9467	-4.07494
-18.8491	-26.6779	-4.52455
-19.6154	-25.8623	-5.38785
-19.6544	-27.3105	-5.50323
-18.8699	-28.2306	-6.18089
-18.1672	-27.9834	-5.03237
-18.3549	-27.6943	-3.64675
-18.114	-26.7547	-2.63748
-19.3014	-26.2166	-3.14344
-20.4963	-26.1823	-4.1117
-20.9552	-25.2828	-5.07148
-19.9953	-24.3072	-5.40932
-20.3461	-23.1362	-4.67134
-20.32	-21.6651	-4.41166
-21.6535	-21.7429	-4.1261
-20.9421	-21.6065	-2.98712
-21.4495	-22.9265	-2.80414
-22.2906	-24.0322	-3.01248
-22.7447	-22.8824	-3.71005
-23.0149	-23.9853	-4.54682
-23.3712	-23.211	-5.56435
-23.8682	-24.347	-6.0892
-23.3588	-25.4879	-5.49291
-24.6172	-26.0603	-5.73827
-23.7727	-25.5785	-6.77289
-24.7893	-24.6693	-7.19461
-23.4909	-24.1244	-7.7215
0.91107	-9.32479	-11.2121
1.09756	-8.61246	-10.5204
1.58136	-8.57803	-11.4312
1.68948	-7.69501	-11.0184
2.17363	-7.03015	-11.5979
2.62033	-7.34313	-12.4679
2.9076	-8.32266	-13.0562
3.68261	-9.06479	-13.9094
3.92571	-10.305	-13.8374
3.87986	-10.4563	-12.4497
4.13749	-11.7547	-12.9712
5.14959	-11.4902	-12.039
6.13848	-10.6998	-12.3333
5.32465	-10.763	-13.6526
5.71806	-11.5343	-14.8345
6.6734	-12.4048	-15.3762
5.87468	-13.5094	-15.8148
6.4878	-14.6781	-16.2588
7.29185	-15.5339	-17.0133
8.17288	-14.625	-17.6252
8.73478	-14.6553	-16.4407
8.64664	-13.2677	-16.7512
9.54067	-13.461	-17.8126
10.5305	-13.2193	-16.9044
10.1887	-14.5305	-17.0963
10.6581	-14.4818	-15.7846
9.88874	-15.558	-15.991
9.95378	-16.6058	-14.9818
8.75494	-17.2795	-15.0946
8.21306	-17.1705	-13.8004
7.78577	-18.5193	-13.3258
6.47168	-18.2186	-13.0954
5.83117	-17.4079	-13.7881
6.8885	-17.6784	-14.659
6.88402	-16.4838	-13.9286
-1.36783	17.2374	-16.3749
-1.6824	16.3905	-16.5205
-1.3563	16.8856	-17.3776
-0.96837	17.7632	-17.7696
[truncated: 242,016+ more rows]

## Sheet: Initial configuration of PABE-d
<?xml version="1.0" encoding="UTF-8"?> <galamost_xml version="1.3"> <configuration time_step="0" dimensions="3" natoms="55000" > <box lx="57" ly="57" lz="57"/> <position num="55000">
18.5831	13.0314	17.0541
18.1018	12.1862	17.2865
17.9221	12.5326	18.2072
18.5836	11.8621	18.5431
18.1024	11.2378	19.1585
17.3286	11.6321	19.6542
17.5415	12.5654	19.9436
18.0975	13.3832	20.0922
17.9025	14.1779	19.5174
17.4784	14.6238	20.3057
18.2897	15.0398	20.7164
18.7865	15.6696	21.3135
19.2428	16.2367	20.6278
18.6345	16.9657	20.9416
17.6372	17.0063	20.8803
16.9861	17.2595	21.5957
17.0909	16.5549	22.2976
17.0526	15.5599	22.205
17.0393	14.9339	21.4254
16.9606	13.9378	21.466
16.3188	13.3817	21.994
15.4239	13.0202	21.7322
14.687	12.9446	21.0604
13.9339	13.497	20.703
14.3535	14.1361	20.0585
14.892	13.7022	19.3362
14.5257	13.5563	18.4172
15.0884	12.7535	18.6144
14.4003	12.0401	18.4819
15.211	11.6329	18.0612
15.6508	10.8884	18.5634
16.3708	11.5121	18.8678
16.8365	11.2047	18.0379
17.4791	11.1506	17.2736
18.3282	10.6657	17.0643
18.4442	9.75856	17.4689
19.3258	9.28856	17.4267
20.0434	8.63125	17.657
19.5462	7.89854	17.1923
20.2315	8.15674	16.5113
19.5246	8.44468	15.8653
20.0795	8.47628	15.034
20.9833	8.06278	15.1442
20.5256	7.45708	14.4934
20.0604	6.79235	13.9088
19.2555	7.37195	13.7817
18.5346	6.67888	13.7839
17.8427	7.40076	13.7972
17.4297	8.2092	13.3779
17.2318	8.25583	12.3988
17.6543	8.99696	11.877
18.028	8.95465	10.9504
17.4351	9.70458	10.657
16.6832	9.80829	11.3081
17.0177	10.6577	11.7164
-27.6159	-20.482	-2.90543
-27.7691	-20.3803	-1.92249
-27.0783	-20.2843	-1.20585
-27.5285	-20.661	-0.39622
-27.0477	-21.2154	0.28315
-26.8119	-21.8908	-0.41559
-26.0376	-21.3104	-0.66776
-25.8075	-20.6023	-0.000135243
-25.2657	-21.2846	0.49062
-25.0848	-22.0818	-0.08535
-24.5438	-21.8054	-0.87966
-25.3072	-21.8477	-1.52431
-25.6929	-22.637	-1.04667
-26.0869	-23.1676	-1.79717
-26.5364	-22.9476	-2.66291
-26.2508	-22.11	-3.12861
-26.378	-21.1705	-3.4466
-25.8754	-21.6053	-4.19379
-25.1025	-21.432	-4.80422
-25.622	-20.7818	-5.35868
-25.0825	-20.7569	-6.20029
-24.2407	-21.2947	-6.15342
-24.0171	-20.4458	-5.67445
-24.5601	-20.2155	-4.86696
-24.9394	-19.5848	-5.54398
-25.5056	-19.214	-4.80784
-25.8222	-18.781	-3.96384
-25.1855	-19.1035	-3.26335
-24.5853	-19.6069	-2.64179
-25.4372	-19.8496	-2.17782
-26.0753	-19.9452	-2.94184
-25.9297	-20.1016	-3.91874
-26.6665	-19.9189	-4.56972
-27.6418	-19.8317	-4.36676
-28.2534	-19.1876	-4.8262
27.9965	-19.4432	-4.21624
27.2865	-20.1268	-4.04685
26.3957	-19.6999	-3.89151
25.4627	-19.3566	-3.99925
26.0047	-18.7207	-4.54862
25.5119	-17.8712	-4.73699
24.7406	-17.8048	-5.37007
24.2808	-17.122	-5.93778
23.744	-17.5968	-6.6352
22.8211	-17.7596	-6.98411
22.8742	-17.9645	-7.96145
22.2375	-18.6238	-8.36156
22.8045	-19.258	-8.88717
22.1908	-19.8606	-8.37703
22.5291	-20.7953	-8.26762
23.0403	-21.6545	-8.24947
23.7992	-22.1263	-7.80045
24.2688	-22.0283	-6.92304
25.0336	-22.2805	-7.51592
25.5392	-22.7293	-8.25272
19.7959	-1.60258	-25.2175
18.8861	-1.81904	-24.8636
18.075	-2.39296	-24.9768
18.203	-1.63585	-25.6174
18.544	-0.69977	-25.531
19.4993	-0.54137	-25.7806
20.0549	-1.13506	-26.3627
20.9629	-1.09812	-25.9454
21.6828	-0.42335	-25.7829
21.4025	0.0418	-24.9433
22.0456	0.32113	-24.2303
22.5725	-0.51487	-24.0769
23.453	-0.43093	-23.6103
24.2392	-1.02252	-23.7887
24.837	-1.22825	-23.0139
25.519	-1.20056	-22.2831
25.9243	-1.72333	-21.5331
25.7262	-2.59412	-21.9831
25.0926	-2.85794	-22.7104
25.0955	-3.33511	-23.5892
26.0164	-2.9504	-23.6514
26.239	-3.72539	-23.0599
25.6196	-4.51045	-23.0588
25.8869	-5.27126	-22.4675
26.5092	-5.9473	-22.0728
27.0981	-5.33312	-21.5474
27.8891	-4.82285	-21.2098
28.1372	-5.77817	-21.0493
27.8785	-6.47669	-21.7164
28.2299	-5.93486	-22.48
-27.886	-6.25267	-22.8224
-27.3593	-5.52292	-23.2584
-26.8128	-4.71024	-23.0562
-27.4875	-4.16386	-22.5599
-27.5711	-3.20967	-22.2726
-27.8842	-3.21672	-23.2223
-27.4525	-2.74059	-23.9885
-26.5977	-2.36823	-23.6271
-27.2672	-1.76136	-23.1987
-27.4684	-1.75587	-22.2192
-26.8533	-1.18741	-21.6727
-26.7357	-2.08789	-21.254
-27.4958	-1.65291	-20.7713
-28.4149	-1.73804	-20.3867
28.0107	-2.28629	-20.9946
27.3665	-2.08928	-20.2556
27.1466	-2.89255	-19.702
27.899	-3.4203	-20.0962
-28.4567	-4.12186	-19.7918
27.9189	-4.76019	-19.3417
27.7222	-4.23605	-18.5131
27.3566	-3.62092	-17.8146
27.1304	-2.70568	-17.4811
26.4708	-2.19987	-16.9253
25.8848	-2.69711	-16.2854
-11.3783	-1.53642	-17.7676
-11.0217	-2.46777	-17.6941
-10.2152	-2.37513	-17.1102
-9.27088	-2.67276	-17.2505
-8.65018	-3.25237	-17.7785
-7.69269	-2.99447	-17.6493
-8.02588	-3.28643	-16.7528
-8.68902	-4.0346	-16.7307
-9.00891	-4.64118	-17.4585
-9.50482	-5.26257	-16.8519
-9.36466	-5.79436	-16.0167
-9.77497	-6.61739	-15.6239
-9.00932	-7.26047	-15.6087
-8.84406	-7.29047	-14.6229
-9.29546	-7.29622	-13.7306
-8.61299	-6.62093	-13.451
-7.69307	-7.01303	-13.4473
-6.99557	-7.53455	-13.9387
-6.10487	-7.09965	-13.8064
-5.91519	-8.08103	-13.7761
-5.00259	-7.75888	-13.5243
-4.39125	-8.21354	-14.1721
-3.64201	-7.56485	-14.3056
-2.85355	-7.59544	-14.92
-2.97561	-7.03261	-15.7375
-3.6931	-6.66957	-16.332
-4.26833	-6.18356	-15.674
-3.38935	-5.76233	-15.4505
-3.22435	-5.41554	-14.5272
-2.82522	-4.52535	-14.7469
-2.26755	-4.14904	-14.007
-2.99171	-4.00675	-13.3322
-2.89056	-4.97872	-13.1199
-3.8438	-4.81457	-12.8662
-3.93202	-5.79173	-12.6728
-4.46392	-6.46808	-13.1823
-3.63598	-7.02139	-13.0909
-2.97997	-7.67396	-12.7117
-2.37454	-7.90506	-11.9501
-2.07606	-7.95174	-10.9968
-2.77141	-8.58586	-10.6586
-3.15776	-9.5082	-10.6533
-3.33424	-10.031	-9.81932
-4.23293	-10.1233	-9.39057
-4.69692	-10.753	-8.76761
-4.10613	-11.3653	-9.29307
-3.15518	-11.5422	-9.03926
-3.38911	-12.1878	-8.31238
-3.95414	-12.7449	-8.92102
-4.72849	-13.1805	-8.46208
-4.83784	-13.8113	-9.23024
-5.12581	-14.7569	-9.07884
-5.41256	-15.4253	-9.76524
-6.05519	-15.9953	-10.2772
-6.00953	-16.9869	-10.3987
-11.4383	2.11711	-13.1717
-11.1534	1.26907	-13.6185
-10.7321	2.17425	-13.6749
-10.3238	2.89359	-13.1129
-9.73011	3.35034	-12.4504
-9.48538	4.22961	-12.8591
-8.80279	4.31577	-13.5848
-8.2209	4.42946	-12.7795
-7.3939	3.90612	-12.5741
-6.92564	4.45216	-11.8795
-6.52692	4.92133	-12.6674
-5.86298	4.7547	-13.3964
-5.16253	5.46269	-13.3063
-4.31142	5.8318	-12.933
-3.93087	5.4307	-13.7662
-4.33972	4.87789	-14.4923
-4.6207	4.44002	-13.6383
-5.05425	3.68932	-13.1398
-5.93151	3.5707	-12.6747
-5.45253	3.13614	-11.912
-4.98511	3.78756	-11.3144
-4.42639	4.56625	-11.5998
-4.35148	5.48577	-11.214
-4.169	5.24373	-10.261
-3.55883	4.57197	-10.6811
-3.17323	4.62415	-9.75987
-3.46416	4.26326	-8.8738
-3.18757	3.43794	-9.36607
-3.74827	2.6678	-9.06192
-4.42416	2.08099	-9.50782
-4.39559	1.42759	-8.75135
-4.69977	0.85729	-7.98831
-4.80742	0.40273	-7.10412
-5.72976	0.37145	-6.71903
-6.29062	0.38301	-7.54686
-7.16261	0.3193	-7.0615
-7.38127	-0.37591	-7.74625
-8.00596	-1.13485	-7.56252
-8.6542	-1.17859	-6.80235
-9.03442	-0.3283	-7.16627
-9.60664	0.03111	-6.42913
-8.83289	-0.26001	-5.86649
-8.06641	0.26918	-5.50251
-7.31278	0.53854	-4.90295
-6.99633	1.24413	-5.53699
-6.42729	1.51398	-6.31376
-7.25828	1.83599	-6.76738
-7.55681	2.66989	-6.30317
-8.03975	3.35702	-6.84596
-8.48118	4.13543	-6.3996
-8.75511	3.42484	-5.75151
-8.292	2.81843	-5.10514
-8.93014	3.23018	-4.45457
-8.33719	3.35318	-3.65878
-8.8936	2.85225	-2.99585
-10.5546	0.61243	-26.2191
-11.4736	0.66358	-26.61
-11.6919	-0.23484	-26.2289
-12.4706	0.00531	-25.6493
-12.752	-0.95411	-25.6686
-13.4467	-0.68183	-25.0028
-14.2642	-0.81461	-24.4424
-13.7543	-1.10455	-23.6325
-14.492	-1.77943	-23.6476
-13.76	-2.31948	-24.063
-13.341	-2.86553	-24.7884
-13.1848	-2.94081	-25.7733
-13.6058	-3.77535	-26.1288
-13.2484	-4.6119	-25.7134
-13.4771	-5.4423	-26.2215
-14.1097	-5.87045	-25.5761
-14.9991	-6.08956	-25.1751
-15.6914	-5.78931	-24.5189
-15.1041	-5.14268	-24.0323
-15.7879	-5.33775	-23.3292
-15.1515	-5.03715	-22.6188
-14.529	-4.38579	-22.185
-13.9671	-3.74423	-21.6627
-13.9196	-2.9767	-21.0235
-14.7375	-2.58538	-21.4452
-14.5539	-1.82734	-22.071
-15.5482	-1.72079	-22.0724
-16.408	-1.39424	-22.4651
-16.8872	-2.04022	-21.8709
-17.5189	-1.46852	-21.3473
-17.6739	-2.33513	-20.873
-18.2619	-2.10111	-20.0987
-19.0278	-1.59152	-20.4907
-19.4217	-0.82651	-21.0002
-19.682	-0.59855	-21.9385
-20.2996	-0.07935	-21.3477
-20.5346	-0.55044	-20.4976
-20.9068	-0.79081	-19.6011
-20.6069	-0.9073	-18.6542
-20.9592	-0.77948	-17.7271
-21.1699	-0.27757	-16.8882
-21.2077	0.68564	-16.6222
-20.6565	1.11066	-17.3402
-19.8133	0.62197	-17.1163
-19.5456	0.17012	-16.2653
-19.8504	0.65977	-15.4484
-20.7203	1.14439	-15.5406
-20.496	1.34121	-14.5862
-21.1038	0.55935	-14.4473
-21.7182	-0.01212	-14.9912
-22.2474	-0.56727	-15.6329
-22.6778	0.01484	-16.3227
-23.2999	0.65231	-16.7774
-22.8101	1.40765	-17.2128
-21.8204	1.53841	-17.2694
25.6789	-7.46083	23.9803
24.9498	-7.56713	23.3041
24.0921	-7.22115	23.6845
23.639	-6.62869	24.3506
22.9519	-6.44415	23.6479
22.4952	-5.8243	23.0097
21.9963	-5.21514	22.3933
21.2954	-5.62929	22.974
21.7033	-5.23124	23.7957
22.5531	-5.29225	24.3193
22.7023	-5.41909	25.3
23.409	-4.9623	25.8403
22.7081	-4.80679	26.5364
22.6251	-3.81072	26.5053
22.763	-3.36737	27.391
23.231	-2.92139	28.1539
23.6394	-3.27942	-28.0064
23.3891	-3.91419	-27.2753
22.5813	-3.89295	-26.6862
21.8227	-3.51976	-26.1522
20.8252	-3.45874	-26.1897
20.5322	-2.55473	-26.5009
21.378	-2.34732	-26.0095
21.967	-2.2846	-26.8153
22.8974	-1.92459	-26.7468
22.8636	-1.17251	-27.405
23.442	-1.67366	-28.0487
24.0027	-2.16434	-27.3818
24.7917	-1.55017	-27.3994
25.3606	-2.00473	-28.0847
25.6832	-1.20906	28.4026
26.0382	-0.41154	-28.1096
26.5839	-1.16887	-27.7509
27.4792	-0.97131	-28.15
27.569	-0.12234	-27.6292
28.3059	0.54207	-27.5047
-28.1329	0.09161	-28.199
28.0348	0.32715	28.2992
27.4584	-0.09682	27.6006
26.8734	0.59267	27.1735
27.2451	1.24681	27.8323
28.0426	1.66142	27.394
27.652	2.44219	26.9063
26.9231	2.56226	26.2322
27.2577	2.08338	25.4206
26.5537	1.41439	25.1822
26.9459	0.87876	25.9301
26.1935	0.2593	25.7059
25.6349	1.07119	25.8757
24.8853	1.32498	26.487
25.2652	1.42641	27.4064
25.7318	2.19473	26.9683
25.0764	2.94869	26.9232
24.5589	3.5237	26.2896
24.1582	4.33398	25.862
-18.9519	10.2831	9.14
-18.2832	10.9786	8.87695
-17.5136	11.2322	8.29098
-17.1722	10.6785	7.53144
-16.5189	9.95763	7.30016
-16.1606	10.7505	7.7932
-16.2222	10.1414	8.58394
-15.5439	9.40899	8.64294
-14.9225	9.76373	9.34147
-14.1504	9.62842	9.96244
-13.8311	9.95502	10.852
-14.3513	9.36157	11.4662
-14.0777	8.67975	10.7878
-14.9974	8.35007	10.5744
-15.7206	8.46543	11.2553
-16.5102	9.0149	11.5285
-17.22	8.73662	12.1757
-17.5406	8.06178	12.8403
-18.5015	8.3277	12.7626
-19.2768	8.89204	12.4791
-19.9978	9.33248	13.0142
-20.4953	9.42512	13.8767
-19.6607	9.94805	14.0501
-18.7081	9.73464	14.2668
-18.5581	10.2537	15.1082
-19.1267	10.3007	15.9295
-19.6319	11.0837	16.2924
-19.3352	11.9535	16.6865
-18.7364	11.8918	15.888
-18.2316	12.5785	15.365
-19.1117	13.0111	15.561
-18.5835	13.4828	16.267
-17.7285	14.0013	16.2523
-17.4639	14.7512	16.8587
-18.1798	15.4333	16.7101
-18.8964	16.126	16.7917
-19.3473	16.6625	17.5051
-20.1654	16.0885	17.4703
-20.6429	15.8262	18.3088
-19.8499	15.4154	18.7588
-19.1711	15.4196	19.493
-18.5207	15.2872	20.241
-17.9422	15.8957	19.6978
-18.1802	16.7541	19.2435
-17.7701	17.1588	18.4261
-16.8907	16.8002	18.7395
-16.2785	17.2407	18.0828
-16.4402	17.4554	17.1196
-16.6133	16.6357	16.5736
-17.0885	16.0777	17.2539
-16.8019	15.5102	18.0258
-17.3566	14.9659	18.6551
-18.328	14.8443	18.8592
-18.7448	15.4684	18.1983
-18.6238	14.6137	17.6935
-26.0832	11.8211	4.40894
-26.9169	11.5199	3.94613
-27.6334	11.4062	3.25789
-28.4395	11.1964	3.81125
-27.8529	11.9515	4.10399
-28.4517	12.5677	3.59237
-27.7616	13.2106	3.25984
-27.6479	12.6303	2.45342
-26.6559	12.5272	2.37977
-26.636	13.5145	2.53737
-25.7439	13.4429	2.09139
-25.3197	14.1361	2.67406
-24.5359	14.157	3.29473
-23.7103	14.7203	3.32854
-23.2435	14.4809	4.17993
-23.4817	14.2595	5.12559
-22.9452	15.0747	5.34379
-23.0107	15.9762	4.91592
-23.3423	16.6223	4.22845
-22.8377	17.4726	4.07938
-22.1874	17.7409	4.79012
-21.4986	17.0917	5.11291
-20.9959	17.6174	4.42667
-20.343	17.9364	3.73967
-19.4821	18.0315	3.23987
-19.5763	18.6474	2.45769
-19.1073	19.5297	2.49588
-19.8493	20.029	2.04847
-20.5187	20.4195	2.68048
-21.1183	20.2711	1.89412
-21.5837	19.4573	1.546
-22.5309	19.7516	1.4189
-23.2977	19.4252	1.97165
-23.159	19.1571	2.925
-22.551	18.7308	3.5948
-21.9385	18.5898	2.81699
-21.5214	19.4086	3.21121
-21.6176	19.3387	4.2041
-22.03	19.689	5.04503
-21.6666	19.862	5.96045
-20.9747	20.3815	6.46189
-20.7401	21.0981	5.80509
-21.356	21.7233	5.32568
-21.4984	22.5197	5.91353
-20.8582	23.1344	5.45285
-21.2589	23.2002	4.53901
-22.0532	22.7382	4.14448
-22.1076	22.4459	3.1897
-22.2183	23.4068	2.93601
-23.0675	23.0039	2.59459
-23.7575	22.5744	2.01214
-24.4005	22.6693	1.25209
-24.7634	23.4422	1.77253
-24.343	23.9513	2.52355
-23.5425	24.1324	3.09481
-9.15186	23.3831	-17.4275
-8.37042	23.3349	-18.0496
-8.60202	24.2679	-18.325
-9.52992	24.5741	-18.1124
-10.0736	23.7559	-18.2993
-10.4282	24.1489	-17.4509
-10.8575	24.8054	-16.8306
-10.1927	25.4851	-16.5206
-9.66054	26.0296	-15.8722
-9.15802	26.7751	-15.4345
-8.91993	27.7364	-15.5734
-7.97738	27.5853	-15.8713
-7.40473	27.2954	-16.6381
-7.9979	26.7263	-17.2076
-7.26122	26.9619	-17.8415
-7.81397	27.7897	-17.7455
-8.44331	-28.4343	-17.7879
-8.28035	-28.061	-16.8746
-8.3672	-27.0875	-16.6631
-8.87042	-26.9879	-15.8047
-7.99183	-27.3303	-15.4718
-7.67628	-26.578	-14.8936
-7.73298	-26.2353	-13.9558
-8.19601	-25.9434	-13.1189
-7.4165	-25.4349	-12.7531
-7.39987	-26.1417	-12.0459
-7.20982	-26.9467	-12.6079
-6.45236	-26.5528	-13.1286
-6.49689	-25.816	-13.8033
-6.71977	-25.0572	-14.4153
-7.2181	-24.2333	-14.1456
-7.93488	-23.5455	-14.0306
-7.49227	-22.8761	-14.6272
-6.50822	-22.7641	-14.7653
-6.17856	-23.6032	-14.3327
-5.24054	-23.9165	-14.4809
-5.09686	-23.1959	-13.8026
-4.56092	-23.1923	-12.9583
-5.33835	-23.232	-12.3306
-5.42791	-22.2391	-12.2519
-5.14901	-21.6639	-11.4829
-6.05149	-21.2423	-11.3948
-6.784	-20.6597	-11.7469
-6.90137	-19.7559	-12.1586
-7.0332	-18.9852	-11.5352
-7.81862	-18.4322	-11.2572
-8.40215	-19.0307	-11.8061
-9.37909	-19.158	-11.6347
-10.0999	-18.4806	-11.4877
-9.92615	-17.8514	-12.2452
-10.5932	-17.1262	-12.4158
-11.2258	-16.6164	-12.9989
-12.0328	-17.1924	-13.1294
-12.6689	-16.4211	-13.1496
-12.0309	-16.2425	-13.8986
12.7559	-23.8493	-24.1388
12.4881	-23.9509	-23.1807
13.1136	-24.4918	-22.6183
13.8802	-24.2152	-22.0388
14.6338	-23.7477	-22.5009
15.0048	-24.4121	-21.8521
15.4368	-23.5383	-21.6286
15.921	-23.6706	-22.4935
16.2072	-23.5487	-23.4439
17.0845	-23.5378	-23.9238
16.7892	-22.6811	-24.3468
15.8336	-22.9521	-24.4628
15.7487	-22.4987	-25.35
16.4331	-22.9028	-25.9568
17.1339	-23.5578	-26.2393
17.9376	-24.1416	-26.3547
18.5464	-24.919	-26.5134
17.8064	-25.1773	-27.1344
16.9597	-24.8123	-27.5218
16.35	-24.3205	-28.1433
16.8878	-23.7618	28.2253
17.1511	-24.423	27.5228
16.3632	-24.3756	26.9089
15.5448	-24.6145	27.4315
15.1338	-23.8444	27.9195
14.5079	-23.1582	27.5489
14.8825	-22.6085	26.8022
14.5294	-22.4487	25.8804
14.3942	-21.5405	26.2765
15.1264	-20.8607	26.2343
15.338	-20.2024	26.9567
14.7889	-20.7046	27.6248
14.7873	-21.1238	-28.4673
14.1444	-20.9367	-27.7245
14.4271	-20.3015	-27.0058
14.0132	-20.3599	-26.0973
14.2557	-19.7719	-25.3256
13.9501	-18.9249	-24.8907
13.5201	-19.6255	-24.3212
12.8854	-19.0823	-23.7716
12.3419	-18.9481	-22.943
12.5859	-18.458	-22.1062
11.9069	-17.9313	-21.5948
11.183	-17.2511	-21.4795
10.5719	-17.9972	-21.744
9.97141	-18.5807	-21.1972
9.87639	-18.9055	-20.2562
10.618	-19.5283	-20.5055
9.95973	-20.2341	-20.7673
10.3994	-20.7717	-21.4868
10.176	-20.1286	-22.2193
9.44705	-20.812	-22.2587
9.02153	-19.9949	-21.8697
8.08724	-19.6999	-21.6695
7.94335	-18.79	-22.0586
14.4563	-12.9582	-25.2737
14.1042	-13.8364	-25.5972
14.7281	-14.2947	-24.9643
14.8008	-14.3514	-23.9685
14.6885	-15.32	-23.7467
14.1886	-16.1842	-23.6887
14.4734	-16.3958	-24.6237
14.4917	-16.4071	-25.6234
14.192	-15.9227	-26.4454
14.7389	-15.5334	-27.1865
14.1173	-15.935	-27.859
14.1802	-16.4942	28.3143
14.6125	-17.3926	28.2375
15.1281	-17.9296	27.5698
15.7143	-17.3514	27.0024
16.0758	-16.7364	26.3017
15.7453	-15.7975	26.3978
14.9163	-16.2485	26.067
14.1385	-15.767	25.6631
13.3334	-16.3595	25.6368
12.7665	-17.1344	25.3571
13.3229	-17.5531	26.0748
13.6594	-16.8429	26.6932
13.0887	-16.1254	27.0926
13.5088	-15.2182	27.0727
13.509	-14.6385	27.8875
12.7601	-14.2844	27.3275
12.5392	-14.0734	26.3753
12.959	-13.1723	26.2668
13.5886	-13.5077	25.566
13.0914	-13.5307	24.6986
13.7185	-14.1692	24.2523
13.9232	-14.696	23.4274
14.6572	-14.8291	22.7614
15.3005	-15.5933	22.8073
15.9258	-16.0273	23.456
15.5622	-16.9281	23.2185
15.1043	-17.7621	22.9105
14.707	-17.3732	22.0793
14.7363	-18.296	21.695
13.8543	-18.7583	21.6043
13.0194	-19.1424	21.21
13.5752	-19.9548	21.3862
13.1164	-20.6855	20.8806
12.9859	-19.9256	20.2438
13.2103	-20.3374	19.3606
13.8424	-20.3354	18.5857
13.8367	-19.3636	18.8216
14.2055	-19.2683	19.7462
15.1942	-19.417	19.726
15.1925	-20.0213	18.9292
14.8376	-20.7275	19.5419
15.5603	-20.5661	20.2139
16.0342	-20.894	21.0312
16.4069	-19.9688	20.9598
26.8847	-18.9578	-23.6911
27.5479	-18.3158	-23.3063
27.9403	-18.6989	-22.4701
-28.3694	-18.16	-21.9873
-27.6945	-18.0193	-22.7117
-27.5097	-18.9992	-22.6359
-26.816	-19.4363	-23.2084
-26.702	-19.8036	-24.1315
-26.9768	-20.7621	-24.2065
-27.4556	-20.6041	-25.0701
-27.9626	-20.3774	-25.9017
-27.2297	-19.822	-26.2946
-27.796	-19.2125	-26.8494
28.3817	-18.9906	-27.3733
27.8092	-19.6065	-27.9145
-28.4497	-20.1989	-28.2306
-27.5334	-19.7984	-28.2258
-26.8732	-19.2769	-27.6852
-26.6452	-18.5239	-28.3025
-26.0033	-18.7537	27.9659
-25.8555	-17.7658	27.9196
-25.3282	-18.0497	-28.2796
-24.6578	-18.4652	28.1057
-24.0913	-17.8265	-28.3735
-23.3427	-17.5544	28.022
-23.7515	-16.6578	28.1926
-24.355	-16.1232	-28.2158
-24.4599	-15.7104	-27.3111
-23.9317	-16.4589	-26.9102
-24.1881	-17.4036	-27.1143
-23.8206	-18.3242	-27.2467
-22.8596	-18.46	-27.4877
-22.3691	-18.0747	-26.7062
-22.2612	-17.8919	-25.7289
-21.8206	-17.042	-26.0181
-21.4761	-16.1126	-25.8858
-20.4787	-16.1617	-25.9389
-20.4645	-15.7391	-26.8451
-20.6405	-14.7576	-26.7694
-20.1818	-14.359	-25.9752
-19.6547	-15.1293	-25.6164
-18.9871	-14.9922	-24.8847
-18.9372	-13.9938	-24.9108
-19.2341	-13.0461	-24.7934
-18.746	-13.1575	-23.9278
-18.1072	-12.9468	-23.1878
-18.0368	-13.9338	-23.0431
-17.0947	-14.258	-23.1291
-16.6495	-13.3916	-22.9027
-16.3747	-12.6672	-22.2705
-16.7255	-13.2057	-21.5043
-16.0106	-13.2983	-20.8112
-16.7474	-12.8795	-20.2805
-17.4941	-12.3648	-19.8591
-17.9685	-11.7136	-19.2668
-6.80452	23.8482	-2.32814
-7.23267	24.469	-2.98492
-7.32147	25.3148	-3.51088
-6.70506	24.903	-4.18202
-7.18265	24.0289	-4.27067
-6.43839	23.8226	-4.90589
-6.99413	23.1849	-5.43923
-7.7899	23.7086	-5.13514
-8.64179	23.8212	-5.64661
-9.12346	24.4771	-6.22786
-10.0639	24.6785	-6.5018
-10.4892	24.3715	-7.35316
-11.1158	23.9508	-8.00921
-12.025	24.2178	-7.68965
-12.5907	24.7384	-8.32912
-12.6314	25.4647	-7.64304
-13.4198	25.8841	-8.09315
-14.0272	25.2491	-7.61565
-13.9537	24.865	-6.69527
-14.397	24.1014	-7.16457
-15.0175	23.488	-7.65326
-15.4438	23.607	-6.75655
-15.6443	23.7756	-5.79148
-16.122	23.1775	-5.14806
-16.585	23.4353	-4.30002
-16.367	22.4894	-4.0595
-16.5304	21.9955	-4.9135
-16.4744	20.9972	-4.92962
-15.5664	20.6699	-4.66791
-14.9343	20.0572	-4.19356
-14.3253	19.5283	-4.78469
-13.8872	19.0694	-5.55767
-14.2932	19.0399	-6.47106
-14.9344	19.7048	-6.08805
-14.4157	20.5598	-6.08526
-13.4845	20.8554	-5.87216
-13.4379	20.3969	-4.9847
-13.8762	20.8858	-4.23048
-13.0959	21.5035	-4.32864
-13.2206	22.1351	-5.09382
-12.457	22.7788	-5.14487
-11.8598	23.3286	-5.72884
-11.4054	22.4646	-5.94556
-10.7825	22.9891	-6.52598
-9.88025	23.1755	-6.13719
-9.59068	23.1631	-7.09427
-8.81699	23.0514	-7.71791
-8.50621	22.3668	-7.05855
-8.48045	22.536	-6.07331
-8.42492	22.1319	-5.16029
-9.36117	21.8775	-5.40266
-10.176	21.5524	-5.88259
-9.66679	21.6458	-6.73814
-10.3472	21.282	-7.37428
-10.8459	22.1456	-7.44899
-24.1292	7.95408	-26.619
-23.9913	8.86672	-27.0038
-24.722	8.56259	-27.6149
-25.472	8.64562	-26.9587
-24.9317	7.80815	-27.0408
-24.9598	7.23186	-26.2241
-25.0149	6.46026	-26.8578
-25.7456	5.98129	-27.3444
-26.3712	6.74309	-27.1765
-27.2588	6.37291	-27.4508
-26.7983	5.52089	-27.6998
-26.4423	5.68698	28.3806
-25.7772	6.38221	28.108
-26.1458	6.50068	27.1859
-25.5951	5.66836	27.1235
-26.0678	5.40082	26.2839
-25.8726	6.28392	25.8572
-26.8663	6.37652	25.9206
-27.7277	6.84639	26.1134
-28.4431	6.30704	25.6691
27.9119	6.30414	24.9049
-28.4537	6.83137	24.3395
-28.0859	7.6814	24.7166
-27.3568	7.96823	25.338
-26.9531	8.24429	26.2102
-27.2692	9.13886	25.8942
-26.6056	8.9535	25.1694
-26.0655	9.40678	24.4604
-25.2729	9.27169	23.8658
-25.0153	10.003	24.4974
-25.3522	10.0163	25.4388
-24.7988	10.1572	26.2597
-23.8682	9.97573	26.5774
-23.1411	10.6064	26.8488
-22.9358	10.9723	27.7566
-22.1537	11.3845	27.2893
-21.4783	11.5016	26.5612
-20.867	10.8641	27.0302
-20.1467	11.205	27.6342
-19.5224	11.7822	27.1077
-19.3974	12.348	26.2927
-19.5912	12.0716	25.3514
-18.7324	11.8149	24.908
-18.0806	11.3357	24.3202
-17.3057	11.6926	24.8418
-17.6998	12.1202	25.6553
-17.5825	11.5995	26.5009
-17.2519	12.3169	27.1141
-16.5916	13.0634	27.0331
-15.9353	13.7803	27.2687
-15.2477	14.159	27.8882
-14.4003	14.0439	27.3698
-13.4558	14.1758	27.6706
-12.7013	13.6209	28.0211
-11.8669	13.8841	27.5369
1.49632	-9.49267	17.795
1.809	-8.75226	17.2001
2.25053	-7.89716	17.4718
2.86971	-7.66574	16.7214
2.15605	-7.22715	16.1752
2.27346	-6.97455	15.2148
2.97486	-7.40616	14.6476
3.66252	-6.68955	14.531
4.45485	-7.03181	14.0259
5.0018	-6.452	14.6298
5.53417	-5.80306	14.0862
5.72974	-6.54901	13.4496
5.15079	-7.23209	13.0044
5.42044	-7.9092	13.689
6.25219	-7.84597	13.1375
6.73535	-8.12814	12.3087
7.44189	-7.46406	12.0642
7.45709	-6.57634	11.6041
7.00896	-5.69872	11.4338
6.07878	-6.02754	11.2706
5.96641	-6.72384	11.9795
6.70818	-6.71098	12.6501
6.86349	-6.11787	13.4401
7.49228	-5.87389	14.1784
8.22281	-6.55585	14.214
8.38333	-6.09733	13.3399
8.53836	-5.11207	13.4122
7.98347	-4.61206	14.0771
7.6584	-3.6914	13.861
6.94965	-3.04761	14.1494
6.5115	-3.93535	14.2907
5.71906	-3.66133	14.8356
5.14749	-3.00365	15.3263
4.73556	-2.24826	15.8359
4.31272	-1.89328	16.6697
3.77256	-2.55168	17.1939
3.04401	-1.87021	17.1244
2.20631	-2.41345	17.1805
2.05805	-2.21947	18.1502
1.49028	-1.71557	18.8012
0.78388	-1.1507	18.3747
0.31875	-0.79633	17.5635
0.90343	-1.21812	16.8705
1.62798	-0.6323	17.2336
1.55969	0.09418	16.5498
2.25912	0.79582	16.6858
1.68955	1.36779	17.2761
0.70019	1.22455	17.2508
0.80566	2.18821	17.0054
0.39417	2.7118	16.2594
0.22318	3.11935	15.3624
0.82335	3.74403	14.8628
1.32352	4.52077	14.4801
2.22843	4.1889	14.2136
2.99144	4.8178	14.0642
24.4246	14.5563	-6.86255
24.4291	15.1746	-6.07662
23.5825	14.7454	-5.76176
22.9783	14.084	-5.31747
22.3276	13.384	-5.02332
21.7782	14.1701	-4.74032
21.0871	14.8639	-4.94297
20.5284	14.153	-5.37014
20.8522	13.6848	-6.19229
20.2515	13.9297	-6.95332
19.725	13.2323	-6.46703
19.3353	12.3252	-6.62589
18.4226	12.4978	-6.25538
17.7962	11.7208	-6.31662
17.5692	11.4363	-7.24805
17.0445	11.9661	-7.91441
17.7605	12.5632	-8.27599
18.2237	11.812	-8.74622
18.5821	11.5403	-9.63941
17.8505	11.6609	-10.3104
18.5098	11.9478	-11.0054
18.691	12.3252	-11.9136
18.6473	11.8013	-12.7642
18.9172	11.2147	-13.5278
18.6028	11.7948	-14.2792
17.6549	11.492	-14.3778
17.4074	11.4811	-13.409
17.2629	12.2958	-12.8474
16.8439	12.7686	-13.6227
16.2635	13.3175	-14.2242
15.5409	13.9056	-13.8607
15.1168	14.6217	-13.3064
14.4115	14.0426	-12.8975
13.496	13.7803	-13.2027
13.1061	13.3212	-12.4044
12.197	13.3388	-12.8206
11.7811	13.8441	-12.0645
12.2611	14.5925	-12.5222
12.8169	15.3583	-12.1988
13.5624	16.0247	-12.1845
14.3588	15.8719	-11.5995
14.4316	16.6178	-10.9374
14.9817	17.2252	-11.5104
14.2315	17.0881	-12.1571
13.3758	17.4919	-12.481
12.8517	18.3433	-12.46
11.9338	17.9759	-12.3102
11.4733	17.583	-11.5143
12.2632	16.9775	-11.6109
11.6869	16.3921	-11.0407
11.7482	15.9346	-11.9278
11.503	16.6267	-12.6066
10.813	17.3114	-12.8415
11.2591	17.8435	-13.5611
10.8666	18.4698	-14.2347
27.8514	-11.3382	-6.31185
27.7139	-10.4479	-5.87757
27.7401	-9.82634	-5.09467
28.3873	-9.29665	-4.54645
-27.7594	-9.66039	-4.17288
-27.92	-9.21343	-3.29287
-27.0304	-8.83339	-3.03977
-26.4784	-8.00001	-3.0675
-27.1104	-7.36834	-3.51645
-27.6736	-7.82811	-2.82986
-27.2054	-7.89502	-1.94877
-26.6864	-7.31753	-1.3186
-26.1867	-6.75318	-0.66144
-26.0227	-5.84884	-1.05547
-25.9348	-5.09264	-0.40705
-25.8807	-4.25945	-0.95737
-25.0982	-3.91795	-0.43675
-24.7419	-3.13109	-0.94069
-24.8953	-2.31082	-0.38965
-25.3269	-1.55989	0.11014
-24.4425	-1.52154	0.57536
-23.8526	-2.28978	0.32689
-23.7864	-3.27367	0.49292
-24.0652	-3.33692	1.45118
-24.6822	-3.82552	2.06804
-25.3331	-4.52483	1.77263
-25.5198	-5.15584	1.01965
-25.4465	-6.15215	1.06435
-25.1275	-6.36798	0.14149
-25.0258	-7.18516	-0.42583
-24.3698	-7.0332	-1.16517
-23.8382	-6.49261	-1.81724
-24.562	-5.82717	-1.63458
-24.8054	-5.18091	-2.35786
-24.578	-4.49342	-3.04755
-23.9422	-4.89136	-3.70891
-23.0151	-5.23899	-3.84892
-22.2853	-4.95673	-3.22632
-21.3555	-5.23588	-2.98614
-20.5994	-5.88906	-2.94569
-19.9574	-6.63293	-3.13153
-20.5815	-7.05291	-2.47261
-20.6018	-8.02137	-2.22427
-19.8314	-8.01389	-2.86181
-20.4254	-8.72611	-3.23584
-20.4585	-9.55278	-3.79755
-20.3688	-10.5153	-4.05336
-19.3775	-10.5823	-4.16615
-18.8268	-9.82455	-3.81597
-18.7979	-9.06891	-3.16163
-17.9892	-8.55498	-2.87533
-18.3376	-8.27588	-1.98048
-19.08	-7.66576	-1.70377
-18.9688	-7.02699	-0.94245
-18.0113	-7.29196	-0.82805
22.2816	24.9057	22.535
22.8731	24.4516	21.8687
23.7545	24.4986	21.3987
24.3529	24.8362	20.6721
23.8595	24.2097	20.0687
24.1029	23.552	20.7816
24.8933	22.9675	20.5983
25.2698	22.6743	19.7195
25.7935	22.081	20.3309
26.2889	22.9112	20.5862
27.0485	22.9242	21.2366
26.6651	23.2741	22.0913
25.8409	22.9402	22.5486
25.2215	23.724	22.594
24.627	22.9347	22.7472
24.387	22.2606	22.0485
24.6885	21.312	21.9522
25.3154	20.932	21.2721
25.4574	20.0252	20.8751
26.3	19.804	21.3661
25.8404	18.9597	21.6415
26.6785	18.416	21.6859
26.7748	18.4101	22.6812
27.5202	17.789	22.439
27.8445	17.145	21.7461
-28.3875	17.043	21.1139
28.4398	16.6858	20.196
-27.5703	16.6408	20.3302
-26.59	16.585	20.1404
-26.0848	17.332	20.5724
-26.246	18.3012	20.3865
-25.6768	18.6796	21.1165
-25.6732	19.6635	20.9377
-25.4275	20.2975	21.6711
-26.2802	20.5867	22.106
-27.0865	21.0963	21.8058
-27.7709	21.1533	22.5326
-27.3634	20.3261	22.9195
-26.7018	20.4471	23.6595
-27.4839	20.9063	24.0806
-26.8427	21.5156	24.5471
-25.9576	21.08	24.7109
-25.0279	21.314	24.4266
-24.3372	21.7912	24.9699
-23.9075	22.0861	24.1165
-23.3445	22.7204	24.6461
-24.0308	23.353	24.2873
-24.7574	22.9738	24.8602
-25.3702	22.9937	24.0702
-24.9395	22.7733	23.195
-25.7892	22.9541	22.6998
-26.4632	22.2181	22.764
-25.8188	21.7134	23.3385
-25.4306	20.8503	23.0155
-24.4656	20.6329	22.8688
5.61095	-26.4147	-14.0341
5.93594	-26.6278	-14.9554
4.95818	-26.539	-15.1455
3.98166	-26.4275	-15.3297
3.78742	-25.927	-16.1734
4.28177	-25.1234	-16.5048
5.12914	-25.6504	-16.4397
5.9772	-26.1792	-16.4738
6.36479	-27.0577	-16.7531
6.4698	-26.7573	-17.7011
7.30333	-27.0793	-18.15
6.83099	-26.6566	-18.9235
6.23628	-27.3948	-19.2418
6.91738	-27.9738	-19.6899
7.32499	-27.4748	-20.4546
8.05474	-28.0731	-20.1239
8.33479	-27.4974	-19.3557
8.89692	-26.6739	-19.279
8.15195	-26.0639	-19.5491
8.42767	-26.5342	-20.3875
9.17109	-26.0647	-20.8639
9.16111	-26.0555	-21.8638
9.82527	-25.6649	-22.5012
10.4729	-25.1018	-23.0145
10.6582	-25.9276	-23.5471
9.74615	-25.686	-23.8783
9.55452	-25.5335	-24.8479
9.91713	-26.0642	-25.614
10.2727	-26.5104	-26.4352
11.1701	-26.4727	-25.9956
11.926	-25.8196	-25.951
12.548	-26.5706	-26.1728
13.4065	-26.9975	-25.8886
13.9603	-27.0758	-26.7176
13.9551	-27.1886	-27.7112
14.5711	-26.7847	-28.3875
14.9634	-27.5666	28.1281
15.8179	-28.0832	28.0724
16.4503	-27.3897	27.7272
15.8435	-26.6713	28.0673
15.2298	-26.7185	27.2792
14.2881	-26.4952	27.0274
13.7462	-26.0566	27.7443
12.9623	-26.5536	27.372
12.9845	-25.9818	26.5519
12.9894	-26.8647	26.0823
12.7176	-27.6309	26.6646
13.1639	-28.2658	26.0341
12.5587	27.9415	25.9609
12.4797	27.2463	26.6754
12.8862	27.7521	27.4362
13.3062	27.2459	28.1895
13.8691	26.8815	27.4476
13.9346	25.8837	27.4569
14.5775	25.3036	26.9567
27.1802	-4.62274	-12.8633
26.3519	-5.18312	-12.8665
27.0034	-5.15426	-12.1083
27.3018	-5.73776	-12.8636
28.2804	-5.65153	-13.0504
-28.4306	-6.40288	-13.6437
-28.2322	-7.12189	-14.3098
-27.7661	-8.00251	-14.2245
-26.9709	-7.39866	-14.1698
-26.4577	-8.06039	-13.6232
-25.8279	-7.30151	-13.7889
-25.0081	-7.80632	-13.5186
-24.1615	-8.10752	-13.0799
-23.4704	-7.46464	-12.7494
-22.6728	-8.05655	-12.6339
-22.4277	-8.52081	-11.7828
-21.7452	-9.12706	-12.191
-21.0177	-9.79988	-12.0564
-21.2969	-10.4543	-11.3537
-20.8996	-11.1701	-11.9281
-21.3151	-12.0745	-12.0256
-21.7543	-11.5327	-12.7422
-21.7536	-10.8183	-13.4419
-22.6248	-10.7717	-13.9306
-22.5889	-9.95488	-13.3549
-21.934	-9.69698	-14.0653
-21.8371	-8.71182	-13.9236
-21.0096	-8.15029	-13.9265
-21.6902	-7.43717	-13.7582
-22.643	-7.7354	-13.8137
-22.7806	-8.09193	-14.7378
-23.4968	-7.40555	-14.6117
-24.1839	-7.73	-15.2618
-25.0018	-7.92403	-15.8035
-25.8324	-7.56155	-15.3809
-25.9208	-6.63661	-15.7506
-26.3055	-5.79603	-15.3692
-27.1082	-6.25923	-15.7448
-27.8863	-6.80201	-16.061
-27.7084	-7.7184	-16.4195
-27.1255	-8.27878	-17.008
-28.0176	-8.61277	-17.3122
-28.0371	-7.78548	-17.8736
-27.4696	-7.00248	-18.1284
-26.498	-7.23695	-18.1614
-26.171	-7.71269	-18.9779
-26.8318	-8.38423	-19.3132
-27.4512	-8.63989	-18.571
-28.2633	-9.2048	-18.7171
28.0805	-8.71266	-19.2891
27.5816	-8.21257	-18.5812
27.4031	-8.84451	-17.8271
26.6469	-9.4989	-17.8234
26.3009	-8.78831	-17.2107
26.5655	-8.82685	-16.2471
11.4257	16.4763	3.71628
10.9259	15.6633	4.01492
10.1331	15.1896	4.39847
9.57521	14.7668	3.68433
9.00228	15.3723	3.13193
8.50422	14.9187	3.87097
7.74835	14.2875	3.69719
7.49544	15.0025	4.34896
7.1337	14.2161	4.84969
6.58334	14.1035	5.677
5.72282	13.9937	5.17957
5.64633	13.3401	4.42656
6.13347	12.5269	4.10827
6.6802	11.7202	3.88399
5.84036	11.2084	3.70299
5.35007	11.5753	4.49354
4.61827	12.2287	4.68739
4.12435	12.6383	3.9204
3.2689	13.0508	4.23359
2.65518	12.2633	4.29044
2.41348	11.6051	5.00346
2.61824	10.6304	4.91347
2.92613	10.0089	5.63379
3.49451	9.28105	5.25011
4.29219	8.76871	4.93198
4.82092	9.40483	4.37002
5.71649	9.36513	4.81317
6.36294	9.89289	4.26219
6.98484	9.21627	4.65643
7.66839	9.94435	4.70797
8.14156	10.4117	3.96119
8.95762	10.4397	3.38391
8.3389	10.706	2.6448
9.07738	10.9504	2.01638
8.52074	11.4492	1.35208
8.02316	11.8796	0.59898
7.72706	12.7501	0.9922
7.53426	13.0823	1.91552
7.47547	12.6378	2.80938
8.12148	12.546	3.56717
8.07554	11.7077	4.1104
8.16002	11.2512	4.99609
8.25329	10.6366	5.77942
8.59683	9.97411	6.44508
8.14349	10.535	7.13785
8.63013	10.1043	7.89795
7.71374	9.91418	8.25018
6.81531	9.6102	8.56708
6.81919	9.05216	9.39688
6.99938	8.26676	9.98907
7.72829	7.65178	9.68825
8.10931	6.76763	9.95862
7.62223	6.06199	9.444
6.88692	5.42138	9.22278
7.4535	5.32859	8.40401
-6.60985	-26.0866	20.2446
-5.80153	-26.6297	20.0173
-6.66117	-26.7224	19.5149
-6.03769	-27.3812	19.0938
-5.22205	-27.0961	19.5973
-4.73437	-26.3985	20.1221
-4.96908	-26.9341	20.9333
-5.03511	-26.0903	21.4659
-5.80525	-25.6195	21.0355
-5.57225	-24.647	21.0388
-5.32947	-24.0939	21.8357
-6.08013	-23.4399	21.7416
-5.47645	-22.6577	21.5879
-4.86909	-22.9631	20.8546
-3.93735	-23.2925	20.7017
-3.93958	-24.2893	20.6219
-4.3594	-24.6779	19.8017
-4.12333	-25.6313	19.6141
-4.99245	-25.6032	19.1203
-5.66974	-25.8438	18.4251
-6.07494	-25.2114	17.7649
-6.70372	-25.8812	17.3699
-7.08744	-26.5819	16.7684
-7.54342	-25.8833	16.2171
-7.77454	-25.3136	17.0058
-8.51746	-25.6253	17.5982
-8.29182	-24.9623	18.3121
-7.46521	-25.0059	18.8731
-7.28586	-24.1746	19.3994
-8.28256	-24.1572	19.4786
-8.73799	-23.5729	20.1503
-8.1332	-22.7826	20.0524
-7.63	-23.1133	20.8508
-7.28544	-23.6933	21.589
-7.86352	-24.3695	22.0456
-8.24432	-25.2927	22.0978
-7.87263	-25.9647	21.4573
-6.97749	-26.2638	21.7878
-6.64041	-26.8684	22.5096
-7.3965	-27.4549	22.8
-8.27839	-27.888	22.6138
-8.07402	28.3242	22.0327
-7.10786	28.4342	21.7994
-6.71742	27.9696	21.0046
-7.09948	28.2178	20.1144
-7.76521	28.1841	19.369
-7.22692	27.513	18.8591
-6.96337	26.977	18.0571
-7.25734	26.2545	18.6829
-6.42657	25.948	19.1475
-5.57789	25.9534	19.6764
-5.37526	26.93	19.6047
-5.12112	26.9493	18.6378
-5.12641	25.9587	18.5007
-4.95355	25.0303	18.1718
-19.6587	26.6765	-12.6285
-19.8304	27.3098	-11.8739
-19.3655	28.0839	-12.3036
-20.1838	27.8288	-12.8186
-20.8858	27.1394	-12.6393
-20.9384	27.9623	-12.0735
-21.5748	28.2249	-11.3482
-21.461	28.1428	-10.3581
-21.9345	27.4123	-9.86596
-22.4145	26.7331	-10.4211
-23.136	26.0975	-10.1464
-23.5394	26.6672	-9.43029
-23.8991	26.1419	-8.6591
-23.8057	25.2856	-8.15111
-23.3066	25.8938	-7.53387
-22.4657	25.3525	-7.53006
-22.5245	24.48	-7.04496
-21.6763	24.4914	-6.51532
-21.7664	24.5301	-5.52013
-21.407	25.4516	-5.6677
-21.6847	26.1817	-6.29205
-22.3008	26.7214	-6.86567
-22.9877	27.4143	-7.08512
-23.4404	27.845	-6.30441
-22.8387	-28.4209	-6.61903
-22.2114	-27.79	-7.07561
-21.3474	-28.1001	-7.47221
-21.4724	28.1938	-6.77519
-22.0246	27.7257	-6.08525
-22.3169	27.9173	-5.14833
-21.9645	-28.2588	-4.70439
-22.5466	-27.5917	-4.23947
-23.2311	-26.8726	-4.1198
-23.5567	-27.2302	-4.99506
-24.4828	-27.5875	-5.11589
-25.1952	-28.272	-4.96118
-25.2175	28.2717	-4.07161
-24.4824	-28.311	-3.53728
-24.2336	28.317	-2.64299
-24.8068	27.5352	-2.88819
-25.3114	27.4879	-2.02613
-26.1758	26.9921	-1.94292
-26.5716	26.3914	-1.24829
-26.6418	26.755	-0.31941
-27.0659	27.4362	0.27741
-27.3946	27.5733	1.21181
-26.6774	28.0215	1.74528
-26.1089	27.3361	2.20033
-25.703	26.8863	2.99591
-25.645	27.6476	3.64176
-25.4158	28.3208	2.93871
-24.6569	-28.1277	3.28506
-25.23	-27.4135	2.88313
-24.4995	-27.4478	2.20108
-24.854	-28.2303	1.68916
-25.4612	-12.8759	4.44837
-25.243	-12.6416	3.50101
-25.3802	-13.3649	2.82417
-24.968	-13.3531	1.91316
-25.5791	-13.4978	1.13499
-26.2488	-13.1364	0.4862
-25.9521	-12.4431	1.14305
-25.8114	-11.5038	1.4558
-25.1575	-10.9939	0.89674
-24.3637	-11.0138	1.50457
-24.1114	-10.1243	1.12383
-24.8729	-9.47679	1.09559
-24.746	-8.73969	0.43183
-24.1123	-8.27795	1.05246
-24.0228	-7.97478	2.00119
-23.2155	-7.39747	1.87922
-22.5559	-7.10489	1.18687
-21.8233	-7.67759	0.81903
-21.218	-7.29341	1.5162
-21.5595	-6.93843	2.38646
-20.9078	-7.47484	2.92266
-20.177	-7.39514	2.24474
-19.3232	-7.71855	1.83675
-18.8299	-7.31034	2.60486
-18.0224	-6.73915	2.45754
-17.0875	-7.07905	2.55963
-16.8888	-7.93455	2.08147
-16.367	-8.787	2.11491
-15.7318	-8.11442	1.73517
-14.9722	-8.63285	2.12788
-14.3247	-8.72546	1.37151
-14.9611	-8.80139	0.60394
-14.1921	-9.28298	0.18369
-14.3747	-10.2624	0.26954
-14.6031	-10.1188	-0.69337
-14.1466	-9.35877	-1.15593
-13.6129	-9.40003	-2.00063
-13.1989	-8.49	-1.97948
-12.4667	-8.57021	-1.30317
-11.7395	-8.76354	-0.64452
-10.8909	-8.34432	-0.96731
-10.2356	-7.62963	-0.72287
-9.32357	-7.39907	-1.06206
-9.02563	-6.60263	-0.53583
-8.59437	-5.95886	-1.16795
-8.07599	-5.27569	-1.68231
-8.98143	-5.00719	-2.01105
-9.77456	-5.58574	-1.82073
-9.35695	-6.05672	-2.59776
-9.9795	-5.55424	-3.19771
-9.36927	-4.88686	-3.62457
-9.07635	-4.33954	-4.40857
-9.89838	-3.78265	-4.28962
-10.347	-3.95666	-3.41298
-10.3179	-3.46302	-2.5438
20.7263	-2.04002	19.9937
20.4334	-1.62972	19.1301
20.8294	-2.53871	19.0001
21.5795	-3.1993	18.9677
22.1847	-3.89185	18.5753
21.7684	-4.47832	19.2701
21.2439	-4.77569	20.0679
20.6697	-5.32816	19.4637
19.767	-5.17905	19.8673
19.4152	-5.35123	18.9472
18.9512	-5.73482	18.1487
19.3712	-6.22182	17.3829
19.0788	-6.64943	16.5275
19.8479	-6.17026	16.1047
20.3293	-5.6458	15.4024
19.985	-4.71633	15.5347
19.6583	-4.15702	16.2966
19.2756	-3.46607	16.9098
19.9053	-2.70273	16.7658
19.3776	-1.85916	16.6665
18.8354	-2.43195	16.0517
18.9372	-3.31155	15.5871
19.9279	-3.27568	15.4559
20.5999	-2.59218	15.1709
20.3213	-2.39848	14.2302
19.5519	-2.98237	13.9711
18.8892	-2.76015	13.2559
19.2503	-3.52969	12.7293
18.9083	-4.45916	12.8676
18.1814	-4.51039	13.5524
17.6303	-3.67748	13.6038
16.8814	-3.84278	14.2454
16.6671	-2.87549	14.3811
16.1397	-2.1065	14.7424
15.4937	-1.71298	15.3965
16.2706	-1.34298	15.906
16.5104	-2.20476	16.353
17.2564	-2.86283	16.2513
16.9309	-3.73218	16.6232
16.6798	-3.96867	15.6846
16.1462	-4.49052	15.019
16.4152	-5.44808	15.1228
15.9795	-5.79573	14.2925
15.1145	-5.9624	13.8193
15.4767	-6.89313	13.7689
14.8273	-7.49593	13.3053
15.4868	-8.12704	12.8969
16.0268	-7.81595	12.1148
15.4064	-7.27724	11.5449
16.1272	-7.45944	10.8762
16.2526	-6.64075	10.3158
16.7694	-6.22456	11.0639
16.902	-5.23663	11.144
17.5076	-4.98951	11.9004
16.7999	-5.00693	12.6068
24.6255	-0.30705	-4.95435
24.6225	-0.82962	-5.80694
25.1315	0.01222	-5.62726
26.059	-0.30403	-5.82639
26.5231	-1.01136	-5.29316
26.2149	-0.18595	-4.82017
25.774	0.45337	-4.19015
26.2239	0.59542	-3.30841
26.8811	1.23075	-3.71384
27.5657	1.41479	-4.41919
28.3866	0.90633	-4.67902
28.176	0.72253	-5.63916
28.0551	1.55416	-6.18118
27.0894	1.40606	-5.96792
26.229	1.20242	-6.43508
25.9318	1.55225	-7.3235
25.2905	0.79188	-7.42624
24.7138	-0.02409	-7.46659
25.346	-0.71829	-7.81066
24.939	-1.53924	-8.2111
24.7107	-2.39031	-8.68394
24.0237	-2.98688	-9.0988
24.1426	-3.17276	-10.0741
23.4765	-2.64952	-10.6057
24.1262	-1.92597	-10.3725
25.0538	-2.26494	-10.2155
25.5216	-1.62391	-9.607
26.3656	-1.23258	-9.24013
26.9204	-1.70097	-9.92769
27.525	-1.14721	-10.5003
28.3617	-0.61971	-10.6474
-28.1809	-0.36333	-11.4989
-27.6391	0.13553	-10.8225
-26.6543	0.23397	-10.6796
-26.766	0.44907	-9.70939
-27.4246	-0.2879	-9.55779
-26.9735	-0.9611	-10.1437
-26.3291	-1.37094	-10.7892
-26.3809	-2.23306	-11.2933
-25.7	-2.36791	-12.0132
-25.5212	-3.27614	-12.3916
-25.6628	-4.1118	-12.9223
-24.8748	-4.63409	-12.5964
-24.0642	-4.405	-13.1354
-23.4569	-3.61063	-13.1219
-23.4111	-3.70513	-14.1164
-24.3515	-3.89774	-14.3967
-23.9548	-4.20866	-15.2604
-24.3858	-3.37226	-15.599
-23.8401	-2.99388	-16.3467
-23.9779	-2.14143	-15.8424
-24.4064	-1.28807	-15.5456
-24.8179	-1.79537	-14.7884
-25.5211	-2.4925	-14.928
-26.3344	-1.99622	-15.2317
4.06508	0.32162	6.05829
3.64655	-0.23773	5.34278
3.71909	-0.93202	4.62675
4.4054	-1.50675	4.18102
3.83754	-2.05364	4.7962
3.11131	-1.76168	4.17382
2.52999	-2.46217	4.58781
2.53621	-2.74795	3.62953
1.88864	-2.00428	3.4634
2.08817	-2.32217	2.53651
1.59511	-3.03835	2.04257
1.69939	-3.63677	1.2482
1.94571	-2.91053	0.60641
1.84964	-3.08065	-0.37432
2.21411	-3.88892	-0.83678
1.72125	-4.54357	-1.40995
0.97275	-4.9846	-0.91473
0.21652	-4.33596	-1.00068
0.71855	-3.47601	-0.90871
0.54045	-2.65262	-1.4475
0.64104	-1.85733	-0.84967
0.42433	-1.2847	-1.64032
1.00417	-0.51472	-1.90661
1.42411	0.20412	-2.46063
1.98477	1.03109	-2.50262
2.22804	1.94126	-2.16734
2.95689	2.49395	-1.76323
3.0256	2.48818	-0.76561
2.91769	3.01004	0.08057
2.50381	3.50298	0.84589
2.84686	4.42147	0.6492
3.55396	5.09959	0.4488
3.27195	5.84041	-0.16084
2.80821	6.69416	0.0759
1.84365	6.54004	-0.13826
1.47075	7.04281	0.64159
2.09522	6.54637	1.24456
2.91918	7.1076	1.32275
3.10681	7.85855	0.68961
2.49443	8.16493	-0.03917
2.69142	8.82499	-0.7641
2.27109	9.66726	-0.42659
3.10219	9.77128	0.11972
2.62496	10.6425	0.23491
3.14871	11.383	-0.1862
3.81688	12.0601	-0.49452
3.34864	12.4936	0.27545
2.67178	13.1542	0.6002
3.37174	13.8404	0.79798
4.19444	14.3536	1.04258
3.83268	14.8309	0.24179
4.67129	15.2568	-0.09788
5.08363	16.1366	-0.33451
4.85675	16.351	0.61553
4.4866	15.5648	1.11051
-26.3166	-11.0887	8.89962
-25.9627	-11.9369	8.50546
-25.4786	-12.5054	7.84034
-24.6884	-13.0319	8.15389
-23.8972	-12.48	8.41734
-23.5976	-12.5614	7.46674
-22.6533	-12.535	7.79471
-21.8615	-12.9944	8.19725
-21.8839	-12.7143	9.15695
-20.9675	-12.6839	9.55596
-20.9074	-11.8647	8.9857
-21.6866	-11.5755	9.54175
-22.3474	-11.3196	8.8362
-22.4656	-10.9062	7.93336
-21.8113	-10.4111	7.3618
-21.9339	-9.60109	7.93526
-21.5339	-8.96611	7.27434
-20.8591	-8.68876	7.9582
-20.1236	-8.01292	8.00556
-20.6798	-7.76103	7.21365
-20.6915	-7.0347	6.52641
-19.9148	-6.40532	6.55057
-19.0928	-6.75325	7.00143
-18.2361	-6.26418	7.16535
-18.7911	-5.58136	7.64053
-18.4127	-4.65855	7.56774
-19.3362	-4.33202	7.36633
-19.7128	-4.38422	6.44141
-18.8	-4.398	6.03317
-17.8582	-4.14787	6.2579
-17.5621	-3.37076	5.70255
-18.1845	-2.78559	6.22241
-18.9953	-2.20699	6.1342
-18.496	-1.70677	6.84164
-18.2259	-2.47723	7.41908
-18.8559	-2.18493	8.13862
-19.733	-2.65531	8.23554
-20.0987	-3.31536	7.57933
-20.8278	-3.63683	8.18354
-20.3281	-4.49784	8.27833
-21.0041	-4.89315	8.90023
-20.2732	-5.38294	9.37553
-19.9355	-4.71514	10.0388
-20.9187	-4.57964	10.1609
-21.527	-4.02307	9.59504
-22.1514	-3.45314	9.06098
-22.7572	-3.75633	8.32536
-22.0302	-3.45918	7.70636
-22.2632	-3.09434	6.80492
-21.8105	-3.8688	6.36299
-20.8973	-4.23803	6.19037
-21.1087	-5.06297	5.66615
-21.2953	-5.89105	5.13749
-20.8964	-5.46382	4.32608
-20.381	-5.06495	3.56763
-2.34641	-9.54441	21.9342
-2.89324	-8.79635	21.5582
-2.75605	-8.60132	22.5293
-1.93964	-9.05844	22.8822
-2.14646	-9.47963	23.7652
-2.72973	-8.8027	24.2142
-2.74672	-8.11908	24.9438
-3.6778	-7.80406	24.7599
-3.37082	-7.26633	25.5451
-3.03905	-6.33287	25.6814
-2.21405	-6.87836	25.8291
-1.52728	-6.40712	25.2757
-2.08818	-6.77715	24.5351
-2.71742	-6.06802	24.217
-3.45517	-5.49786	23.8556
-2.82304	-4.73145	23.7415
-2.19926	-5.2597	23.1654
-1.66659	-6.09267	23.3152
-1.98119	-6.79921	22.6813
-1.68553	-7.49086	22.0224
-0.9256	-7.21505	21.4338
-0.59988	-7.49886	20.5319
-1.3145	-7.18611	19.9062
-1.51027	-6.24477	19.6314
-2.34103	-6.01498	20.1383
-2.47453	-5.16339	20.6453
-1.83241	-4.39718	20.6205
-2.07391	-3.68633	21.2811
-1.26824	-3.19068	20.9567
-1.86451	-2.43414	21.2252
-2.40024	-2.30844	22.0602
-1.80616	-1.55047	22.3295
-1.2802	-0.72596	22.5382
-0.66147	-0.0989	23.0114
-0.13493	-0.2884	22.1827
0.09474	0.68171	22.1043
-0.48081	1.27843	22.6634
-1.2168	1.37764	23.3331
-1.81595	2.17441	23.4117
-2.64103	2.18858	22.8468
-3.24753	1.74881	23.5092
-2.88041	2.3038	24.2557
-3.52526	2.99034	24.5916
-4.26227	2.47827	24.1505
-4.46521	1.58573	23.7478
-4.86395	1.11506	22.9607
-5.68314	0.87621	22.4393
-5.53571	0.5904	21.4924
-6.09583	-0.22819	21.6196
-6.52523	-1.03693	21.2177
-6.26912	-1.4228	20.3314
-5.85162	-2.25305	20.7007
-6.44801	-2.96409	20.3282
-6.63161	-2.98542	19.3454
-6.87158	-3.44524	18.4905
-7.03789	-22.964	5.61591
-7.7688	-22.8406	6.28714
-8.38436	-22.0561	6.363
-8.87842	-22.4007	7.16122
-9.19369	-21.4829	6.92017
-8.5167	-20.783	6.69235
-9.15017	-20.346	7.33085
-9.32543	-19.7265	6.56565
-9.98466	-19.4216	7.25303
-10.5559	-19.6979	8.02591
-10.6825	-18.8861	8.59588
-10.565	-19.4924	9.38237
-9.62671	-19.1571	9.46666
-8.84171	-19.6375	9.07552
-9.48897	-20.1929	8.55341
-8.98961	-21.0421	8.38182
-9.78869	-21.4401	7.93116
-9.94789	-22.3369	8.34404
-10.2909	-22.6232	7.4494
-10.822	-23.4681	7.51315
-10.3287	-24.206	7.97375
-9.60579	-23.5154	7.95057
-8.93619	-23.3587	8.67656
-8.71224	-22.4126	8.91087
-8.81143	-21.759	9.66115
-9.76238	-21.5623	9.89988
-9.84165	-22.4949	9.54797
-9.53818	-23.2075	10.1805
-8.71672	-23.7219	9.93445
-8.32029	-23.3608	10.7785
-8.54433	-22.6804	11.4762
-7.85496	-22.0902	11.8963
-7.12025	-22.4093	12.495
-6.53738	-22.5581	13.2938
-6.04004	-23.1808	12.6897
-6.49855	-23.2198	11.8019
-6.12244	-23.652	10.9823
-6.87637	-23.8605	10.3593
-6.53083	-24.2768	9.51827
-6.92691	-23.5542	8.95175
-7.02291	-23.7929	7.98542
-7.94598	-24.0178	7.67341
-8.608	-24.1198	6.93089
-9.33447	-23.6934	6.39197
-9.4839	-24.4961	5.81464
-10.2027	-24.1424	5.21613
-9.56325	-23.4253	4.93874
-9.92906	-22.5558	5.2706
-9.92856	-21.5569	5.22218
-10.5684	-21.3396	4.48506
-10.3193	-20.3739	4.55785
-9.95432	-19.9422	5.38276
-10.692	-19.9027	6.05681
-10.6775	-20.8955	6.17635
-11.5039	-21.455	6.11365
5.07455	-27.3375	-2.82748
4.49244	-26.6206	-3.21105
5.0304	-26.8195	-4.03021
5.2836	-25.8521	-4.03899
5.69646	-25.7649	-3.13238
6.21155	-25.2176	-3.79202
6.69512	-25.0465	-4.65044
6.09847	-25.8297	-4.82533
6.78795	-26.2977	-4.27254
7.62171	-26.2609	-4.82344
7.98038	-26.9339	-5.47031
8.57243	-27.7029	-5.22917
9.21169	-28.4678	-5.15009
9.41501	-28.3991	-4.17339
8.50418	28.3871	-3.82028
8.56903	27.3965	-3.70017
9.54614	27.1838	-3.69901
9.61408	27.3887	-4.67543
9.63807	26.3903	-4.72661
9.77697	25.544	-4.21234
10.3138	24.946	-3.61711
10.8569	24.2774	-4.12499
10.862	23.8921	-5.04777
11.0214	22.9049	-5.05898
11.8721	23.3133	-5.38997
12.6443	23.7384	-5.86215
13.3141	23.0062	-5.98548
13.2321	22.6656	-6.92211
13.7384	21.9174	-7.35102
14.3913	22.1816	-6.64116
14.9353	22.559	-7.39059
14.7834	21.7943	-8.01691
14.4878	20.8764	-8.28159
13.7097	20.2597	-8.40095
13.1194	19.6709	-7.84883
12.3022	19.7982	-8.41093
11.5117	20.2936	-8.77107
10.5672	20.555	-8.57244
10.4186	21.2987	-7.92054
9.62307	21.9039	-7.89301
9.47357	22.0384	-8.87258
10.2739	21.6199	-9.30203
10.593	22.1507	-10.0872
10.73	21.798	-11.0128
11.6072	21.3183	-11.0331
11.5256	20.329	-11.1538
12.147	19.5483	-11.0872
12.672	20.1562	-11.683
13.2152	20.528	-12.4358
12.8903	21.4482	-12.6541
12.2721	22.1237	-12.2522
12.5795	22.5845	-11.4197
13.4623	22.118	-11.3634
13.582	22.1138	-10.3706
14.3218	21.467	-10.1852
6.08182	-19.9565	4.35051
5.74115	-19.3894	5.10039
6.35137	-18.8465	5.67731
7.02924	-19.5097	5.36021
6.42086	-20.0575	5.93453
5.57903	-19.5789	6.18406
5.79559	-20.2947	6.8479
5.26838	-20.8081	6.1708
4.75787	-21.6101	6.48099
4.07533	-21.7964	5.77427
4.10887	-22.1825	4.85244
4.8525	-22.6291	5.34999
4.48753	-23.4698	4.94997
4.3288	-24.3327	5.42978
3.89088	-24.4154	6.32498
2.9844	-24.3416	5.90922
2.8547	-25.0331	6.6198
2.30313	-25.0212	7.45384
2.96204	-24.4062	7.88703
2.1624	-23.8743	8.16562
1.76249	-23.7957	7.25244
0.95066	-23.4688	6.76862
0.4663	-24.3046	6.51022
0.67785	-24.678	7.41347
0.60825	-25.5013	7.97675
0.24364	-25.0723	8.8032
0.51591	-25.6381	9.58153
1.45931	-25.4206	9.33114
1.83322	-25.984	10.0679
1.31947	-26.8408	10.1122
0.76502	-26.9543	9.28779
-0.03491	-26.9029	8.6899
-0.41684	-26.8536	7.76702
0.2242	-27.6198	7.72292
0.90368	-27.2639	7.08136
1.29176	-26.5102	7.61182
1.81786	-26.2203	8.41129
2.03054	-26.9422	9.06978
2.73198	-27.1393	8.38484
3.22866	-26.9091	9.22171
3.99841	-26.7966	8.59336
4.92596	-26.9708	8.92396
5.91168	-26.9711	9.09236
6.60507	-27.6737	8.93256
5.83926	-28.3082	8.828
5.45425	28.3967	9.70245
4.82634	-28.1299	10.3202
5.07783	-27.5862	11.1209
4.14873	-27.2537	11.2829
3.70967	-28.0068	11.773
2.80327	-28.2851	12.0908
2.3131	27.9008	11.7794
1.50181	28.1606	12.3032
0.95977	27.3232	12.3733
1.42295	26.4854	12.0843
-19.1601	-16.5168	22.1066
-19.1597	-15.9002	21.3194
-18.2261	-16.2349	21.4472
-18.6852	-16.5356	20.6112
-18.781	-15.5813	20.3283
-19.4345	-16.3091	20.1203
-20.0887	-15.5536	20.1572
-20.5837	-14.6879	20.0832
-21.1842	-13.8925	20.1658
-21.8914	-13.3847	20.6577
-22.584	-14.0328	20.3409
-22.6023	-14.5732	19.4997
-23.4692	-14.8638	19.0949
-23.1307	-14.3109	18.3336
-23.668	-13.5336	18.661
-24.2533	-12.7957	18.325
-24.9248	-12.78	17.5841
-24.8257	-12.5569	16.6144
-24.3386	-12.0101	15.9334
-24.0067	-12.0368	14.9904
-24.5905	-12.7493	14.6013
-25.2219	-13.2091	13.9768
-25.6221	-13.9215	13.4003
-25.7204	-14.6339	14.0952
-25.558	-15.4998	13.6221
-25.2458	-16.0902	14.3664
-25.4553	-17.0128	14.0427
-25.915	-16.9838	14.9303
-24.9392	-17.015	15.1464
-24.2562	-17.54	14.6385
-23.4674	-17.2756	14.0836
-23.7015	-17.762	13.2418
-22.7084	-17.8344	13.3339
-22.8871	-18.8182	13.3199
-21.96	-19.1918	13.2899
-21.2833	-18.5574	12.9162
-21.0702	-19.187	12.1691
-21.2093	-20.1663	12.3164
-21.8611	-20.9117	12.4558
-21.3809	-21.6516	12.9269
-21.1329	-21.9344	12.0003
-20.7899	-21.6876	11.094
-20.3586	-22.5373	10.7906
-20.9315	-23.1573	10.2545
-21.2776	-22.4308	9.66082
-22.0013	-21.9003	9.21934
-22.685	-22.6125	9.37857
-22.9417	-22.4061	8.43439
-23.238	-21.7027	7.78825
-22.5418	-22.118	7.20272
-22.6814	-22.9339	6.64161
-23.161	-22.2951	6.04008
-22.1924	-22.1433	5.84319
-21.7032	-21.5129	5.24036
-22.3539	-21.9643	4.62968
21.2038	20.8449	24.4617
20.5582	20.114	24.683
20.3417	19.9351	25.6427
21.1197	20.4327	25.2592
21.6529	21.2561	25.0652
21.0309	21.9284	24.6637
20.8419	21.7783	23.6932
20.4212	22.2685	22.9299
20.3755	21.8012	22.047
19.7722	22.2796	21.4088
19.0714	21.6376	21.0977
19.0264	21.1218	20.2422
18.7146	21.7159	19.5006
17.9241	22.2614	19.2222
18.1498	23.1822	18.9038
17.5758	22.9425	18.1207
17.0624	22.0878	18.1979
16.6459	22.1429	17.2904
16.7194	22.9439	16.6964
15.9033	23.4808	16.9101
15.144	22.8357	16.9954
14.4075	22.3427	16.5321
14.2556	22.7683	15.64
14.5859	23.6319	16.021
13.8915	24.2925	16.3062
13.2173	24.2364	15.5699
12.2723	24.3334	15.8823
12.0963	23.6623	15.1621
11.7043	24.3461	14.5467
11.0184	24.6188	15.2214
10.2717	24.1771	14.724
10.0286	24.6942	13.9033
10.5591	25.5407	13.9482
10.3163	26.2742	14.583
10.4129	27.1494	14.1089
11.2482	27.3823	13.611
11.5711	26.8761	14.4106
12.2586	26.3211	13.9424
12.2368	25.3276	13.8304
11.7802	24.7542	13.1501
11.4454	25.1935	12.3165
11.4154	24.2221	12.081
11.6489	23.5275	12.7614
11.9127	22.6496	12.3617
10.9219	22.7161	12.2436
10.5616	21.8544	11.8864
9.87002	21.7245	11.1758
10.6116	21.5726	10.5223
10.7177	20.5887	10.6659
11.4243	20.7222	9.97107
11.7891	20.7364	9.0401
12.4949	20.0478	8.87373
13.1737	19.3134	8.87235
13.4018	18.7901	8.05134
14.321	18.4636	7.831
26.0413	-23.9781	-0.49222
26.0464	-23.4704	0.36932
25.1652	-23.0398	0.56433
25.7814	-22.5515	-0.05366
24.8759	-22.1529	0.0916
24.5604	-22.4691	-0.8031
24.0415	-23.3046	-0.98428
23.2046	-22.8041	-0.76281
22.5833	-22.4577	-1.46571
21.8297	-22.8403	-2.00022
21.4657	-22.7776	-1.07089
21.4037	-22.1165	-0.32314
21.752	-21.3941	-0.92051
22.5644	-20.9978	-1.34816
22.9356	-20.8983	-0.42495
22.4097	-20.1081	-0.11007
23.071	-19.5344	0.37324
24.0479	-19.7188	0.26537
24.3422	-20.4865	0.83454
24.5418	-19.7463	1.47652
25.012	-18.9915	1.01904
25.5582	-18.2804	1.46166
26.3159	-18.3105	0.80964
27.102	-18.586	1.36289
27.5978	-18.6844	2.22571
28.0016	-18.9802	3.09147
28.059	-18.8729	4.08403
28.468	-19.3338	4.87163
-27.7056	-19.8455	4.63673
-27.4821	-20.8005	4.44163
-27.6998	-21.6659	3.99028
-27.085	-21.4557	3.23007
-26.3821	-21.1061	3.84946
-26.5477	-21.7187	4.62233
-26.2174	-22.47	4.05095
-26.4445	-22.6192	3.08856
-27.3274	-23.0455	2.89163
-27.2284	-23.7767	3.5666
-26.4222	-24.356	3.4467
-26.8168	-24.9493	2.74517
-27.2817	-25.761	2.3914
-28.0679	-25.4709	2.93704
-27.7366	-25.9285	3.76219
-27.1055	-26.6572	3.49656
-26.4831	-26.8293	2.73296
-26.0642	-25.9485	2.51241
-25.2856	-26.2441	1.95893
-24.9724	-26.8809	1.25435
-25.2984	-26.2985	0.50965
-25.7012	-26.9246	-0.15801
-24.94	-27.1379	-0.77038
-24.8147	-28.0241	-0.32418
-25.3227	-27.9029	0.5286
-25.9263	-28.4198	-0.07847
-26.8943	-28.1793	-0.15079
8.23091	4.59119	16.3065
7.35412	4.66731	16.7814
6.71924	5.16477	16.1902
5.9178	5.10714	15.5949
5.56865	4.20875	15.3285
5.19131	3.30985	15.1058
5.48057	3.62294	14.2012
5.16044	2.69218	14.0245
5.84598	1.96421	14.0336
6.62568	2.39568	14.4874
7.18578	2.76152	15.2307
7.83177	2.34092	14.5937
8.68613	1.93246	14.2724
9.60787	1.82841	14.646
9.31285	2.4782	15.3465
8.96415	2.64792	16.2682
8.42042	3.21098	16.8906
7.52565	3.21777	17.3371
7.17502	2.68754	16.5651
[truncated: 327,014+ more rows]

## Sheet: Final configuration of PABE-d
<?xml version="1.0" encoding="UTF-8"?> <galamost_xml version="1.3"> <configuration time_step="220000000" dimensions="3" natoms="55000" > <box lx="53.318" ly="53.318" lz="53.318"/> <position num="55000">
-22.5877	-18.5629	22.2322
-22.919	-19.3927	21.7307
-22.223	-18.8979	21.2864
-22.5663	-19.6256	20.6286
-21.6881	-19.8302	21.0053
-20.692	-19.8512	20.8243
-20.65	-20.5283	21.8101
-21.8187	-21.1937	22.1091
-23.1729	-21.236	22.5036
-24.0148	-22.367	22.3129
-25.2093	-22.8636	21.7303
-24.4109	-23.8214	22.3313
-25.6894	-23.856	22.8632
-25.4773	-24.7887	23.7765
-26.7569	-25.225	23.8694
-26.5789	-24.6105	25.0191
-25.9133	-25.2275	26.126
-25.5262	-25.5864	27.4744
-26.0103	-26.7224	28.0258
-26.8068	-27.1077	29.1207
-27.4123	-25.8436	28.9968
-26.0728	-25.6155	28.9156
-25.3454	-24.6509	29.6348
-25.5388	-23.4641	30.2809
-25.9356	-22.3959	31.0931
-25.476	-21.7001	29.9717
-25.2951	-22.4322	28.8544
-25.9171	-23.6849	28.6794
-26.3292	-22.7407	27.7087
-27.662	-23.1044	28.0957
-27.9672	-21.7631	27.546
-27.3372	-21.3542	28.755
-26.7091	-22.4398	29.1746
-26.9405	-23.8088	29.5898
-26.7822	-25.1001	30.054
-26.6295	-24.0358	30.9984
-26.7362	-23.2809	32.1236
-27.4496	-24.4862	32.2079
-27.3731	-23.7722	33.492
-28.4724	-23.4536	34.2227
-28.4427	-24.7061	34.8728
-28.8288	-25.9142	34.2465
-28.548	-26.2268	32.8923
-28.6143	-27.5708	33.2591
-29.5574	-27.3868	34.2084
-29.0022	-27.0972	35.4678
-28.2329	-27.8264	36.5183
-29.4546	-28.3465	36.982
-29.7467	-29.7322	36.8121
-30.8994	-29.0398	37.0053
-30.7096	-27.6725	37.143
-30.5566	-26.6785	36.2244
-31.6503	-26.0721	35.7203
-32.2813	-26.4875	36.9392
-33.0752	-27.5768	37.1722
0.08014	12.6288	13.5263
-0.37775	12.7454	12.643
-1.14867	12.1984	12.4079
-1.19079	12.9391	13.1723
-1.24111	13.2408	12.261
-1.97981	13.5378	12.7439
-3.12383	13.4439	12.3768
-4.27283	14.0731	12.8267
-4.87492	14.0445	14.062
-5.59302	13.1254	13.3298
-5.03305	13.1174	11.9765
-5.78062	11.9754	11.8548
-6.57314	11.2164	11.0938
-7.41354	11.6138	10.0813
-6.14387	11.5999	9.45081
-5.03791	11.3271	8.69592
-4.10422	10.5251	9.23871
-3.09672	10.5884	8.19427
-2.61278	10.5515	9.52353
-1.90758	9.2982	9.77371
-2.63692	9.82965	10.83
-1.99067	11.0737	11.0853
-3.2173	11.7189	11.2426
-3.67739	11.6899	9.90129
-3.19876	12.4212	8.90483
-2.55921	13.6083	9.44618
-2.68428	13.9173	10.7717
-1.91341	14.3031	11.7721
-2.20616	15.078	12.8944
-2.82005	16.1423	12.3774
-3.27712	14.9159	12.0701
-4.20918	15.7943	11.2738
-4.30648	14.3779	11.2423
-5.20056	13.556	10.4995
-6.27851	12.6297	10.7064
-6.8957	13.8348	10.8475
-7.46321	14.669	9.82181
-8.33137	14.731	10.971
-7.38233	14.6552	11.9857
-7.79685	15.9767	11.6632
-8.07357	15.9373	10.2364
-7.08084	16.6907	9.56978
-6.88565	16.996	10.9581
-5.55178	16.5579	10.6888
-4.63971	17.5928	11.1179
-3.79524	18.057	10.0011
-4.56224	19.0129	9.31944
-5.02936	20.3204	9.67762
-5.31749	21.1883	10.7398
-5.38619	22.5348	10.8743
-4.21441	22.9654	10.335
-3.21165	23.6429	10.8697
-2.35771	23.0464	9.90955
-2.01198	23.4755	8.65808
-2.96238	22.5258	8.15158
-16.4288	-20.1289	4.82599
-15.9099	-19.464	4.44097
-16.2846	-18.8637	3.59352
-16.7447	-19.5308	2.95562
-16.3047	-20.0652	3.69208
-17.0953	-19.459	4.04477
-17.8793	-18.8303	4.53253
-17.7203	-19.9322	5.33781
-18.745	-20.809	5.69795
-19.1	-21.6095	6.76514
-18.2758	-22.6848	6.98604
-17.6352	-21.9557	8.03931
-18.3236	-23.1902	8.30835
-19.3231	-22.194	8.15656
-19.3178	-21.31	9.26146
-18.175	-21.8886	9.68774
-18.6146	-23.2455	9.96954
-17.5563	-24.1589	9.92792
-17.5047	-25.4602	9.39196
-16.229	-24.9277	9.02272
-16.5328	-25.1264	10.3477
-17.8838	-25.2016	10.8334
-17.3282	-24.3491	11.7994
-18.7561	-24.1992	11.9551
-18.0326	-23.1983	11.3206
-17.9212	-23.1986	12.6179
-19.1959	-22.7958	12.1329
-18.1549	-21.8697	11.701
-19.0558	-21.0401	12.1885
-18.3278	-21.7517	13.1197
-18.5496	-22.0903	14.4193
-17.2062	-21.7781	14.1888
-15.8793	-22.2558	14.2572
-16.3943	-23.1913	15.2203
-17.7241	-23.2603	14.6491
-16.7826	-23.1436	13.5805
-16.6802	-24.5092	13.4791
-15.7422	-24.0378	14.3784
-16.7809	-24.8225	14.855
-17.2883	-24.1582	15.9212
-16.542	-24.8252	16.9937
-16.4919	-23.4086	16.9372
-15.6207	-23.915	17.8409
-14.7937	-23.2619	18.8201
-13.4867	-23.0537	18.2655
-12.474	-22.1713	18.725
-11.8777	-22.7524	17.5985
-12.4102	-23.2377	16.4649
-11.2421	-23.6874	16.0347
-11.06	-23.8157	14.7135
-11.6879	-23.7273	13.4637
-10.9837	-23.7196	12.2336
-10.0268	-22.8413	12.5659
-9.4655	-21.5643	12.8491
-8.61681	-21.2665	11.821
-23.5665	-7.22232	23.6498
-23.7824	-6.34155	23.6202
-24.2265	-6.82623	24.379
-24.1528	-6.18505	25.1284
-24.7298	-6.75683	25.6189
-23.7964	-6.93266	25.6685
-22.5952	-7.16176	26.0074
-23.1034	-7.57492	27.2859
-23.3421	-6.16074	26.9376
-24.5156	-5.48865	26.3039
-25.5725	-6.03069	27.0988
-24.7576	-7.2213	27.0486
-25.9464	-7.46082	27.6441
-24.6636	-7.77195	28.3441
-23.846	-6.73316	28.1645
-22.7352	-6.51314	28.937
-21.6229	-6.06155	29.6133
-20.5684	-6.31469	30.3389
-20.645	-6.58631	31.7738
-20.7962	-7.60126	32.76
-19.5687	-7.0034	32.5157
-18.1799	-6.84874	32.2747
-17.1015	-7.63773	32.2334
-17.1234	-6.6238	31.2187
-16.6217	-6.28145	30.0536
-16.717	-5.99329	28.6763
-15.4529	-6.3602	29.278
-15.8959	-5.15911	29.8065
-15.5879	-4.92732	28.5494
-15.0386	-6.00932	28.0162
-14.2417	-5.56552	26.8994
-15.3359	-5.8842	26.2327
-15.3672	-4.73024	27.0727
-15.0391	-3.38362	27.0607
-14.809	-1.95244	27.126
-14.3784	-2.44363	25.9062
-15.6313	-2.00602	25.6512
-15.9102	-2.49268	24.4099
-17.0521	-2.34971	23.6013
-17.6174	-1.37409	24.2101
-16.4688	-0.96034	23.5067
-16.522	-0.59223	22.1458
-15.7389	-1.67445	21.6573
-15.8074	-2.12471	22.927
-15.5601	-3.16497	22.0379
-14.1665	-3.20211	21.9612
-14.0717	-1.84512	21.9648
-13.1913	-1.52711	20.9751
-11.8542	-1.36931	21.1
-10.4398	-1.59326	21.0678
-9.0975	-1.43737	20.7858
-8.24389	-2.58844	20.3487
-7.17648	-1.65268	20.4768
-7.36016	-1.61145	19.0696
-6.32074	-0.79423	19.0285
21.813	-16.1356	-2.29019
22.4763	-15.7558	-1.60057
21.7994	-15.1892	-0.96408
22.0042	-16.102	-0.69501
21.102	-16.0644	-1.06924
20.4356	-15.8424	-0.39766
19.3692	-15.8854	-0.85119
19.6601	-16.3625	-2.05956
20.6779	-15.9739	-2.89666
20.5023	-14.6044	-3.23932
19.3985	-15.4416	-3.27963
18.3273	-14.6332	-3.50514
17.1817	-14.2009	-2.91284
17.2327	-15.3295	-2.08318
17.3709	-16.7233	-2.32201
18.4136	-16.5621	-3.14051
17.8892	-17.3728	-4.1152
19.1262	-17.211	-4.65224
18.7824	-18.1792	-5.54811
19.8206	-17.4101	-6.07898
20.7589	-17.0347	-5.15068
20.1212	-18.3907	-5.01879
21.2448	-18.2625	-5.86058
22.5281	-17.7572	-5.38509
22.3217	-18.4248	-6.73381
23.0246	-19.5739	-7.18607
24.4544	-19.4497	-7.06012
25.5336	-19.072	-7.86697
26.5007	-19.0315	-6.84486
25.6792	-20.1061	-6.5888
25.8446	-19.2181	-5.53097
26.756	-18.1566	-5.68429
27.6218	-19.1651	-5.74468
28.853	-18.5073	-5.75798
28.0891	-18.2864	-4.63249
29.1711	-17.797	-3.87741
28.117	-16.87	-4.17104
27.7435	-17.6687	-3.07977
26.8704	-18.7185	-2.72309
26.697	-19.6164	-1.88537
27.845	-18.7318	-1.67885
28.1362	-20.0563	-1.88054
28.9355	-19.9569	-0.77183
28.8156	-20.3477	0.54535
29.7419	-20.9664	1.34614
29.8168	-22.2238	0.77895
28.8604	-21.5719	-0.09299
30.0772	-21.1684	-0.56922
30.9533	-20.2041	-1.0423
30.3335	-19.2537	-1.81819
31.1667	-20.0709	-2.49863
31.9172	-21.3429	-2.28495
33.1993	-21.6237	-1.95969
34.6334	-21.7157	-1.9191
35.6723	-22.3505	-1.47686
-10.0062	-17.1959	6.6758
-10.3072	-16.3072	6.6273
-10.5022	-15.2978	6.41594
-10.0302	-15.7134	5.73639
-9.11986	-15.7055	5.43819
-8.68996	-15.2313	4.63292
-8.06653	-14.6745	3.88208
-7.76511	-15.3482	2.63511
-8.54064	-16.3661	2.52778
-9.18706	-16.9983	1.43005
-9.70914	-16.3069	0.30046
-9.71909	-16.4227	-1.09413
-8.45681	-15.9299	-0.59718
-7.10349	-16.1048	-0.10333
-7.16254	-14.6866	0.30135
-6.15804	-13.7771	0.57654
-6.24959	-13.7319	-0.82711
-7.50845	-14.2648	-1.13709
-6.86546	-15.4383	-1.35614
-7.04693	-16.0737	-2.44336
-7.678	-17.0444	-3.23945
-6.69016	-16.6474	-4.20408
-6.39081	-15.3721	-3.7771
-6.18647	-14.9127	-2.51666
-4.98169	-15.4507	-3.10116
-5.80016	-16.5533	-3.13601
-4.61605	-17.1377	-3.68439
-3.32742	-17.3488	-3.24192
-2.61684	-16.9783	-4.28091
-3.69453	-16.099	-4.26845
-3.31835	-15.1805	-3.38445
-2.10013	-14.9152	-2.86137
-1.98758	-16.3047	-3.2017
-2.96638	-16.2334	-2.15025
-2.96453	-16.366	-0.72329
-3.07999	-17.751	-0.57895
-2.23994	-17.291	0.47523
-1.67448	-16.9717	-0.79187
-1.45601	-15.9573	-1.70166
-2.15854	-14.8693	-1.35768
-1.32439	-15.2831	-0.34791
-1.33262	-13.9383	-0.63415
-0.32804	-14.518	0.2869
-1.01407	-13.5108	1.01982
-0.95601	-14.6077	1.7271
0.38208	-14.7069	2.31042
0.62539	-13.3979	2.5927
1.48482	-12.4684	1.96133
0.11087	-12.3592	1.37782
1.19851	-11.9863	0.62604
1.25364	-13.3272	0.10891
-0.08953	-13.0972	-0.29567
0.66761	-13.9845	-0.99394
0.129	-13.5246	-2.14068
-1.25264	-13.5767	-2.37543
8.59258	-6.16781	-18.2526
8.7873	-6.47232	-19.1716
8.6938	-5.54621	-19.412
9.57304	-5.75762	-18.9685
9.63725	-6.07365	-18.0087
9.98294	-5.32258	-17.4088
10.0185	-4.56844	-16.4507
10.075	-4.04015	-17.7936
9.5736	-2.84782	-17.4133
8.71257	-3.8778	-16.9591
9.19785	-3.5388	-15.72
7.93681	-2.93271	-15.8552
7.63686	-3.01872	-17.2239
8.46444	-2.71543	-18.2609
9.36866	-1.51249	-18.3473
9.29853	-1.96436	-19.7005
8.10874	-2.79178	-19.7997
7.13277	-2.56296	-20.8066
6.44455	-1.50228	-21.3173
5.82603	-2.34908	-20.4546
5.06184	-3.33621	-19.8917
4.1018	-2.42876	-19.3312
4.27902	-1.80054	-20.5805
2.98654	-1.49594	-20.781
3.27672	-0.05223	-20.7411
2.26206	0.12129	-19.7655
2.40808	0.90074	-18.6392
3.51819	0.26003	-19.1146
3.28525	1.25008	-20.0135
2.12107	2.01284	-19.7849
1.95124	2.66115	-20.9776
0.79942	2.44383	-20.2011
0.37698	1.20199	-20.6933
0.03108	2.46283	-21.3403
-0.0026	3.7491	-21.042
1.32115	3.88475	-20.511
1.22063	3.76795	-21.8577
1.01535	3.10698	-23.0125
2.16444	3.93759	-23.1014
2.68506	4.91486	-22.3695
3.26588	5.4163	-23.568
4.61609	5.45198	-23.5466
5.70162	6.25456	-23.7347
6.3814	7.2589	-23.0312
6.10262	7.35168	-21.7106
5.45517	8.41958	-22.3234
6.33561	9.43447	-22.9682
5.84281	10.6579	-22.7174
5.35328	10.1718	-23.9953
4.75952	9.51919	-22.9115
4.08575	8.32192	-22.8274
4.51564	7.40483	-22
4.87189	8.0381	-20.8453
5.20835	9.01364	-19.9598
5.18241	9.45268	-21.3819
-4.82905	9.52196	-12.3297
-5.15982	9.11808	-11.4981
-4.60829	9.26348	-10.7409
-3.94199	9.19132	-11.3836
-4.34263	8.52645	-11.9705
-5.01683	8.40789	-12.6914
-6.07131	8.56567	-12.2987
-6.59973	7.14628	-12.2073
-7.80482	6.34832	-12.1504
-8.86573	7.12006	-12.4094
-7.70313	7.95794	-12.2095
-7.08354	7.66254	-13.4334
-5.71296	7.45554	-13.3659
-6.09089	7.52947	-14.7629
-5.33302	6.91587	-15.7348
-4.5151	7.4767	-14.7032
-4.28452	7.5615	-13.3517
-4.14445	6.37122	-13.9243
-4.46779	5.71301	-15.1492
-3.59099	5.11668	-14.2571
-4.09585	4.21412	-15.1996
-5.02052	4.60422	-14.3258
-4.46102	5.11749	-13.1959
-5.03874	6.17015	-12.7
-5.5147	6.1341	-14.0045
-6.81605	6.26674	-13.7578
-7.67975	5.64847	-14.7019
-8.61077	5.6741	-13.6993
-7.62338	5.02292	-12.9942
-7.88779	4.23882	-14.0077
-9.20975	4.51306	-14.1576
-9.86116	4.50566	-15.3636
-9.83393	3.14283	-14.8574
-10.3275	3.09077	-16.0825
-9.74104	3.46486	-17.2521
-8.84982	4.4395	-17.1441
-9.40717	4.1451	-18.43
-8.9215	5.38538	-18.3824
-9.14028	5.89893	-17.0531
-8.78723	5.21792	-15.8621
-8.11816	6.41389	-15.9424
-7.41079	7.15006	-14.9156
-6.64676	6.13641	-15.6871
-7.40404	5.39642	-16.5659
-7.64711	4.12784	-16.2465
-7.07125	2.9765	-15.657
-8.42339	2.63363	-15.112
-8.52437	2.91829	-16.5636
-8.40121	1.87403	-17.3034
-7.2553	1.43417	-17.953
-6.56365	2.46559	-18.5797
-5.67776	1.52397	-17.9989
-4.77905	2.1882	-17.139
-5.49944	3.08432	-17.7951
-4.27677	3.71997	-17.8791
-18.1629	-0.87519	-15.7216
-19.0639	-0.70044	-16.1363
-19.8908	-0.81947	-15.5713
-19.1593	-1.20064	-15.0312
-18.9844	-0.98708	-14.0374
-18.3847	-1.71177	-14.3618
-18.49	-1.84151	-13.2363
-18.3665	-1.70166	-11.8744
-16.9762	-1.70418	-12.0319
-17.1463	-0.75789	-13.0982
-15.849	-1.04722	-12.6336
-14.5703	-0.93373	-13.3397
-13.7911	-1.46941	-14.3208
-13.5634	-0.01626	-14.1284
-13.0012	-0.6633	-15.2842
-12.8344	0.77811	-14.9602
-12.6592	1.59743	-16.0267
-11.6425	2.55173	-16.0647
-11.4783	3.05713	-17.3416
-11.4982	4.26359	-16.7149
-11.886	5.45856	-16.9467
-13.2728	5.15314	-17.1103
-12.9902	6.38328	-17.6259
-11.9838	5.77389	-18.3209
-11.3406	6.85593	-17.6608
-10.5507	6.42451	-16.5793
-10.2679	5.07761	-16.8299
-10.9182	5.31477	-15.6038
-11.7248	6.45561	-15.648
-12.7133	7.21326	-16.171
-12.1422	8.15779	-15.2824
-12.4544	7.33277	-14.1499
-11.4358	6.4075	-14.2597
-10.5634	7.13892	-15.0394
-9.29602	6.5118	-14.8714
-10.183	5.56834	-14.4131
-11.4433	4.9066	-14.2985
-11.3065	3.84702	-15.2371
-11.8037	3.13368	-14.0969
-12.5378	2.0201	-14.4355
-13.7137	2.19677	-15.3415
-14.9829	2.13691	-15.8431
-15.7932	3.00479	-15.1388
-15.551	3.27313	-16.4699
-14.8332	2.71615	-17.6221
-15.3245	1.62754	-18.4053
-14.1248	2.06936	-18.9011
-13.28	3.09987	-18.5576
-13.2976	2.34843	-17.3566
-14.0355	3.19798	-16.4363
-12.8211	3.47554	-15.7682
-13.6572	3.491	-14.5758
-14.5671	3.93032	-15.3963
-15.8144	4.40492	-15.4421
-16.5939	4.16713	-14.2999
-1.13729	4.90549	-8.15118
-1.48397	5.54514	-8.84488
-0.50359	5.77501	-8.58956
-1.13508	6.28323	-8.05104
-0.78959	5.58424	-7.42944
-1.22316	5.43542	-6.5341
-1.33246	4.3389	-7.08318
-2.15452	4.65439	-5.98647
-2.87392	5.27437	-4.95618
-3.41418	6.55531	-5.30566
-4.74034	6.47867	-5.57495
-5.89187	6.04968	-4.96291
-5.05227	5.08947	-4.52062
-3.8972	5.49571	-4.00235
-3.84861	6.57843	-3.27698
-5.20024	6.3266	-3.61371
-4.49823	7.23675	-4.34913
-5.53576	8.13954	-3.95489
-5.31485	7.39865	-2.74031
-5.25797	7.80185	-1.38716
-4.58797	8.83873	-0.82354
-4.50801	10.2074	-1.24305
-3.34168	9.78045	-0.75243
-2.04323	9.86996	-0.20096
-2.71131	11.1033	-0.03526
-4.16516	10.916	-0.10913
-4.74107	12.205	-0.04509
-5.99098	12.3629	0.47941
-6.16338	12.5143	1.90084
-7.25767	11.6654	1.8164
-8.0983	11.8435	2.97964
-8.29414	12.5798	1.91468
-7.50708	13.588	2.51647
-7.64732	13.7224	1.15352
-7.94324	12.7065	0.32586
-9.12185	13.3214	-0.16868
-9.45184	14.6325	-0.323
-10.491	13.7998	0.27971
-10.2502	12.9306	-0.83248
-9.98272	14.1259	-1.55056
-8.68449	14.0212	-1.47441
-8.64046	15.1948	-2.15282
-8.94314	15.0204	-3.48032
-10.0516	14.5372	-4.07747
-11.2748	14.0498	-4.30566
-10.7402	12.9016	-3.81711
-9.78652	12.0828	-4.31773
-9.80255	10.9896	-5.15467
-11.0777	10.4451	-4.69364
-11.0482	11.532	-3.77593
-9.95827	10.6755	-3.74988
-9.53624	9.70572	-4.6797
-10.3842	9.01367	-3.89115
-11.5437	8.82636	-3.05696
-11.9233	8.85554	-4.41729
-17.8282	12.7387	9.76074
-17.887	13.2669	8.92676
-18.3327	12.4757	8.90926
-18.9276	12.0997	9.44616
-18.3128	11.4586	9.30073
-17.3933	11.2978	9.58921
-16.2984	11.0599	9.10334
-15.8677	9.8063	9.51145
-15.6271	8.56474	10.0254
-14.4405	8.69917	9.27702
-15.4446	8.79736	8.44872
-15.4264	7.40601	8.71096
-14.6154	7.08596	7.61703
-13.4962	7.62215	8.21687
-13.7897	6.52314	9.0527
-14.4531	5.81743	10.0163
-15.4148	5.11133	10.877
-15.4961	3.97583	9.939
-14.207	4.35043	9.46661
-14.007	4.43305	10.8292
-13.2668	3.22682	11.1313
-12.7798	3.0394	9.77475
-13.6239	3.21597	8.69096
-14.1771	2.75716	9.899
-15.5284	2.53254	9.8377
-14.7042	1.90051	8.9581
-14.3728	0.55496	9.36632
-14.206	-0.0622	10.6108
-13.1095	-0.41568	9.93455
-13.0013	0.1008	8.67743
-13.5105	-1.14069	8.65208
-14.0506	-2.46025	8.81038
-15.305	-1.7614	8.60437
-16.5753	-2.24585	8.24115
-16.6824	-3.56502	8.42354
-16.5144	-2.82615	9.61782
-16.7005	-3.59771	10.7294
-17.716	-4.53577	10.7602
-16.4087	-5.03672	11.0284
-17.2172	-6.01479	10.4997
-16.5557	-7.21625	10.1849
-15.7526	-6.29277	10.9189
-15.755	-5.56648	12.0961
-14.9421	-5.67114	13.1565
-15.0918	-5.50114	14.509
-16.3473	-5.85273	14.2928
-17.2115	-4.73609	14.4611
-17.8675	-5.99943	14.5868
-18.0658	-5.35973	13.4
-19.1908	-6.21084	13.7616
-18.6882	-6.87005	12.6811
-18.683	-8.14868	13.1531
-19.4649	-9.16306	13.4956
-19.5988	-8.59111	14.6952
-18.9389	-9.85187	14.7951
2.67843	-19.811	16.5676
1.79514	-19.9813	17.1329
1.56988	-20.028	18.1263
2.16501	-20.6976	18.668
2.47114	-20.3567	17.8266
3.39398	-20.097	17.6726
3.80017	-20.9363	17.0467
3.44003	-20.536	15.815
2.31255	-21.0067	16.3892
2.18101	-21.0809	15.0083
2.24929	-21.2999	13.571
1.25799	-20.3608	13.7675
0.4209	-19.4707	12.9853
0.70418	-20.1842	11.7784
1.96994	-19.7482	12.3493
3.15314	-19.9959	13.0469
4.32712	-20.7966	12.7853
5.39719	-21.3517	12.0073
5.01553	-20.0275	11.5925
4.4433	-18.8879	10.964
4.5097	-17.7154	11.7058
3.39677	-17.8219	12.6514
4.02112	-19.0745	12.4199
5.25413	-18.7868	13.19
5.71783	-18.9374	11.904
6.88897	-18.9411	11.2652
6.57825	-20.3126	11.6725
5.86328	-20.7442	10.5615
6.85411	-20.0891	9.76371
6.35914	-20.5581	8.54007
5.07762	-21.1276	8.95653
5.70902	-22.0938	9.80123
5.77978	-23.4537	10.1116
7.06894	-23.3813	10.6174
6.51674	-24.6018	10.3839
7.11938	-25.8298	10.6127
5.83747	-26.1261	10.4829
5.2441	-25.0412	11.2319
4.87797	-25.1197	9.83446
5.58339	-24.4211	9.01799
6.00785	-25.7383	9.06873
6.08519	-27.066	9.33345
5.19318	-27.7994	10.1943
4.30795	-28.2727	11.2446
3.3456	-29.2971	11.236
2.7321	-28.7885	12.4049
2.42461	-29.7181	13.3863
1.9397	-30.1021	12.1031
1.40536	-30.374	10.8078
1.86695	-29.0257	11.198
0.58222	-29.3041	11.6865
1.31969	-28.5339	12.6203
2.20586	-27.3257	12.3962
3.57247	-27.0959	12.1854
3.28253	-27.7095	13.5009
0.57829	2.28096	21.0313
-0.35642	2.75095	20.9047
0.33438	3.02479	20.2288
-0.26925	2.29388	19.9794
-0.77303	1.50371	20.0998
-1.13357	0.60702	19.804
-1.53078	1.30461	18.9149
-0.85532	2.48948	18.5945
-0.7314	3.83967	18.1941
-0.51012	5.1453	18.3129
-0.87439	6.33998	18.9874
-2.03014	7.20716	18.6589
-3.21816	6.87944	19.2351
-3.40409	5.59639	19.7441
-2.10207	6.04661	19.8379
-2.67073	5.81556	18.5071
-1.66644	6.00319	17.5362
-0.58285	6.90573	17.6255
-0.62641	6.26158	16.4192
-1.79523	6.1426	15.6892
-1.5623	7.48203	15.6673
-2.78995	7.37826	16.2905
-3.85792	8.13234	15.877
-4.34216	7.26449	16.8232
-3.43821	7.08445	17.8387
-3.33277	8.38976	18.5237
-2.51644	9.50528	18.2885
-1.11555	9.4288	18.1993
0.26325	9.55141	18.5895
-0.55649	9.08868	19.5469
-0.14754	10.3166	19.8063
0.69521	11.3695	19.3645
0.74188	10.7084	18.1318
0.71132	9.62392	17.212
-0.07399	9.87146	15.9797
0.18835	10.5759	14.7887
-0.98945	10.1309	14.5038
-1.58642	10.3901	15.7343
-2.76808	9.72928	16.1699
-1.56312	8.97298	16.2258
-0.28988	8.67227	16.8431
0.70744	8.21226	15.9324
-0.15865	7.41128	15.0823
-0.61607	8.73411	15.206
-0.24065	8.24743	13.9296
0.52884	9.46308	13.6529
1.86558	9.72036	13.9664
1.10073	9.38537	14.9623
1.42256	8.19585	14.4378
2.14854	8.48608	13.3125
2.01785	8.2657	11.9174
1.49997	7.20715	11.0666
2.0723	6.81121	12.1873
1.09034	7.6625	12.834
0.1345	7.16696	11.9525
25.965	20.8529	24.8967
25.2457	21.4857	25.1291
25.9523	22.1268	25.3977
26.236	21.7664	24.5184
26.2676	21.0898	23.7843
26.9944	21.8033	23.5974
28.0273	21.3095	23.2152
28.4831	21.7803	24.4093
28.6556	20.4385	24.2338
29.8269	19.8461	23.8151
29.7032	19.5241	25.1643
29.9016	20.8168	24.8414
31.1753	21.4025	24.587
30.2129	22.0381	23.8979
31.2141	22.2209	23.0244
32.147	23.2256	23.2406
31.4311	23.4946	21.9469
32.3867	24.1166	21.1748
32.6429	25.2232	20.3606
32.4094	26.5568	20.9713
32.4543	27.7737	21.7123
32.1805	28.9918	21.0837
33.1096	28.1969	20.4565
32.3444	27.3889	19.6613
31.0426	27.6271	19.2111
31.3612	26.902	18.051
31.5395	26.1237	19.2557
31.1569	24.9429	19.9282
31.2168	24.9783	21.2935
30.7584	26.1679	20.8159
31.0929	27.4596	21.1553
30.835	28.4696	22.1098
30.0215	27.7675	23.0069
30.7312	26.5604	23.2287
31.7637	26.2535	22.4054
30.4311	25.7023	22.1106
29.2867	25.7006	21.3677
29.2061	25.2147	22.6472
28.8292	23.8614	22.3053
30.1189	24.2792	21.8625
29.9429	24.8295	20.5513
29.1201	24.3472	19.6122
28.6769	24.7682	18.3926
28.8305	26.0764	18.2916
29.8294	26.7061	18.9568
28.7466	26.7758	19.8751
27.7759	26.3048	20.7368
27.4092	26.3181	19.3616
26.3007	25.5398	19.6971
26.3575	25.0951	20.9539
27.5718	25.0328	20.2195
28.5858	24.4597	21.0349
27.8018	25.321	21.7153
27.9997	26.6471	22.0866
28.3376	27.9288	22.4074
13.0266	9.59476	-1.43535
12.8582	9.14032	-0.52282
13.1533	8.53662	-1.2506
13.6049	8.48246	-0.47401
13.7093	7.68941	-0.08629
13.2406	8.30448	0.39442
12.3737	8.82823	1.04836
13.0483	9.97612	0.481
12.2844	10.3232	1.61536
11.0271	9.65185	1.68885
10.4918	10.7977	2.44708
10.3146	11.0723	1.09559
11.5317	11.6233	1.06181
12.718	12.1555	1.69484
12.827	11.5506	0.48048
12.5948	12.856	0.54659
13.5452	13.515	1.34967
14.4352	14.3894	0.87915
14.6471	14.3076	2.3251
14.21	13.0362	2.57686
13.0977	12.449	3.20077
12.5596	13.5765	2.52098
11.5865	14.4338	3.02923
11.0921	13.5179	2.09098
10.3965	12.8059	1.10128
9.22304	13.6195	0.80629
9.06215	13.7777	2.18191
10.1291	14.1596	2.96512
10.372	14.7829	4.18394
11.3371	13.7391	4.34232
12.7282	13.6854	4.03077
13.5206	13.5466	5.11311
13.3075	13.6418	6.51241
13.8293	14.6761	7.11269
12.5614	14.4633	7.73487
12.7795	14.557	9.13375
12.993	13.943	10.4147
13.3725	13.1263	9.26297
13.8804	13.1599	8.04446
14.171	14.4031	8.40206
15.3759	14.9079	7.9613
15.3646	13.505	7.98173
14.8157	13.483	9.28284
15.9742	13.3566	10.0015
16.1971	14.3272	9.15819
16.9295	14.9381	8.14895
18.0165	14.8216	7.35221
19.0022	15.6486	7.06891
20.4217	15.3856	6.97934
20.3886	16.7565	6.76338
19.6675	16.0768	5.84824
18.3744	16.5292	6.20835
17.8034	15.3465	5.65285
17.7093	16.0395	4.39388
17.592	17.2762	4.93742
-25.3988	4.54867	14.7181
-25.7381	4.58436	15.6095
-26.1625	3.63529	15.7714
-25.926	3.87981	16.7056
-26.334	4.30691	17.4696
-26.5371	4.94498	16.892
-27.3782	5.30861	17.7222
-28.5882	5.92591	17.5482
-27.6732	6.51851	18.3289
-27.4324	5.62864	19.2674
-27.8029	5.49373	20.629
-29.2063	4.99548	20.6619
-28.2529	3.95869	20.4286
-27.8647	3.08549	21.4427
-28.4127	2.19935	22.2928
-28.159	2.38668	23.5202
-27.0917	2.61199	22.7355
-26.5632	3.63403	21.9866
-25.4529	4.27303	21.2889
-26.4795	5.20215	21.0576
-26.67	4.07373	20.2785
-26.4676	3.66753	18.9283
-25.2937	4.05052	18.3864
-24.4157	4.50936	19.2907
-23.9443	3.46335	18.5143
-23.9069	4.71471	17.8612
-23.5558	3.68709	17.021
-22.3302	3.56348	17.7169
-21.9583	3.06529	18.9873
-20.8	3.68473	19.4151
-21.3703	4.57721	18.5707
-20.1084	4.04859	18.1603
-18.947	4.73747	17.987
-17.5433	4.67479	18.112
-17.2522	5.03818	19.4371
-18.4461	5.50355	18.9568
-19.7302	5.11952	19.1285
-20.7986	5.68337	19.9054
-20.5186	6.65196	20.8473
-19.2625	6.05784	20.4031
-19.4154	6.48341	21.7876
-20.1097	5.26347	21.3638
-20.7091	5.82736	22.5391
-21.7741	6.7575	22.2481
-21.6497	7.70902	21.2751
-20.6674	8.62065	21.5223
-20.7145	9.68604	22.4433
-20.4115	10.1815	21.1585
-20.1868	10.3673	19.7753
-20.0167	11.7227	20.1156
-21.2386	11.358	20.7239
-21.5009	10.7157	22.0052
-22.364	9.99003	22.8184
-23.3513	10.744	22.234
-23.199	10.9179	20.8998
-9.3815	21.4138	23.8239
-10.2888	21.7855	24.1827
-10.0257	22.4603	24.8046
-10.8673	22.8573	24.8318
-10.8242	22.3144	25.5954
-11.4886	21.6042	25.7578
-12.5693	21.4324	26.1917
-11.8629	20.7884	27.2079
-12.553	19.9944	26.3604
-11.7729	20.5149	25.2002
-10.7806	20.4436	26.2055
-10.0211	19.2671	25.9642
-10.3409	18.036	26.4173
-9.22636	18.4689	27.1644
-8.39514	19.094	28.0404
-8.62332	17.7941	28.4412
-7.78976	17.028	27.5359
-7.97107	15.6275	27.3815
-8.24333	16.1806	26.0895
-9.03634	17.1504	26.5456
-9.73976	17.1772	27.7515
-10.036	16.1737	26.7566
-10.9079	16.1837	27.8586
-9.91061	16.0162	28.8928
-9.74915	17.3041	29.4996
-8.62087	17.1643	30.3688
-8.70081	18.472	30.7331
-9.17994	19.7068	31.1806
-9.0685	20.5004	32.4146
-10.3839	20.0872	32.1629
-11.7211	20.0997	32.5649
-12.7569	20.7224	31.8951
-12.9321	21.6502	30.8901
-14.1142	21.0505	30.654
-15.0667	21.5718	31.5737
-14.1681	22.4479	31.0751
-13.5933	22.9441	30.0004
-14.0548	24.2281	29.5972
-14.9153	24.4603	28.5341
-13.9087	23.9428	27.7337
-15.114	23.2608	27.262
-14.0027	23.4961	26.407
-13.0579	23.9661	25.4632
-13.5699	24.7245	24.497
-13.9987	25.1153	25.7145
-13.0161	26.0972	26.1445
-13.1588	24.8351	26.8378
-11.9453	24.4242	26.4044
-12.374	23.9539	27.7117
-13.0929	23.2574	28.5322
-11.7128	22.9726	28.6569
-10.529	22.28	28.4153
-10.1748	23.0734	29.5271
-10.9368	22.0863	30.2168
-12.2551	22.2476	29.7324
11.3972	5.33847	-18.4954
11.1417	4.43804	-18.2068
12.0308	4.42899	-18.7624
12.6822	3.61484	-18.8986
12.7262	4.26688	-19.6509
12.4456	5.20236	-19.6712
11.2376	5.26134	-19.5848
10.916	3.85799	-19.3457
9.75821	4.03439	-20.026
9.44588	2.85031	-19.2437
8.9935	1.51549	-19.5013
8.08951	2.45174	-20.1194
7.09105	3.00338	-20.9951
6.73588	2.07525	-20.0408
5.55219	1.22284	-19.88
6.32539	0.23089	-20.5122
5.34618	-0.63189	-20.9686
4.55272	0.10447	-20.1298
5.11699	0.79386	-21.1887
6.35441	1.50958	-21.2599
6.47037	2.42981	-22.3534
7.55648	1.53743	-22.3901
7.49377	2.42056	-23.4874
8.75887	2.39068	-22.8912
8.42207	2.38758	-21.534
7.75398	3.32609	-22.3119
9.17136	3.58455	-22.1079
10.1998	3.31257	-23.0364
9.77372	3.38972	-24.3331
11.1413	3.34888	-24.6065
11.9107	2.24666	-24.6784
11.6318	1.1166	-25.2912
10.3787	0.56493	-25.0503
10.3451	0.83357	-26.437
9.64424	0.26403	-27.5724
11.0925	0.42403	-27.7425
12.132	0.69811	-28.5739
10.8549	1.30161	-28.7816
11.7198	1.7119	-29.7907
11.1282	2.72467	-29.1075
11.1763	3.63846	-28.0594
10.1271	2.81013	-28.1002
9.5235	2.04353	-29.1306
10.3019	2.38047	-30.2988
11.5041	2.70341	-31.0132
12.8268	2.63684	-30.5422
14.2306	2.45029	-30.4906
13.5696	2.74498	-29.2702
12.6202	3.44194	-28.6409
11.8224	3.81981	-29.7035
13.1731	3.99468	-30.0129
13.7512	4.83139	-29.0962
12.3731	5.23862	-29.009
12.2172	6.49883	-28.7293
11.144	6.69353	-29.555
-3.97695	16.4406	-17.0567
-3.42402	16.0304	-16.3728
-3.58727	15.0983	-15.8843
-3.48055	15.1314	-14.8762
-2.84833	15.7779	-15.1874
-2.29163	16.0463	-14.3962
-1.68626	16.6894	-15.0398
-1.68834	17.9772	-14.5111
-0.27706	17.8687	-14.5575
0.14207	17.0795	-13.525
-0.3871	18.2725	-13.0688
0.19756	19.5264	-12.948
1.28798	19.967	-13.6112
2.33018	20.4748	-12.8845
1.84056	19.2254	-12.5397
1.06138	18.3859	-13.3902
1.35147	17.2137	-12.7739
0.72134	18.2133	-12.0205
-0.54198	18.6178	-11.7498
-1.45052	19.6468	-11.8518
-0.95038	20.8455	-12.3334
-0.1	20.084	-11.6045
-0.06619	20.5359	-10.3208
-0.39376	21.6383	-11.1478
-1.39104	20.7717	-10.7714
-1.80397	21.8935	-11.4133
-2.34911	23.0857	-10.9694
-3.63797	23.5244	-10.6965
-3.57634	24.1609	-9.54152
-3.77582	23.4889	-8.25601
-4.93908	23.6911	-8.97198
-4.39774	24.8291	-8.39519
-5.12931	24.1405	-7.37126
-3.73689	24.2939	-6.95338
-2.92901	24.9735	-7.96734
-3.78003	25.6946	-7.07365
-4.70483	26.4418	-7.50621
-3.96525	27.2517	-6.79425
-3.53339	28.4763	-7.34251
-3.78906	29.6653	-8.13045
-2.67612	29.0146	-8.67691
-2.66315	28.8849	-10.0825
-2.06485	27.6759	-10.4398
-0.88078	27.6996	-9.82717
-0.93898	28.7245	-10.721
-0.2807	30.0384	-10.5214
-0.41187	29.0657	-9.48076
-1.52357	29.9363	-9.47394
-2.06104	30.6849	-8.34495
-2.19908	31.8848	-9.00921
-2.49687	32.5725	-7.76771
-1.19259	32.2456	-7.75865
-1.47036	33.1442	-8.65287
-0.29693	32.4958	-8.97442
1.0996	32.5042	-9.01118
-22.5387	9.74699	7.41742
-22.9807	10.6805	7.46208
-22.3334	10.6804	6.74418
-23.2068	10.5752	6.18212
-24.1151	10.8023	6.50989
-24.7309	10.2023	6.93899
-24.001	9.54581	6.24299
-25.2578	9.79275	5.75468
-24.9485	9.49657	4.44522
-24.1082	10.4799	4.95322
-23.4493	9.62041	4.03514
-24.1196	10.2456	3.01513
-25.5295	10.0123	3.16774
-25.0142	11.2635	3.45372
-25.2947	11.237	2.15373
-24.029	11.2453	1.66308
-24.2352	12.462	2.44664
-23.0182	11.8918	2.79188
-23.085	12.3331	1.5898
-23.7669	13.1937	0.67361
-24.5708	12.2595	-0.05965
-25.2101	13.4701	-0.55717
-24.1466	13.1137	-1.47844
-23.5445	11.969	-1.97907
-22.8583	10.8032	-2.31115
-22.1826	11.5165	-1.32395
-23.1225	10.4863	-0.92006
-22.8556	9.16558	-0.77759
-21.5933	8.65742	-0.89677
-21.4384	9.9702	-0.34175
-20.0879	9.82479	-0.02452
-20.4167	11.1586	0.31546
-19.0967	10.8919	-0.03835
-18.9299	12.0417	0.73787
-19.6519	11.2151	1.54734
-19.1124	11.0329	2.74802
-20.0289	11.0048	3.70633
-21.2447	11.2551	3.03798
-20.2075	11.9791	2.67043
-19.2182	12.6311	3.39619
-19.443	13.1067	2.16475
-20.4703	12.7331	1.26379
-20.6584	13.9825	1.76263
-21.1518	14.6708	0.67943
-20.3131	14.759	-0.38471
-21.0141	15.9431	-0.30998
-21.5855	15.9474	0.88362
-22.7473	15.619	0.23526
-23.8529	16.0467	-0.42771
-22.6635	16.9168	-0.3909
-22.6794	18.2972	-0.89724
-23.9262	18.0726	-0.18598
-25.1093	18.8113	-0.2177
-25.8578	18.0285	0.69809
-26.3824	17.8716	-0.61052
18.2069	22.5771	-15.3358
17.5416	22.5876	-14.6262
16.7955	22.0249	-14.4039
17.4799	22.0763	-13.7161
16.5855	22.0457	-13.3425
16.5215	22.8263	-13.9436
16.8697	23.4349	-14.9352
16.4168	22.2863	-15.6317
15.1152	22.1702	-16.1492
13.9035	22.4897	-15.5978
14.3286	21.4181	-14.8969
14.6256	20.1469	-14.5297
15.0046	20.3184	-13.1795
15.5573	21.2983	-13.9418
15.3019	22.4572	-14.7082
14.5091	23.5107	-14.5636
15.3309	23.1728	-13.4756
16.0621	22.666	-12.3241
15.8887	23.2569	-11.0566
15.9444	24.0517	-12.3214
15.4538	25.2752	-12.6199
14.4994	24.407	-12.9322
14.044	25.6814	-12.8356
13.6166	26.9438	-12.2791
14.9336	26.7382	-12.2126
14.8825	26.8344	-13.6095
13.5552	26.8954	-13.8724
12.6861	27.008	-15.0035
13.7987	27.3318	-15.766
14.1516	26.162	-16.442
13.9064	24.7174	-16.5573
13.491	23.8405	-15.5256
14.6613	23.5153	-16.2866
15.6636	23.9821	-15.3738
16.0918	23.7054	-16.6951
15.2038	24.5932	-16.981
14.2292	23.7961	-17.6746
13.6666	22.6136	-18.071
13.7763	21.5324	-17.202
12.7113	20.7809	-17.3265
12.5715	19.547	-16.6557
11.4785	19.5081	-15.6656
10.2001	19.754	-15.1205
10.6517	20.2413	-13.8287
10.1245	21.3716	-13.0313
10.3515	22.5028	-13.8788
11.312	23.3576	-13.5781
11.0404	22.4183	-12.6239
11.68	23.5112	-12.106
10.4341	24.0999	-11.8966
9.21677	23.6597	-11.4337
9.85837	22.7384	-10.5792
10.7873	23.8145	-10.52
11.7557	24.2629	-9.64018
10.5479	25.0002	-9.22916
-20.3945	10.3034	8.10341
-19.666	10.7388	8.49278
-19.8597	10.9021	9.39248
-20.7251	11.1561	9.07322
-21.3855	10.6648	8.59177
-21.5982	10.4463	7.74431
-21.5621	9.6392	6.82679
-21.8758	9.03436	8.02503
-22.0312	8.39432	9.17075
-21.8414	7.06377	9.68769
-22.7797	7.70067	10.5968
-22.4202	8.98115	11.0869
-23.0803	9.10126	9.8306
-24.1907	9.5746	10.4419
-24.0326	9.0834	11.7132
-24.3917	8.37999	12.9289
-25.4104	8.29461	11.9759
-25.0363	6.85118	12.0954
-24.2139	6.242	11.0216
-23.875	5.07026	10.2786
-24.0944	3.75614	10.5274
-24.2917	2.66961	11.4511
-25.6093	2.2764	11.5304
-26.075	3.34511	10.7946
-27.2694	3.99552	10.34
-27.0262	4.35841	11.6336
-27.6231	3.88221	12.8135
-26.7992	3.0353	12.0314
-28.2087	2.80614	12.0463
-28.9099	3.35794	13.0738
-29.3185	4.67416	12.9326
-28.2648	5.08716	12.0455
-28.5109	6.01113	11.0874
-29.688	6.49401	11.4249
-30.6959	7.06532	12.2432
-30.1938	5.73909	12.5215
-31.4281	5.88186	11.9195
-31.8074	4.75082	12.7064
-32.1756	3.47671	12.4918
-31.1551	3.86401	11.705
-30.8518	5.06249	10.9164
-29.4165	4.92499	10.786
-29.3161	3.74251	11.5465
-30.1108	3.03202	12.4493
-29.1959	2.0087	12.4552
-30.3964	1.21477	12.7791
-31.4461	2.06827	12.4325
-31.9209	2.33436	11.0936
-32.2575	2.96258	9.85103
-32.8719	4.21617	9.44281
-33.233	3.22141	8.49583
-33.161	1.87857	8.63538
-31.8914	2.09049	7.98314
-31.1328	1.59849	6.91313
-30.627	2.87433	7.35625
15.0068	2.48005	15.3564
14.032	2.77681	15.608
12.9804	2.73675	15.4628
12.8271	2.22649	14.6108
13.2071	2.082	13.6838
13.6691	1.31015	13.2318
13.1641	1.04155	12.2171
12.2647	1.91182	12.9233
13.4444	2.38871	12.4659
13.7672	3.71488	12.6176
14.7847	2.79429	12.2135
13.9395	3.07152	11.067
15.0151	2.26084	10.8377
14.4012	1.44098	11.6681
14.439	1.06422	10.3227
15.2066	1.10707	9.16553
14.689	1.89137	8.10777
14.3368	2.22341	9.45548
14.1088	3.11178	8.52437
14.3746	3.70075	9.81901
13.6474	4.76777	9.43524
12.7099	3.72389	9.34603
12.7645	3.32556	8.06908
13.5581	4.4633	7.84932
14.6881	4.36699	7.0968
14.807	5.57968	6.2484
14.5615	5.24368	4.8993
15.7569	4.57692	5.32543
16.9672	3.80828	5.40766
16.2507	3.93373	6.64576
15.8879	3.94145	7.97977
14.7828	4.47338	8.6226
14.2359	5.67315	8.30439
14.8729	6.60744	7.53265
15.7252	7.78181	7.83787
15.8664	6.52769	8.59196
16.1998	7.61987	9.41015
16.4075	9.05446	9.44623
15.6222	9.88057	10.1771
14.8284	10.6919	10.9574
14.3925	11.9573	11.3962
15.1822	12.2511	10.3213
14.3902	13.2874	10.835
14.4131	14.4718	11.6205
15.6878	13.9641	11.8388
15.8995	12.6695	11.5324
16.7879	11.8802	12.3587
17.2312	12.1369	11.0972
17.8579	13.3229	11.4621
18.0913	14.5498	12.1974
17.8931	14.6747	13.6335
18.2885	15.2204	14.8058
19.5534	14.6988	14.2775
20.4577	15.7713	13.8558
20.491	16.6841	14.9954
-6.92549	-23.1989	-11.2276
-6.32484	-22.7582	-11.8164
-7.01081	-22.8364	-12.6088
-7.70626	-23.4763	-12.7081
-8.52496	-24.0584	-12.4568
-9.20112	-23.8035	-11.8641
-9.8045	-22.8397	-12.1895
-11.0171	-22.4628	-11.5107
-11.1719	-21.2204	-10.9437
-12.3012	-20.4397	-10.8886
-12.0514	-19.7718	-9.70969
-13.388	-19.7423	-10.2256
-13.755	-19.7921	-8.84918
-13.3404	-18.9929	-7.79455
-12.2861	-18.8502	-8.60125
-13.1098	-17.7639	-8.82595
-14.2833	-18.5039	-8.75609
-14.5369	-17.2658	-8.03961
-15.0417	-16.3985	-7.08872
-15.652	-15.3697	-6.48425
-15.5115	-15.8718	-5.18684
-16.6805	-16.0837	-5.84512
-17.6485	-15.0501	-5.91667
-18.7476	-15.9455	-6.01027
-18.7318	-15.2732	-4.79455
-17.7989	-15.3761	-3.75132
-16.6549	-15.7549	-4.37694
-17.847	-16.3982	-4.92221
-16.9203	-17.3906	-4.40289
-16.4948	-18.359	-3.56134
-17.7491	-18.4583	-3.89527
-17.4586	-19.2216	-2.79237
-17.8963	-20.4289	-2.27567
-18.184	-20.8418	-3.63502
-18.5255	-22.0459	-4.14558
-18.8571	-22.546	-5.44686
-20.0576	-22.6118	-4.69019
-19.8041	-21.8416	-3.48264
-18.9825	-22.7081	-2.90692
-17.6941	-22.1278	-2.94571
-16.9442	-22.5775	-3.97863
-17.963	-23.198	-4.75647
-19.2284	-23.569	-4.08483
-20.3222	-23.343	-3.38162
-21.1619	-22.8378	-2.38255
-20.0356	-23.4322	-1.6027
-19.8847	-23.5466	-0.20783
-18.8636	-24.4766	-0.32435
-18.7687	-23.8122	0.90551
-17.7368	-23.4787	0.06327
-17.5121	-22.9926	1.40713
-16.42	-23.3644	0.74467
-15.8656	-23.7737	1.98439
-14.7153	-23.0944	2.42673
-13.2804	-22.9805	2.6477
2.79948	-4.97332	-9.04095
3.66679	-4.68217	-9.40938
3.70282	-5.53602	-8.94166
3.20856	-6.20995	-9.32807
2.33443	-6.65091	-9.60517
3.04033	-6.64091	-10.2973
3.53857	-6.67736	-11.3363
4.91587	-6.22188	-11.4702
5.66902	-5.49436	-10.5887
6.87009	-6.03735	-10.94
7.7371	-5.34753	-11.7271
8.96555	-5.77126	-11.7698
10.1827	-5.21364	-11.5655
10.185	-5.10226	-10.2053
9.87064	-6.36185	-10.7023
10.1704	-6.54741	-12.0508
10.574	-7.3971	-13.1571
11.8173	-7.30511	-13.0001
12.2821	-6.44596	-11.92
11.3035	-5.97774	-11.0015
11.557	-4.64209	-11.3774
10.5369	-3.77142	-11.7102
10.7715	-3.85998	-13.0812
9.68868	-2.85878	-13.0267
10.9878	-2.1914	-13.0751
11.2159	-0.91071	-13.7817
12.6357	-0.55898	-13.4873
12.5693	-1.82445	-12.8079
13.6204	-0.92033	-12.4794
14.2049	-0.18722	-13.5439
15.0441	0.8546	-13.2689
15.3546	1.90608	-14.0693
15.6318	0.71393	-14.7315
15.725	0.02461	-15.8583
16.2679	-1.14042	-16.3454
17.1644	-0.5647	-15.406
17.1706	-0.90928	-14.13
17.5995	-1.7564	-13.1636
17.0886	-2.80269	-12.3501
16.7026	-4.19789	-12.0482
17.3355	-3.95737	-10.8012
18.0136	-4.92126	-10.0596
19.2808	-4.92251	-9.51605
18.0805	-4.39238	-8.79066
17.1477	-3.79038	-7.97201
16.0706	-4.60713	-7.38355
15.99	-3.91653	-6.1501
15.4733	-3.37587	-7.3741
14.5913	-2.85122	-6.52429
13.6901	-3.53835	-5.74584
13.2089	-3.11792	-4.49189
14.2141	-2.36983	-4.22063
14.1194	-1.85414	-5.46417
13.7413	-0.98516	-4.31863
13.4069	-1.64373	-3.16641
16.1968	10.9977	1.57358
16.0981	10.3294	0.81045
16.5256	9.76632	1.36745
15.7708	9.71788	2.01007
15.3937	9.22382	1.2201
15.341	9.59505	0.24064
14.4983	10.1426	0.89502
15.1672	11.2961	0.61147
14.3228	12.0648	1.29784
14.9846	10.9903	2.01942
14.5604	9.75685	2.44733
13.2792	10.0037	3.10398
13.6257	11.0383	2.22353
14.3473	11.3886	3.35193
13.2059	11.3504	4.20236
12.1137	12.2393	4.26774
10.8672	12.4679	4.65638
9.66123	13.2131	4.50416
10.448	13.2835	5.75795
10.7213	14.7012	5.66777
9.82152	14.3357	6.69198
9.83539	15.4987	7.47679
9.25264	15.1278	8.81013
8.63803	14.7067	7.59182
8.67919	16.0685	6.90926
8.2778	17.2685	7.46875
7.17832	16.6017	7.33372
6.227	17.5104	7.67235
5.53621	17.8915	6.46882
4.22161	18.3343	6.77199
3.27856	18.9022	7.70341
2.4795	17.8173	7.99017
2.44424	18.5652	9.09538
2.44764	19.9335	8.82696
3.6647	19.5009	9.18299
3.21378	20.4919	9.96546
3.24252	21.6714	9.17328
4.25577	20.7007	8.76046
3.82956	21.6611	7.85612
3.62995	21.597	6.54832
2.80335	22.6001	5.90399
2.56135	22.2292	7.22209
2.7628	22.8329	8.48798
2.5361	24.1651	8.15707
3.39141	25.1624	8.66988
4.29333	25.534	7.76011
4.94677	24.3032	7.46218
3.92262	23.82	8.34999
4.77283	24.844	8.93961
5.84217	25.368	8.10935
5.27081	26.6102	8.13485
4.54804	26.8321	6.99759
3.60244	26.7672	8.04358
4.49582	27.8218	8.17815
3.25952	28.1149	7.46166
12.05	3.46422	19.5446
12.7774	3.75533	19.0465
12.5031	3.41131	18.1123
11.7126	3.54931	18.6026
11.9992	4.49992	18.2615
12.3911	5.12634	18.9885
12.1182	6.22737	18.6106
11.551	6.94533	17.4391
10.762	8.14078	17.4059
10.8666	9.27919	18.1669
12.0553	8.6337	17.9038
11.3566	7.90412	18.8679
11.9845	7.42623	20.0113
11.4087	8.72378	20.2355
11.0904	9.99489	19.6347
10.0278	10.5857	18.9382
11.2754	10.9052	18.4097
12.3869	11.7493	18.4813
13.5499	12.3612	17.9128
14.7498	11.9984	17.3372
15.3919	10.6962	17.0967
14.5437	9.65051	17.386
14.1925	9.74275	15.9981
14.0903	11.0447	16.2819
15.4294	11.2949	15.7933
16.8611	11.293	16.0925
16.4209	9.95921	15.6512
17.403	10.0316	16.5912
17.883	10.5432	15.389
17.4431	9.1728	15.3458
17.5959	7.87965	15.0078
18.625	8.67617	14.5978
19.9267	8.58924	14.8672
19.5702	8.57319	16.2628
18.9765	9.60786	15.5863
18.7536	9.55072	16.9583
18.5361	10.8117	17.5587
19.0501	10.7398	16.264
20.2851	11.3474	16.14
21.194	12.4506	16.1731
21.3278	11.4316	17.1992
20.0428	10.7887	17.3592
20.3844	9.72661	16.4943
21.0682	9.75666	17.67
20.0901	8.78581	17.5926
21.0743	7.84042	17.087
19.7879	7.15597	17.2078
20.0916	5.72365	17.2983
19.6036	5.35422	18.5165
18.8305	5.77221	19.6066
18.7819	6.99341	19.0594
19.2412	7.05437	20.3126
20.2364	6.30062	20.8876
20.0199	5.24829	20.1126
18.8832	4.8155	20.6478
-13.4372	-8.19658	21.8762
-14.0003	-8.27314	21.0195
-13.7923	-9.11078	21.2542
-14.5738	-9.13214	21.887
-14.4436	-8.15807	22.0732
-15.0177	-8.36602	21.2163
-14.8345	-8.88954	20.1709
-14.6025	-7.59503	19.9011
-15.967	-7.6113	20.1681
-15.6673	-6.83386	19.0299
-14.8932	-6.00083	18.2201
-13.7659	-5.2105	18.5837
-12.7925	-6.08513	19.1181
-12.7281	-5.13661	20.0861
-11.925	-4.12398	20.6305
-11.4409	-3.47585	19.5438
-11.9636	-2.37762	18.824
-13.2006	-3.08279	18.6265
-12.6184	-4.36506	18.6319
-11.4408	-4.9965	18.8937
-10.2732	-4.54527	18.2541
-11.0144	-5.45353	17.5594
-11.2409	-6.5676	18.3358
-11.5454	-7.69308	17.5974
-12.5312	-7.5267	18.4746
-12.0142	-7.27692	19.7281
-11.6745	-7.68859	20.9726
-11.6099	-6.82923	22.0703
-11.5327	-6.8637	23.4584
-11.0928	-6.7663	24.668
-12.3565	-6.03841	24.8765
-13.084	-4.89606	25.1188
-12.2732	-4.17431	24.126
-11.5944	-2.93271	24.234
-10.4554	-3.15898	25.0053
-11.0846	-2.03975	25.551
-9.88975	-1.66338	25.0205
-9.26713	-1.40414	23.766
-8.5396	-2.52858	23.1801
-8.50254	-2.36975	24.577
-9.31987	-3.4799	24.2186
-8.03727	-3.67786	23.7887
-7.06866	-3.80508	24.813
-8.37801	-3.91077	25.1896
-8.48128	-5.1044	25.7469
-8.40115	-6.41956	26.3356
-8.14317	-6.66829	24.8903
-8.24162	-7.66493	23.8835
-8.84972	-7.95087	25.0896
-9.7467	-7.47431	24.1324
-9.28078	-6.76681	22.9611
-8.97366	-7.9364	22.3657
-8.34828	-8.93293	23.1479
-7.65318	-10.0145	23.6271
-6.38645	-10.4613	23.3117
22.9517	-16.4336	-2.31603
23.4376	-16.1588	-1.44651
23.7814	-15.2979	-1.78464
23.1277	-14.6626	-1.37995
23.7614	-14.0529	-1.83296
22.7843	-13.7056	-1.85376
23.2072	-12.8813	-2.63843
22.1296	-12.4049	-1.92479
20.9291	-11.6743	-1.78308
19.5655	-11.9701	-1.75965
20.1354	-11.7254	-3.03407
20.7363	-10.4838	-2.93778
19.5379	-10.4983	-2.20266
18.3625	-10.6657	-3.00946
17.6666	-10.079	-1.95442
16.5507	-9.48424	-1.29816
16.0699	-8.61433	-0.38135
16.4252	-7.24394	-0.48473
16.2726	-7.20759	-1.92855
15.1698	-7.48331	-1.28306
14.7237	-7.51407	0.07908
14.0327	-8.07738	1.08883
12.7779	-8.65281	0.73854
13.0445	-7.39223	0.36321
12.8238	-7.47508	1.72201
13.3607	-8.63511	2.15562
14.5781	-9.33364	1.89164
15.0204	-10.6824	1.79969
15.348	-11.167	0.56229
14.3066	-10.6449	-0.23272
13.9504	-9.70749	0.69648
12.7204	-10.1535	1.24071
11.4848	-9.9487	1.91689
11.8689	-10.5936	3.13281
13.0839	-11.2779	3.52178
13.4563	-10.2044	4.30563
12.1179	-10.6957	4.56745
12.8222	-10.0464	5.61589
13.1431	-8.85608	4.99828
11.801	-8.82347	5.23602
10.5473	-8.48131	4.91505
9.34024	-7.93698	5.49844
9.17927	-8.20807	4.14654
9.10162	-9.06233	2.96022
10.3643	-9.21271	3.65451
11.283	-8.19496	3.68672
11.8511	-8.58677	2.41983
11.4217	-8.58625	1.16991
11.5297	-7.68479	0.12657
12.1422	-6.57244	-0.50712
11.1072	-6.29964	0.37633
10.7957	-4.93069	0.16097
9.68617	-5.62249	-0.32422
9.0751	-5.59626	0.98426
9.25044	-6.96226	1.30416
-23.7707	2.55065	-24.5281
-23.5238	1.76722	-25.0541
-23.484	0.86681	-25.5207
-24.0892	0.79003	-26.2557
-23.2661	0.79842	-26.7187
-22.5533	0.48091	-26.1737
-22.2089	0.533	-27.3605
-21.2894	1.27666	-26.6159
-22.5161	1.82754	-26.6836
-23.108	1.72715	-28.0239
-24.0908	0.84672	-28.3717
-24.4125	1.60371	-27.2217
-25.3073	1.1179	-26.3306
-24.5417	2.1901	-25.7647
-24.9424	3.37417	-25.2271
-24.7525	3.26596	-26.6477
-23.3528	3.04633	-26.8689
-23.0291	2.83777	-25.5409
-22.0158	2.9029	-24.5033
-22.5806	1.7296	-23.9035
-22.6692	2.90842	-23.1432
-22.6027	4.10787	-22.3885
-21.9239	5.28213	-21.9302
-21.2475	5.46953	-23.1401
-21.1961	4.24854	-23.6868
-20.2669	3.36097	-23.1084
-21.1354	3.68323	-22.2044
-21.1872	2.32677	-22.6461
-20.6532	1.17938	-22.281
-21.2886	1.86739	-21.2073
-22.2746	1.15294	-20.5394
-22.7795	2.11306	-21.4653
-22.3978	3.42859	-21.0985
-22.0824	2.76531	-19.8926
-23.2956	2.06268	-19.9577
-24.1537	0.973	-20.2381
-24.626	0.93555	-18.935
-24.9587	-0.15007	-18.5036
-26.1679	0.32018	-18.7529
-27.1159	-0.65693	-18.9543
-27.6012	0.62603	-19.3841
-26.4362	1.60218	-19.3416
-26.5197	2.69123	-20.2645
-26.8267	2.96821	-21.5036
-25.5028	3.16492	-21.3326
-25.5712	4.475	-21.695
-26.5989	4.31975	-22.5429
-26.8055	3.12422	-23.0242
-26.4616	2.8627	-24.2939
-27.1032	3.09767	-25.5293
-26.1112	4.00551	-25.4523
-26.9794	4.13896	-24.4595
-27.8699	3.2614	-23.9336
-28.2493	4.00531	-25.0656
-27.7691	5.33731	-24.7833
-11.7127	19.5118	23.4718
-11.2256	19.6592	24.2976
-10.4729	19.7967	24.8779
-11.2152	19.2786	25.3983
-11.1918	19.1283	26.341
-11.3991	19.5638	27.198
-10.5851	18.8818	27.6724
-9.82834	19.0598	28.9173
-8.74571	19.586	29.6788
-7.65064	20.1435	30.4376
-7.58459	19.476	31.5248
-6.67436	20.1269	32.3573
-7.35755	19.9557	33.7275
-6.48957	20.6935	34.5408
-6.68306	20.8916	35.8589
-6.7565	21.9649	34.9928
-5.80984	22.9196	35.5635
-6.25771	23.5918	34.3387
-6.35904	24.7609	33.5269
-7.46452	25.0159	32.7533
-6.85448	25.982	31.9879
-6.46128	26.0954	30.6403
-6.43736	27.4175	30.2422
-7.31884	26.9664	31.2225
-7.95061	27.0084	30.0265
-9.0553	26.9356	30.8565
-8.31899	27.7638	31.8067
-7.04543	27.4683	32.4917
-7.02105	27.8051	33.8843
-6.40654	26.5301	33.9421
-5.77278	25.5133	34.5851
-4.62687	26.2886	34.4515
-4.97387	25.6175	33.2752
-5.33009	25.6318	31.8885
-4.21242	24.8483	32.1719
-4.47212	23.4517	32.1534
-5.54893	24.2499	32.4857
-6.46669	23.5124	31.8775
-5.96596	23.4761	30.5491
-6.30738	22.9283	29.4378
-5.76346	21.6317	29.4656
-7.10312	21.4991	29.7667
-6.52392	20.8512	30.8309
-7.76467	21.4223	31.2832
-8.88125	21.1101	30.5198
-10.087	21.0276	31.1093
-10.4737	21.5654	32.3742
-9.33756	22.1167	31.8763
-9.11077	22.5202	30.634
-9.11526	23.9168	30.7559
-9.56546	23.5734	31.9651
-9.48939	24.9399	31.5613
-9.64117	25.6098	32.7023
-8.41191	25.9578	32.1819
-8.12963	25.752	30.7874
-3.97265	0.35497	23.8473
-3.2746	0.38301	23.1411
-2.4556	0.06715	23.4155
-2.11176	0.84348	22.8768
-2.10608	0.75465	21.9646
-2.58878	-0.10384	21.8493
-2.77488	-0.2495	20.705
-3.10499	-0.54943	19.3092
-2.28863	-1.64612	19.0274
-3.61593	-2.04774	19.2378
-4.71639	-2.96062	19.0167
-4.71012	-4.17591	18.3163
-5.86517	-4.36381	19.0359
-6.41536	-5.61942	19.6144
-5.47881	-5.91242	18.617
-4.21607	-5.64478	19.0649
-4.9864	-5.1039	20.1644
-3.61614	-5.49622	20.2857
-3.53779	-6.81814	19.8695
-3.83938	-7.40454	21.1076
-3.74588	-7.86651	22.4109
-3.27335	-8.15806	23.7295
-2.5082	-8.00972	24.937
-1.79852	-8.6741	23.9122
-0.92284	-8.81851	24.9924
-1.42434	-8.16394	26.0902
-2.39708	-9.14799	26.4642
-3.22512	-8.12124	26.0591
-4.30749	-7.44775	25.3941
-4.62151	-8.6565	25.9073
-3.87009	-8.96292	27.0896
-3.97939	-7.70688	27.7041
-4.73803	-6.75037	26.8438
-5.65879	-7.43694	26.0502
-5.32039	-8.23905	27.1542
-6.22193	-8.8493	26.2505
-5.84379	-8.40533	24.9654
-5.90563	-8.97522	23.7505
-7.05491	-8.50564	23.0664
-6.87534	-8.342	21.7184
-5.74082	-9.17197	21.9865
-5.63477	-7.9539	22.6758
-5.31184	-7.32755	23.8279
-6.15087	-6.20726	23.7479
-6.02317	-6.40011	25.069
-6.90364	-7.26734	24.3748
-7.24799	-8.53114	24.514
-7.61797	-8.50513	25.8292
-7.24299	-7.17144	25.9343
-7.73521	-7.56547	27.1756
-8.75731	-8.41045	26.7045
-8.17298	-8.74246	27.8809
-8.0398	-9.57498	28.9854
-6.81863	-10.2232	28.7995
-5.89654	-9.16115	28.9412
-22.3376	20.882	-9.13035
-23.0002	20.5836	-8.44442
-22.1242	20.9927	-8.10977
-22.7899	21.6681	-8.20495
-23.5623	21.8893	-7.56878
-23.7492	21.2318	-6.7837
-22.7025	20.8136	-7.05801
-21.5094	20.2037	-6.47455
-20.2258	20.6949	-6.13499
-20.1822	19.2474	-6.33168
-20.6513	19.6844	-5.14989
-20.6807	19.7254	-3.70509
-20.9934	20.9666	-3.04444
-21.0073	21.4334	-4.2935
-21.1088	22.6443	-3.64852
-21.9014	22.7105	-4.79137
-22.0367	21.4671	-5.47211
-22.607	22.1095	-6.60247
-23.2894	22.3875	-5.3603
-24.5348	22.8789	-4.73405
-25.2828	22.2676	-5.66209
-26.5786	21.6354	-5.73471
-26.2845	22.3494	-6.91698
-26.9341	23.1853	-5.92939
-28.0541	22.8613	-5.1631
-28.972	23.8002	-5.66773
-30.1676	24.4046	-5.07851
-30.3653	23.8558	-6.35442
-31.3516	23.1521	-5.63687
-32.4069	23.9842	-5.97381
-32.2101	25.3582	-6.38355
-30.8818	25.4938	-5.89314
-29.6863	25.1545	-6.44842
-29.739	26.564	-6.86112
-30.6564	27.0902	-5.83709
-30.7688	28.1486	-6.70288
-29.6542	27.9848	-7.46831
-29.282	27.698	-6.17133
-28.3794	26.8707	-5.50378
-27.6806	27.7899	-6.39045
-27.8962	29.041	-6.78776
-27.8748	30.0627	-7.81852
-29.0836	29.3232	-8.31894
-29.5341	30.4285	-7.5185
-28.9501	31.6216	-7.91549
-28.6327	30.7099	-9.01935
-27.6239	31.4571	-8.53112
-27.9526	32.7247	-8.44808
-29.1944	33.3044	-8.34101
-30.3198	32.5006	-8.7071
-30.936	32.6444	-9.92303
-29.7234	33.1929	-10.4115
-29.9933	34.0132	-9.2964
-30.5956	34.4316	-10.48
-31.3583	35.512	-9.98283
22.4759	-3.48845	25.9371
23.223	-3.93755	25.7137
23.0939	-4.29287	24.8409
22.4852	-3.50307	24.7116
21.9516	-4.16639	25.1966
21.3569	-3.72891	25.9539
20.9049	-4.70206	25.188
21.0314	-5.98225	24.7477
20.9154	-5.76084	26.0783
19.8733	-6.22171	26.8715
19.5798	-6.39392	28.2098
18.6266	-6.80219	29.1
18.0744	-7.31571	27.9514
17.2378	-8.33931	27.9241
17.6115	-9.69721	28.1112
18.8688	-9.72553	28.8142
18.4828	-8.48087	28.7492
19.5217	-8.49889	27.7234
20.4261	-9.12597	26.944
21.1653	-8.89138	25.7551
20.7313	-7.76559	26.3611
20.9578	-8.10034	27.7462
21.1425	-6.8201	27.2676
21.4177	-6.57241	28.6084
20.9034	-5.30392	28.4942
21.607	-4.17074	28.9342
21.5319	-3.45241	30.0305
20.2024	-3.70985	30.4844
20.3006	-2.487	31.1337
21.4122	-2.55332	32.0775
21.2026	-3.85195	31.4557
20.6649	-5.12714	31.6348
21.9114	-4.88209	32.2005
21.0775	-5.79513	32.9386
20.7487	-6.97013	32.2167
20.1893	-6.39268	31.1762
19.158	-7.06958	31.7545
18.6496	-7.39732	30.4376
17.4679	-7.82068	31.0943
16.4694	-8.38169	30.2607
17.265	-7.84598	29.2457
17.4684	-9.21333	29.4498
16.1321	-8.97948	28.9388
15.1632	-8.46619	29.746
15.1571	-8.09313	31.1582
16.175	-7.50189	32.1204
16.6139	-8.30285	33.0446
16.3521	-9.22862	34.0239
14.9737	-9.35933	33.8449
14.6884	-8.0072	34.0973
13.5274	-8.75095	33.8311
13.7006	-10.1257	33.6701
14.6919	-10.1473	32.7588
16.1007	-9.77918	32.631
16.522	-8.97283	31.627
18.5702	21.651	15.8937
18.1852	22.2666	15.2967
17.223	22.0145	15.1999
17.552	22.6572	14.5268
17.0835	22.6547	13.7231
16.576	22.4822	14.5602
15.4232	22.7554	14.7135
15.3852	22.7982	16.1084
15.802	21.7695	16.8333
15.9501	21.4092	15.4695
14.9219	20.9309	14.7661
14.5044	21.6007	15.8657
13.2464	22.0521	16.1807
14.0178	22.9383	15.455
13.0123	23.1005	14.5912
13.695	21.8205	14.4603
13.0183	20.9184	15.226
13.6552	20.1531	14.132
13.3963	19.1416	13.1969
12.1101	19.5931	13.2338
12.5943	20.3745	12.3258
11.5425	21.1308	11.8146
10.5176	20.6928	11.0898
9.1953	20.3844	11.6617
8.90498	21.5416	12.3526
9.62429	22.6741	12.9024
10.4286	21.964	13.8857
10.7247	21.0971	14.8686
9.41828	20.5424	14.9261
8.53366	20.4632	15.9879
9.93088	20.847	16.2048
10.6807	21.9763	16.55
11.5724	20.9745	16.2579
12.3921	21.3035	17.3238
11.9337	20.4065	18.2156
11.734	21.058	19.4611
11.0034	21.5035	18.3185
9.87561	22.3414	18.3083
8.62283	22.7033	18.7902
7.95751	21.8314	19.6076
8.55578	21.1097	18.5443
7.34689	20.5178	18.0306
6.86015	20.4049	16.7776
6.41772	19.4191	17.6621
6.51221	19.0219	16.4247
7.31315	18.9714	15.2635
6.88654	20.3513	15.186
8.0222	20.2038	14.4277
7.21819	21.0455	13.5069
7.47566	22.2034	12.8823
7.63129	21.0543	12.168
7.86013	21.9769	11.1559
9.13543	21.9138	10.6099
8.51553	21.3001	9.50725
9.35646	20.4848	10.0033
-24.3317	1.5295	-3.98355
-24.3011	1.78793	-4.97214
-23.273	1.51046	-5.13622
-23.7332	1.53248	-5.99636
-24.246	0.92308	-6.40758
-23.3051	0.82194	-6.82301
-22.5348	1.63077	-6.33734
-22.2341	2.00121	-7.6744
-21.3462	2.5464	-8.56429
-21.3324	3.60358	-9.50672
-20.3942	3.73397	-8.51095
-20.0422	4.97708	-8.03082
-20.4986	5.3043	-9.34003
-19.4889	4.28027	-9.5686
-18.7662	4.72423	-8.51351
-17.7909	5.76451	-8.50252
-16.8833	6.74791	-8.71435
-15.9433	6.91414	-7.66713
-16.329	7.80466	-6.71344
-17.0732	8.82057	-5.94465
-17.4548	10.1315	-6.02388
-16.6643	11.3354	-5.83562
-17.1634	12.5076	-5.1431
-17.079	13.5849	-6.02125
-17.2216	13.8161	-7.3653
-16.7054	13.1279	-8.60325
-18.0413	13.1106	-8.13947
-19.285	13.3635	-8.82997
-18.943	14.7484	-8.7993
-18.3203	14.0238	-9.82695
-18.0072	15.1582	-10.5926
-18.392	15.9867	-11.7334
-19.5863	15.5891	-12.1845
-19.3548	14.7699	-11.0464
-18.263	13.8843	-11.4257
-18.2154	14.6551	-12.5046
-19.2798	13.765	-12.7316
-19.1495	14.3189	-13.9435
-18.9901	15.6389	-13.5113
-17.8138	16.0997	-13.1267
-18.0472	16.6185	-14.4023
-18.8051	15.5792	-14.9774
-17.764	15.1028	-14.1184
-16.7627	14.4369	-14.8231
-16.141	15.576	-14.2828
-16.2787	15.7443	-15.6532
-16.3798	14.5695	-16.361
-15.0837	15.016	-16.3126
-14.9609	15.0184	-14.9175
-14.6315	15.0165	-13.5742
-13.5875	14.6884	-14.3068
-12.5994	15.5452	-14.7998
-12.6948	14.4549	-15.7135
-12.9866	14.0854	-17.0628
-12.3802	12.9633	-17.6768
-10.0774	-24.9461	-14.8738
-9.5698	-24.3652	-15.4429
-10.0305	-23.6607	-15.7755
-9.24965	-23.2915	-16.2017
-9.58515	-23.2464	-17.0591
-9.98825	-22.5103	-16.541
-10.8758	-22.39	-15.7999
-11.3737	-23.5835	-16.3934
-11.9933	-24.7533	-15.9051
-13.3032	-24.2957	-16.4594
-13.298	-25.3145	-17.472
-12.1187	-24.4557	-17.4573
-12.0682	-25.3502	-18.5124
-12.4004	-26.3755	-19.3452
-13.4173	-25.8551	-20.1792
-14.7694	-26.2138	-20.2604
-14.6033	-27.2002	-19.1891
-13.6161	-26.485	-18.3395
-14.4127	-25.5624	-18.94
[truncated: 382,016+ more rows]
