# Supplementary material for: Stretchable phosphorescent polymers by multiphase engineering
Source: Nat Commun. 2024 May 15;15:4113. doi: 10.1038/s41467-024-47673-y (PMC11096371; doi:10.1038/s41467-024-47673-y)
Supplement: Supplementary file 5 — Supplementary Data 2 [file 41467_2024_47673_MOESM5_ESM.xlsx]

## Sheet: Sheet1
		Atomic coordinates of the optimized computational models of five initiators
		MBe						MBi						PNa						DBI						MPy
	1	C	-0.562178	1.14758	-0.255306		1	C	0.14181	-1.12761	0.037549		1	O	-0.986484	0.281121	-0.571481		1	O	2.73126	-0.647846	0.001773		1	O	2.30309	0.329517	0.679927
	2	C	-1.88855	1.17166	-0.515009		2	C	1.49498	-1.11508	-0.149379		2	C	-1.99557	1.15439	-0.42786		2	C	3.60115	-0.83241	0.993878		2	C	3.11363	1.20108	0.056775
	3	C	-2.77461	0.078968	-0.065112		3	C	2.32545	0.064707	0.120661		3	O	-1.8929	2.29061	-0.071394		3	O	3.29792	-0.901281	2.15056		3	O	2.76196	2.09927	-0.647019
	4	C	-2.18335	-1.08323	0.613805		4	C	1.59588	1.24686	0.590143		4	C	-3.30776	0.506643	-0.807833		4	C	5.01701	-0.972414	0.481137		4	C	4.5582	0.901292	0.388542
	5	C	-0.858315	-1.10584	0.866938		5	C	0.247501	1.22808	0.770715		5	H	-4.10075	1.25579	-0.748307		5	H	5.68051	-1.18136	1.32349		5	H	5.1939	1.65969	-0.074351
	6	C	-0.008615	0.016613	0.474907		6	C	-0.509053	0.046956	0.511346		6	H	-3.24534	0.069334	-1.81025		6	H	5.07321	-1.76103	-0.27705		6	H	4.70233	0.864692	1.47393
	7	H	0.089997	1.95473	-0.577947		7	H	-0.432242	-2.02674	-0.165993		7	C	0.333675	0.535681	-0.272489		7	C	1.36869	-0.491438	0.384493		7	C	0.93321	0.297648	0.465213
	8	H	-2.3507	1.99335	-1.06005		8	H	1.96214	-2.02636	-0.514512		8	C	1.16033	-0.642863	-0.460907		8	H	1.27012	0.374047	1.05641		8	C	0.15962	1.44424	0.357992
	9	H	-2.83708	-1.90415	0.90216		9	H	2.13365	2.16813	0.800601		9	C	0.873746	1.71613	0.147134		9	H	1.02743	-1.39259	0.915607		9	C	0.380544	-0.976296	0.42461
	10	H	-0.377856	-1.94641	1.36876		10	H	-0.290089	2.11221	1.11475		10	C	2.54269	-0.603409	-0.218664		10	C	0.57976	-0.282603	-0.8949		10	C	-1.27419	1.32031	0.189398
	11	O	1.3069	-0.164521	0.743687		11	O	-1.85806	0.190404	0.695162		11	H	0.672632	-1.56012	-0.791429		11	H	0.918033	0.630429	-1.39644		11	H	0.611899	2.43233	0.38402
	12	C	2.21996	0.835144	0.822745		12	C	-2.7359	-0.823494	0.813337		12	C	2.28898	1.7615	0.398012		12	H	0.706818	-1.14843	-1.55367		12	C	-1.04531	-1.14603	0.265849
	13	O	1.95657	1.99932	0.790862		13	O	-2.45521	-1.98504	0.84965		13	H	0.265349	2.60194	0.291326		13	C	-1.60347	-1.31075	-0.539639		13	H	1.03557	-1.84233	0.517258
	14	C	3.60528	0.261694	0.97146		14	C	-4.1426	-0.283691	0.910424		14	C	3.13251	0.638039	0.225578		14	C	-1.31988	1.14476	-0.337176		14	C	-1.8674	0.019177	0.147292
	15	H	4.30278	1.07122	1.19908		15	H	-4.82295	-1.10571	1.14494		15	C	3.37316	-1.73214	-0.392798		15	C	-3.03417	-1.15038	-0.26641		15	C	-2.09259	2.43946	0.070525
	16	H	3.62711	-0.519129	1.73866		16	H	-4.20451	0.516997	1.65471		16	H	2.72844	2.70117	0.734197		16	C	-2.75461	1.27012	-0.066355		16	C	-1.64037	-2.40322	0.2226
	17	C	-4.1882	0.196067	-0.321451		17	C	3.71134	0.062147	-0.0593		17	C	4.51425	0.678844	0.468268		17	C	-3.58178	0.128528	-0.036558		17	C	-3.26903	-0.117123	-0.012734
	18	O	-4.70188	1.14362	-0.894884		18	C	4.43303	-1.11529	-0.530617		18	C	4.7866	-1.66232	-0.136993		18	C	-3.87153	-2.32924	-0.228235		18	C	-3.49311	2.30397	-0.089332
	19	O	-4.90687	-0.854521	0.134656		19	C	4.53373	1.23632	0.212207		19	H	2.92669	-2.6697	-0.726998		19	C	-3.30375	2.58581	0.178241		19	H	-1.64495	3.4341	0.099644
	20	C	-6.30037	-0.778515	-0.09773		20	C	5.79322	-1.10326	-0.703252		20	C	5.34259	-0.489276	0.281906		20	C	-4.98609	0.268189	0.23634		20	C	-3.04179	-2.5389	0.063272
	21	H	-6.73537	-1.68955	0.325592		21	H	3.88782	-2.02964	-0.753377		21	H	4.96664	1.61272	0.80466		21	C	-5.2032	-2.1913	0.027465		21	H	-1.01672	-3.29407	0.312002
	22	H	-6.72907	0.109908	0.386874		22	C	5.89233	1.22007	0.030842		22	H	5.40048	-2.55159	-0.281029		22	H	-3.40014	-3.29406	-0.408439		22	C	-4.09114	1.04826	-0.132347
	23	H	-6.5141	-0.717978	-1.17411		23	H	4.0669	2.15184	0.568709		23	H	6.41243	-0.419346	0.480506		23	C	-4.6366	2.71339	0.433234		23	C	-3.86032	-1.42058	-0.054425
	24	Br	4.16915	-0.565258	-0.693574		24	C	6.55525	0.057075	-0.429599		24	Br	-3.75036	-0.93661	0.410577		24	H	-2.62286	3.43495	0.148017		24	H	-4.1147	3.19616	-0.181069
							25	H	6.29535	-2.00473	-1.05799								25	C	-5.77918	-0.897136	0.262121		25	H	-3.48779	-3.53431	0.031923
							26	H	6.4718	2.11937	0.245564								26	C	-5.49494	1.56288	0.465603		26	C	-5.52106	0.878002	-0.295031
							27	H	7.63558	0.055597	-0.570834								27	H	-5.84997	-3.06881	0.058047		27	C	-5.29697	-1.5277	-0.219107
							28	Br	-4.69197	0.481812	-0.787872								28	H	-5.06831	3.69766	0.617938		28	C	-6.0862	-0.390957	-0.334432
	T1	2.8232 eV																	29	N	-0.841318	-0.141489	-0.600818		29	H	-6.14405	1.76859	-0.386099
	T2	3.2153 eV						T1	2.3413 eV					T1	2.2402 eV				30	O	-1.09076	-2.4032	-0.710179		30	H	-5.74395	-2.52207	-0.250911
	S1	3.3414 eV						S1	3.0380 eV					T2	3.0173 eV				31	O	-0.570566	2.10544	-0.338596		31	H	-7.16516	-0.495439	-0.457932
	S2	3.5974 eV						T2	3.0829 eV					S1	3.1077 eV				32	H	-6.55829	1.68654	0.672861		32	Br	5.08168	-0.83124	-0.309132
														S2	3.4587 eV				33	H	-6.84661	-0.808806	0.466434
																			34	Br	5.61806	0.665742	-0.365869
																				T1	1.9889 eV					T1	1.8309 eV
																				T2	2.3415 eV					T2	2.7547 eV
																				T3	2.3997 eV					S1	2.8252 eV
																				S1	2.4013 eV					S2	3.0569 eV
																				S2	2.4716 eV
