# Supplementary material for: Stretchable phosphorescent polymers by multiphase engineering
Source: Nat Commun. 2024 May 15;15:4113. doi: 10.1038/s41467-024-47673-y (PMC11096371; doi:10.1038/s41467-024-47673-y)
Supplement: Supplementary file 11 — Source Data [file 41467_2024_47673_MOESM11_ESM.xlsx]

## Sheet: Figure 2a
Phosphorescence spectrum-PAMA			Photoluminescence spectrum-PAMA			Phosphorescence spectrum-PAME			Photoluminescence spectrum-PAME			Phosphorescence spectrum-PAPE			Photoluminescence spectrum-PAPE			Phosphorescence spectrum-PABE			Photoluminescence spectrum-PABE
Wavelength (nm)	Intensity		Wavelength (nm)	Intensity		Wavelength (nm)	Intensity		Wavelength (nm)	Intensity		Wavelength (nm)	Intensity		Wavelength (nm)	Intensity		Wavelength (nm)	Intensity		Wavelength (nm)	Intensity
380	-6.34953e-05		350	0.00226		380	0		350	0		380	0.00158		350	1.40456e-05		380	1.75847e-05		350	1.75847e-05
382	0.00058536		352	0.00538		382	0.000374192		352	4.16221e-05		382	0.00271		352	0		382	0.000839165		352	0.00418
384	0.00116		354	0.01011		384	0.000699756		354	0.000103762		384	0.00371		354	1.84317e-05		384	0.00155		354	0.00428
386	0.00165		356	0.01839		386	0.000976692		356	0.00018056		386	0.00459		356	6.99629e-05		386	0.00215		356	0.00451
388	0.00206		358	0.03173		388	0.00121		358	0.000272966		388	0.00535		358	0.000117698		388	0.00263		358	0.00477
390	0.00241		360	0.05051		390	0.00139		360	0.000409606		390	0.00605		360	0.000145886		390	0.003		360	0.00531
392	0.00267		362	0.07454		392	0.00151		362	0.000633225		392	0.0066		362	0.000211583		392	0.0033		362	0.00914
394	0.00285		364	0.10382		394	0.0016		364	0.000931356		394	0.0069		364	0.000358777		394	0.00342		364	0.01402
396	0.00294		366	0.13737		396	0.00164		366	0.00126		396	0.00693		366	0.000583726		396	0.00341		366	0.01987
398	0.00297		368	0.172		398	0.00165		368	0.00185		398	0.00676		368	0.00116		398	0.00331		368	0.02658
400	0.00296		370	0.20371		400	0.00167		370	0.00387		400	0.00647		370	0.00336		400	0.00319		370	0.03469
402	0.00287		372	0.2312		402	0.00169		372	0.01154		402	0.00613		372	0.0107		402	0.00309		372	0.0452
404	0.00271		374	0.2591		404	0.00171		374	0.03586		404	0.00577		374	0.03076		404	0.00301		374	0.06118
406	0.00253		376	0.29871		406	0.00175		376	0.09418		406	0.00549		376	0.07577		406	0.00295		376	0.09021
408	0.00237		378	0.3628		408	0.0018		378	0.1984		408	0.00531		378	0.15764		408	0.00289		378	0.14374
410	0.00225		380	0.45577		410	0.00189		380	0.34129		410	0.00518		380	0.27844		410	0.00282		380	0.23044
412	0.00217		382	0.57002		412	0.00199		382	0.50036		412	0.00506		382	0.42622		412	0.00271		382	0.34755
414	0.0021		384	0.69053		414	0.00208		384	0.65346		414	0.00491		384	0.5811		414	0.00257		384	0.48328
416	0.00201		386	0.80144		416	0.00213		386	0.78503		416	0.00474		386	0.72441		416	0.00239		386	0.6249
418	0.00191		388	0.89141		418	0.00214		388	0.88496		418	0.00454		388	0.84191		418	0.00219		388	0.75833
420	0.00177		390	0.95469		420	0.00213		390	0.95072		420	0.0043		390	0.92511		420	0.00198		390	0.8691
422	0.00163		392	0.99007		422	0.00212		392	0.98726		422	0.00403		392	0.97506		422	0.00176		392	0.94809
424	0.00147		394	1		424	0.00212		394	1		424	0.00375		394	0.99843		424	0.00157		394	0.99127
426	0.00133		396	0.98958		426	0.00211		396	0.99279		426	0.00347		396	1		426	0.00139		396	1
428	0.00118		398	0.96507		428	0.0021		398	0.9734		428	0.00319		398	0.98617		428	0.00122		398	0.9853
430	0.00103		400	0.93272		430	0.00207		400	0.95088		430	0.00291		400	0.96629		430	0.00106		400	0.96089
432	0.00092579		402	0.8984		432	0.00203		402	0.92916		432	0.00265		402	0.9447		432	0.000928653		402	0.93013
434	0.000869407		404	0.86612		434	0.002		404	0.90898		434	0.00243		404	0.92128		434	0.000845353		404	0.89102
436	0.000833681		406	0.8361		436	0.00198		406	0.88974		436	0.00226		406	0.89756		436	0.00079449		406	0.847
438	0.000782201		408	0.80618		438	0.00199		408	0.87034		438	0.00215		408	0.87497		438	0.000753873		408	0.80289
440	0.000712254		410	0.77648		440	0.00201		410	0.85185		440	0.00207		410	0.85339		440	0.000717424		410	0.76281
442	0.000642055		412	0.75004		442	0.00201		412	0.83429		442	0.00201		412	0.83283		442	0.000677925		412	0.73197
444	0.000574785		414	0.72561		444	0.00197		414	0.81442		444	0.00193		414	0.81266		444	0.000626737		414	0.70919
446	0.000506406		416	0.69671		446	0.0019		416	0.78967		446	0.00182		416	0.79017		446	0.000558761		416	0.68657
448	0.000444733		418	0.66227		448	0.00182		418	0.76044		448	0.00167		418	0.76193		448	0.000473469		418	0.65843
450	0.00039485		420	0.62803		450	0.00173		420	0.72974		450	0.00151		420	0.72876		450	0.000386176		420	0.62411
452	0.000354409		422	0.59611		452	0.00166		422	0.69858		452	0.00137		422	0.69604		452	0.000316629		422	0.58602
454	0.000320975		424	0.56427		454	0.00163		424	0.66511		454	0.00122		424	0.66588		454	0.000269232		424	0.54789
456	0.000294268		426	0.53125		456	0.00164		426	0.63131		456	0.00105		426	0.63597		456	0.000240609		426	0.51114
458	0.000282975		428	0.49809		458	0.00168		428	0.60124		458	0.000861482		428	0.60615		458	0.000226496		428	0.47427
460	0.000285807		430	0.46772		460	0.00174		430	0.57481		460	0.000680212		430	0.57895		460	0.000211953		430	0.43854
462	0.000277537		432	0.44154		462	0.00178		432	0.55065		462	0.000518776		432	0.55572		462	0.00017767		432	0.40874
464	0.000248788		434	0.41871		464	0.0018		434	0.52935		464	0.000401404		434	0.53599		464	0.000123499		434	0.38694
466	0.000223751		436	0.3985		466	0.0018		436	0.51146		466	0.000346099		436	0.51845		466	6.71716e-05		436	0.37131
468	0.000221321		438	0.38108		468	0.00177		438	0.49681		468	0.000326946		438	0.5016		468	2.44902e-05		438	0.35881
470	0.000232789		440	0.36645		470	0.00175		440	0.48359		470	0.000294454		440	0.4849		470	2.96605e-06		440	0.34663
472	0.000234854		442	0.35239		472	0.00176		442	0.46855		472	0.000238809		442	0.46892		472	0		442	0.33406
474	0.000212835		444	0.33707		474	0.00181		444	0.45123		474	0.000187467		444	0.45353		474	1.09409e-05		444	0.32231
476	0.000174649		446	0.32101		476	0.00187		446	0.43397		476	0.000148845		446	0.43702		476	3.60721e-05		446	0.31136
478	0.000140349		448	0.30463		478	0.00191		448	0.41657		478	0.000113803		448	0.41826		478	6.68746e-05		448	0.29901
480	0.000125141		450	0.28841		480	0.00196		450	0.39746		480	7.712e-05		450	0.39808		480	9.11345e-05		450	0.28463
482	0.000132514		452	0.27346		482	0.00204		452	0.37859		482	3.27584e-05		452	0.37841		482	0.000111885		452	0.27013
484	0.000163148		454	0.26052		484	0.00219		454	0.36307		484	0		454	0.36144		484	0.000147346		454	0.25685
486	0.000225523		456	0.25001		486	0.00244		456	0.35049		486	2.30289e-05		456	0.34774		486	0.000218022		456	0.2454
488	0.000321215		458	0.24111		488	0.00281		458	0.33858		488	0.000127761		458	0.33542		488	0.00033087		458	0.23631
490	0.000446343		460	0.23247		490	0.00337		460	0.32648		490	0.00032053		460	0.32373		490	0.000488587		460	0.22911
492	0.000627647		462	0.22479		492	0.00417		462	0.31456		492	0.000603074		462	0.31355		492	0.000711318		462	0.22252
494	0.000909797		464	0.21885		494	0.00525		464	0.30356		494	0.000997625		464	0.30418		494	0.00103		464	0.21546
496	0.0013		466	0.21334		496	0.00665		466	0.29387		496	0.00156		466	0.29401		496	0.00146		466	0.20794
498	0.00178		468	0.20745		498	0.00846		468	0.285		498	0.00235		468	0.28322		498	0.002		468	0.20084
500	0.00238		470	0.20146		500	0.01074		470	0.27603		500	0.00334		470	0.2734		500	0.00266		470	0.19437
502	0.00312		472	0.19503		502	0.01331		472	0.26621		502	0.00452		472	0.26485		502	0.00345		472	0.18785
504	0.00397		474	0.18837		504	0.01595		474	0.25595		504	0.00581		474	0.25641		504	0.00434		474	0.18132
506	0.0049		476	0.18198		506	0.01849		476	0.24643		506	0.00715		476	0.24717		506	0.00531		476	0.17512
508	0.00594		478	0.1756		508	0.0208		478	0.23741		508	0.00844		478	0.23718		508	0.00638		478	0.16877
510	0.0072		480	0.16886		510	0.02283		480	0.22768		510	0.0097		480	0.22797		510	0.00768		480	0.16231
512	0.00884		482	0.16156		512	0.02481		482	0.21735		512	0.01123		482	0.22032		512	0.00943		482	0.15683
514	0.0111		484	0.15468		514	0.02722		484	0.2083		514	0.01348		484	0.21266		514	0.0119		484	0.15315
516	0.01443		486	0.14931		516	0.03061		486	0.20177		516	0.01689		486	0.20423		516	0.01544		486	0.1506
518	0.01927		488	0.14449		518	0.03536		488	0.19612		518	0.022		488	0.19653		518	0.02044		488	0.14752
520	0.02598		490	0.1392		520	0.04196		490	0.18938		520	0.02926		490	0.18999		520	0.02734		490	0.14317
522	0.03516		492	0.13378		522	0.05106		492	0.1818		522	0.0391		492	0.183		522	0.03693		492	0.13821
524	0.04808		494	0.12815		524	0.06381		494	0.17416		524	0.05242		494	0.17545		524	0.05067		494	0.13351
526	0.06688		496	0.12203		526	0.08248		496	0.167		526	0.07126		496	0.16858		526	0.07125		496	0.12923
528	0.0951		498	0.1157		528	0.11091		498	0.16069		528	0.09923		498	0.16188		528	0.10318		498	0.12496
530	0.13777		500	0.10957		530	0.15439		500	0.15444		530	0.1417		500	0.15474		530	0.15225		500	0.12034
532	0.20074		502	0.10422		532	0.21842		502	0.14712		532	0.20495		502	0.14794		532	0.22348		502	0.11521
534	0.28854		504	0.0998		534	0.3064		504	0.13909		534	0.29349		504	0.14173		534	0.31899		504	0.10955
536	0.40147		506	0.09562		536	0.4177		506	0.13189		536	0.40691		506	0.13549		536	0.43609		506	0.10375
538	0.53323		508	0.0915		538	0.54613		508	0.12607		538	0.53842		508	0.12929		538	0.56664		508	0.09839
540	0.67094		510	0.08746		540	0.67966		510	0.1208		540	0.67564		510	0.12392		540	0.69842		510	0.0938
542	0.79811		512	0.08282		542	0.80304		512	0.11554		542	0.80261		512	0.1192		542	0.8177		512	0.08949
544	0.89972		514	0.07773		544	0.90242		514	0.1101		544	0.90398		514	0.11406		544	0.91213		514	0.08452
546	0.96679		516	0.07334		546	0.96894		516	0.10449		546	0.97024		516	0.10855		546	0.97358		516	0.07899
548	0.99799		518	0.06988		548	1		518	0.09918		548	1		518	0.10407		548	1		518	0.07419
550	0.99796		520	0.06923		550	0.99861		520	0.09424		550	0.99769		520	0.10095		550	0.99507		520	0.07091
552	0.97441		522	0.06962		552	0.97212		522	0.08982		552	0.9706		522	0.09771		552	0.96628		522	0.06864
554	0.93562		524	0.07533		554	0.92965		524	0.08638		554	0.92747		524	0.09375		554	0.9226		524	0.0663
556	0.88854		526	0.08091		556	0.87915		526	0.0835		556	0.87682		526	0.0902		556	0.87214		526	0.06348
558	0.83833		528	0.08725		558	0.82666		528	0.08083		558	0.82468		528	0.08784		558	0.82072		528	0.06116
560	0.78881		530	0.09033		560	0.77683		530	0.08685		560	0.77435		530	0.08698		560	0.77185		530	0.06026
562	0.74256		532	0.09778		562	0.73231		532	0.0861		562	0.728		532	0.0882		562	0.72698		532	0.06099
564	0.70088		534	0.09972		564	0.69339		534	0.0956		564	0.68739		534	0.09191		564	0.68649		534	0.06366
566	0.66406		536	0.10425		566	0.65945		536	0.09886		566	0.6531		536	0.09737		566	0.65084		536	0.06847
568	0.6322		538	0.11012		568	0.6305		538	0.10415		568	0.62464		538	0.10311		568	0.62087		538	0.07448
570	0.60625		540	0.11511		570	0.6075		540	0.10895		570	0.60207		540	0.10838		570	0.59777		540	0.07987
572	0.58846		542	0.11817		572	0.59235		542	0.11117		572	0.58731		542	0.1127		572	0.58363		542	0.08362
574	0.5822		544	0.11934		574	0.58769		544	0.11117		574	0.58344		544	0.11494		574	0.58132		544	0.08562
576	0.59053		546	0.11829		576	0.59609		546	0.1094		576	0.59295		546	0.1144		576	0.59365		546	0.08529
578	0.61449		548	0.11454		578	0.61922		548	0.10566		578	0.61713		548	0.11162		578	0.6221		548	0.08277
580	0.65343		550	0.1093		580	0.65673		550	0.10073		580	0.65633		550	0.10731		580	0.66576		550	0.07935
582	0.7054		552	0.10462		582	0.70591		552	0.09574		582	0.7088		552	0.10189		582	0.72113		552	0.07563
584	0.76619		554	0.10057		584	0.76243		554	0.09082		584	0.7694		554	0.096		584	0.78343		554	0.07178
586	0.82954		556	0.09609		586	0.82135		556	0.086		586	0.8312		556	0.09016		586	0.84737		556	0.06816
588	0.88883		558	0.09101		588	0.87731		558	0.08148		588	0.88782		558	0.08483		588	0.9065		558	0.06504
590	0.93841		560	0.08593		590	0.92442		560	0.07732		590	0.93378		560	0.08051		590	0.95422		560	0.06261
592	0.97373		562	0.08148		592	0.95769		562	0.07378		592	0.96457		562	0.07738		592	0.98594		562	0.06085
594	0.9916		564	0.07768		594	0.97459		564	0.07072		594	0.97816		564	0.07486		594	0.99967		564	0.05955
596	0.99119		566	0.07419		596	0.97487		566	0.06773		596	0.97556		566	0.0717		596	0.99552		566	0.05834
598	0.97443		568	0.07066		598	0.95974		568	0.06518		598	0.95927		568	0.06795		598	0.97531		568	0.05661
600	0.94459		570	0.06691		600	0.93182		570	0.06287		600	0.93189		570	0.06518		600	0.94207		570	0.0543
602	0.9051		572	0.06365		602	0.89458		572	0.06005		602	0.89651		572	0.06371		602	0.89957		572	0.05247
604	0.85938		574	0.06192		604	0.85118		574	0.05751		604	0.85605		574	0.06313		604	0.85164		574	0.05221
606	0.81082		576	0.06192		606	0.80447		576	0.05669		606	0.81178		576	0.06312		606	0.80159		576	0.05326
608	0.76237		578	0.06324		608	0.75707		578	0.05796		608	0.76448		578	0.06329		608	0.75187		578	0.05503
610	0.71566		580	0.06595		610	0.71081		580	0.06079		610	0.7166		580	0.06435		610	0.70412		580	0.05791
612	0.67132		582	0.07024		612	0.66743		582	0.06424		612	0.67117		582	0.06684		612	0.65943		582	0.06181
614	0.62989		584	0.07521		614	0.62838		584	0.06736		614	0.62967		584	0.06959		614	0.61823		584	0.06551
616	0.59167		586	0.07929		616	0.59338		586	0.06961		616	0.59194		586	0.07185		616	0.58035		586	0.06851
618	0.55664		588	0.08175		618	0.56084		588	0.07125		618	0.55782		588	0.07406		618	0.54572		588	0.07177
620	0.52457		590	0.08357		620	0.53006		590	0.07263		620	0.52713		590	0.07609		620	0.51466		590	0.07558
622	0.49585		592	0.08536		622	0.50161		592	0.07274		622	0.49896		592	0.07688		622	0.48713		592	0.07824
624	0.47128		594	0.0855		624	0.4759		594	0.07086		624	0.47348		594	0.07607		624	0.46308		594	0.07827
626	0.45112		596	0.08305		626	0.45324		596	0.06816		626	0.45278		596	0.07411		626	0.44328		596	0.07633
628	0.43528		598	0.07924		628	0.43516		598	0.06537		628	0.438		598	0.0712		628	0.42852		598	0.07325
630	0.42398		600	0.07564		630	0.42322		600	0.06214		630	0.42806		600	0.06771		630	0.419		600	0.06954
632	0.41755		602	0.07267		632	0.41727		602	0.05879		632	0.42177		602	0.06414		632	0.41446		602	0.06563
634	0.4156		604	0.06956		634	0.41604		604	0.05593		634	0.41894		604	0.06078		634	0.41407		604	0.06101
636	0.4168		606	0.06602		636	0.41822		606	0.05315		636	0.41911		606	0.05792		636	0.41665		606	0.05601
638	0.42023		608	0.06198		638	0.42259		608	0.04967		638	0.42117		608	0.05498		638	0.4212		608	0.05185
640	0.42555		610	0.05714		640	0.42781		610	0.04625		640	0.42457		610	0.05088		640	0.4265		610	0.04837
642	0.43186		612	0.05259		642	0.4327		612	0.04403		642	0.42899		612	0.04664		642	0.43118		612	0.04509
644	0.43786		614	0.04928		644	0.43669		614	0.04221		644	0.43319		614	0.04375		644	0.43476		614	0.04241
646	0.44225		616	0.04645		646	0.43944		616	0.03982		646	0.43561		616	0.04176		646	0.43697		616	0.04015
648	0.4439		618	0.04325		648	0.44043		618	0.03727		648	0.43573		618	0.03999		648	0.4369		618	0.03798
650	0.44196		620	0.04028		650	0.43895		620	0.035		650	0.43368		620	0.03849		650	0.43382		620	0.03631
652	0.43609		622	0.03822		652	0.43433		622	0.03314		652	0.42897		622	0.03707		652	0.4277		622	0.035
654	0.42675		624	0.03605		654	0.42644		624	0.03183		654	0.42099		624	0.03527		654	0.41882		624	0.03354
656	0.4144		626	0.03302		656	0.41571		626	0.03093		656	0.40988		626	0.03329		656	0.40757		626	0.03222
658	0.39929		628	0.0305		658	0.40253		628	0.03015		658	0.39624		628	0.03177		658	0.39423		628	0.03135
660	0.38229		630	0.02978		660	0.38734		630	0.02938		660	0.38115		630	0.0311		660	0.37893		630	0.03055
662	0.3644		632	0.03052		662	0.3706		632	0.02886		662	0.36576		632	0.03109		662	0.3622		632	0.0296
664	0.34626		634	0.03134		664	0.35265		634	0.02622		664	0.35049		634	0.03112		664	0.34482		634	0.02905
666	0.32867		636	0.03172		666	0.33414		636	0.02649		666	0.33497		636	0.03081		666	0.32731		636	0.02954
668	0.31244		638	0.03279		668	0.31589		638	0.02695		668	0.31874		638	0.03059		668	0.30978		638	0.03057
670	0.29762		640	0.03425		670	0.29817		640	0.02724		670	0.30185		640	0.0308		670	0.29241		640	0.03056
672	0.28353		642	0.03416		672	0.28114		642	0.02434		672	0.28495		642	0.03078		672	0.27573		642	0.02926
674	0.26965		644	0.0331		674	0.26535		644	0.02354		674	0.26867		644	0.03043		674	0.26046		644	0.02798
676	0.25593		646	0.03286		676	0.25082		646	0.02317		676	0.25353		646	0.03065		676	0.24682		646	0.02732
678	0.24242		648	0.03306		678	0.23699		648	0.02333		678	0.23972		648	0.03153		678	0.23457		648	0.02746
680	0.22917		650	0.03237		680	0.22374		650	0.02329		680	0.227		650	0.03172		680	0.22344		650	0.02813
682	0.21642		652	0.03109		682	0.21148		652	0.02289		682	0.21535		652	0.03057		682	0.21321		652	0.02824
684	0.2046		654	0.03032		684	0.20059		654	0.02257		684	0.20514		654	0.02884		684	0.20373		654	0.02776
686	0.19404		656	0.02972		686	0.19118		656	0.02203		686	0.19643		656	0.02703		686	0.19496		656	0.027
688	0.18493		658	0.02916		688	0.18334		658	0.02108		688	0.18895		658	0.02539		688	0.18677		658	0.02556
690	0.17728		660	0.029		690	0.17683		660	0.02036		690	0.18255		660	0.02435		690	0.17916		660	0.02418
692	0.17071		662	0.02778		692	0.1707		662	0.0198		692	0.17672		662	0.02344		692	0.17253		662	0.02395
694	0.16499		664	0.02476		694	0.16458		664	0.01862		694	0.17078		664	0.02265		694	0.16717		664	0.02392
696	0.16004		666	0.02206		696	0.15915		666	0.01704		696	0.16492		666	0.02281		696	0.16314		666	0.02275
698	0.15581		668	0.02087		698	0.15508		668	0.0158		698	0.15996		668	0.02313		698	0.1602		668	0.02082
700	0.15252		670	0.0199		700	0.1528		670	0.01485		700	0.15595		670	0.02218		700	0.1575		670	0.01917
702	0.15026		672	0.0184		702	0.15215		672	0.01398		702	0.15205		672	0.02021		702	0.15419		672	0.01858
704	0.14867		674	0.01702		704	0.15198		674	0.01337		704	0.14787		674	0.01804		704	0.15052		674	0.01899
706	0.1473		676	0.01639		706	0.15116		676	0.01281		706	0.14383		676	0.01656		706	0.14713		676	0.01921
708	0.14563		678	0.01584		708	0.1493		678	0.01222		708	0.14037		678	0.01605		708	0.1439		678	0.01846
710	0.14323		680	0.01466		710	0.14635		680	0.0118		710	0.13782		680	0.01528		710	0.14059		680	0.01724
712	0.14001		682	0.01378		712	0.14253		682	0.01148		712	0.13627		682	0.01411		712	0.13743		682	0.01623
714	0.13614		684	0.01344		714	0.13847		684	0.01087		714	0.13514		684	0.0137		714	0.13463		684	0.01552
716	0.13197		686	0.0125		716	0.13503		686	0.00998		716	0.13352		686	0.01374		716	0.132		686	0.01474
718	0.12776		688	0.01148		718	0.13229		688	0.00939		718	0.13113		688	0.01339		718	0.12912		688	0.01389
720	0.12379		690	0.01138		720	0.12963		690	0.00938		720	0.12854		690	0.01298		720	0.12569		690	0.01342
722	0.12029		692	0.01132		722	0.12676		692	0.00956		722	0.1265		692	0.01267		722	0.12194		692	0.01329
724	0.11708		694	0.01047		724	0.12397		694	0.00967		724	0.12491		694	0.01188		724	0.1185		694	0.01317
726	0.11409		696	0.00939		726	0.12116		696	0.00953		726	0.12301		696	0.01065		726	0.11536		696	0.01298
728	0.11126		698	0.00883		728	0.11745		698	0.00905		728	0.12025		698	0.01015		728	0.11193		698	0.01251
730	0.10809		700	0.00881		730	0.1123		700	0.0088		730	0.11629		700	0.01067		730	0.10812		700	0.01133
732	0.10421		702	0.00516		732	0.10628		702	0.00895		732	0.11092		702	0.01125		732	0.1044		702	0.00969
734	0.09991		704	0.00568		734	0.10053		704	0.00877		734	0.10445		704	0.01165		734	0.1005		704	0.00871
736	0.09574		706	0.00638		736	0.09559		706	0.00818		736	0.09768		706	0.01201		736	0.09576		706	0.00881
738	0.09187		708	0.00636		738	0.09137		708	0.00812		738	0.09145		708	0.01169		738	0.09046		708	0.00937
740	0.08844		710	0.00554		740	0.08802		710	0.00904		740	0.08583		710	0.01078		740	0.08539		710	0.01002
742	0.08568		712	0.00461		742	0.0856		712	0.00957		742	0.08069		712	0.01045		742	0.0806		712	0.01073
744	0.08305		714	0.00411		744	0.08326		714	0.00849		744	0.0765		714	0.01085		744	0.07586		714	0.01124
746	0.07973		716	0.00397		746	0.08004		716	0.00718		746	0.07331		716	0.01106		746	0.07142		716	0.01095
748	0.0757		718	0.00379		748	0.07588		718	0.00716		748	0.07051		718	0.0106		748	0.0677		718	0.00959
750	0.07159		720	0.00355		750	0.0715		720	0.00751		750	0.06778		720	0.00987		750	0.06488		720	0.00804
752	0.0679		722	0.00337		752	0.06729		722	0.00709		752	0.06505		722	0.00923		752	0.0629		722	0.00701
754	0.06453		724	0.00316		754	0.06308		724	0.00617		754	0.06207		724	0.00905		754	0.06125		724	0.00647
756	0.06124		726	0.00325		756	0.05895		726	0.00556		756	0.05866		726	0.00934		756	0.05928		726	0.00677
758	0.05833		728	0.00361		758	0.05542		728	0.00569		758	0.05517		728	0.00929		758	0.05696		728	0.00784
760	0.05593		730	0.00364		760	0.05275		730	0.0062		760	0.05201		730	0.00848		760	0.05451		730	0.00846
762	0.05372		732	0.00324		762	0.05071		732	0.00637		762	0.04907		732	0.00783		762	0.05187		732	0.00816
764	0.05141		734	0.00272		764	0.04937		734	0.00603		764	0.04615		734	0.00821		764	0.04934		734	0.00742
766	0.04934		736	0.00222		766	0.04929		736	0.00568		766	0.04398		736	0.00877		766	0.04759		736	0.00693
768	0.04821		738	0.00202		768	0.05011		738	0.00532		768	0.04332		738	0.00872		768	0.04645		738	0.00674
770	0.04755		740	0.00223		770	0.05048		740	0.00469		770	0.04357		740	0.00901		770	0.04548		740	0.00623
772	0.04619		742	0.00225		772	0.04966		742	0.00473		772	0.04347		742	0.00935		772	0.04499		742	0.00592
774	0.04427		744	0.0016		774	0.0481		744	0.006		774	0.04273		744	0.0086		774	0.04495		744	0.00624
776	0.04247		746	0.00116		776	0.04664		746	0.00701		776	0.04192		746	0.00761		776	0.04429		746	0.00632
778	0.04064		748	0.00129		778	0.04573		748	0.00641		778	0.04078		748	0.00707		778	0.04255		748	0.00639
780	0.03809		750	0.00102		780	0.0454		750	0.00514		780	0.03871		750	0.00683		780	0.04034		750	0.00654
782	0.03496		752	0.00036848		782	0.04519		752	0.00443		782	0.03641		752	0.00655		782	0.03809		752	0.00516
784	0.03293		754	0		784	0.04376		754	0.00409		784	0.03523		754	0.00532		784	0.03593		754	0.00244
786	0.03311		756	0.000133616		786	0.04019		756	0.00378		786	0.03533		756	0.00439		786	0.03399		756	0.000932969
788	0.03459		758	0.000897539		788	0.03577		758	0.00392		788	0.0356		758	0.00623		788	0.03196		758	0.00159
790	0.03609		760	0.00211		790	0.03255		760	0.00465		790	0.03534		760	0.01033		790	0.02989		760	0.00302
792	0.03669					792	0.03138					792	0.03457					792	0.02961
794	0.03458					794	0.03179					794	0.03305					794	0.03009
796	0.03095					796	0.03384					796	0.03093					796	0.03135
798	0.02579					798	0.03754					798	0.02819					798	0.03338
800	0.0191					800	0.04288					800	0.02485					800	0.03617

## Sheet: Figure 2b
PAMA			PAME			PAPE			PABE
Time (s)	Intensity (counts)		Time (s)	Intensity (counts)		Time (s)	Intensity (counts)		Time (s)	Intensity (counts)
0	0		0	0		0	0		0	0
0.001	67673		0.001	68901		0.001	39439		0.001	63632
0.002	2729		0.002	2802		0.002	1220		0.002	2630
0.003	2453		0.003	2611		0.003	1132		0.003	2557
0.004	2345		0.004	2541		0.004	1144		0.004	2410
0.005	2264		0.005	2437		0.005	1160		0.005	2344
0.006	2221		0.006	2486		0.006	1100		0.006	2203
0.007	2190		0.007	2369		0.007	1092		0.007	2266
0.008	2097		0.008	2430		0.008	1038		0.008	2243
0.009	2045		0.009	2256		0.009	1033		0.009	2190
0.01	2059		0.01	2292		0.01	1006		0.01	2199
0.011	2005		0.011	2280		0.011	982		0.011	2136
0.012	2010		0.012	2276		0.012	1017		0.012	2090
0.013	1942		0.013	2113		0.013	991		0.013	2057
0.014	1954		0.014	2240		0.014	960		0.014	2025
0.015	1857		0.015	2126		0.015	1054		0.015	2048
0.016	1854		0.016	2163		0.016	959		0.016	2086
0.017	1797		0.017	2083		0.017	945		0.017	2018
0.018	1744		0.018	2066		0.018	956		0.018	1968
0.019	1728		0.019	2101		0.019	913		0.019	1910
0.02	1794		0.02	2054		0.02	930		0.02	1979
0.021	1715		0.021	2063		0.021	908		0.021	1906
0.022	1758		0.022	1960		0.022	904		0.022	1849
0.023	1712		0.023	2069		0.023	909		0.023	1863
0.024	1605		0.024	1993		0.024	951		0.024	1865
0.025	1631		0.025	2094		0.025	870		0.025	1863
0.026	1638		0.026	1932		0.026	911		0.026	1823
0.027	1624		0.027	1921		0.027	808		0.027	1814
0.028	1667		0.028	1971		0.028	887		0.028	1916
0.029	1601		0.029	2016		0.029	808		0.029	1800
0.03	1584		0.03	1910		0.03	861		0.03	1718
0.031	1588		0.031	1882		0.031	885		0.031	1775
0.032	1575		0.032	1888		0.032	865		0.032	1729
0.033	1503		0.033	1829		0.033	847		0.033	1700
0.034	1540		0.034	1915		0.034	834		0.034	1741
0.035	1531		0.035	1908		0.035	835		0.035	1779
0.036	1503		0.036	1791		0.036	840		0.036	1738
0.037	1403		0.037	1875		0.037	801		0.037	1674
0.038	1435		0.038	1847		0.038	817		0.038	1744
0.039	1494		0.039	1880		0.039	829		0.039	1693
0.04	1593		0.04	1779		0.04	751		0.04	1680
0.041	1489		0.041	1808		0.041	835		0.041	1591
0.042	1415		0.042	1737		0.042	834		0.042	1667
0.043	1374		0.043	1747		0.043	797		0.043	1629
0.044	1356		0.044	1739		0.044	740		0.044	1585
0.045	1425		0.045	1763		0.045	766		0.045	1618
0.046	1408		0.046	1779		0.046	756		0.046	1703
0.047	1378		0.047	1688		0.047	767		0.047	1618
0.048	1329		0.048	1666		0.048	726		0.048	1587
0.049	1369		0.049	1676		0.049	792		0.049	1463
0.05	1376		0.05	1683		0.05	807		0.05	1497
0.051	1392		0.051	1699		0.051	744		0.051	1519
0.052	1391		0.052	1663		0.052	737		0.052	1535
0.053	1324		0.053	1651		0.053	686		0.053	1530
0.054	1292		0.054	1629		0.054	710		0.054	1502
0.055	1388		0.055	1619		0.055	779		0.055	1522
0.056	1328		0.056	1628		0.056	711		0.056	1507
0.057	1265		0.057	1551		0.057	702		0.057	1528
0.058	1267		0.058	1578		0.058	673		0.058	1455
0.059	1261		0.059	1598		0.059	726		0.059	1536
0.06	1252		0.06	1563		0.06	711		0.06	1470
0.061	1202		0.061	1551		0.061	717		0.061	1467
0.062	1265		0.062	1560		0.062	682		0.062	1467
0.063	1280		0.063	1539		0.063	647		0.063	1485
0.064	1206		0.064	1572		0.064	704		0.064	1465
0.065	1223		0.065	1601		0.065	620		0.065	1478
0.066	1294		0.066	1577		0.066	715		0.066	1432
0.067	1214		0.067	1459		0.067	692		0.067	1344
0.068	1174		0.068	1534		0.068	654		0.068	1425
0.069	1175		0.069	1519		0.069	660		0.069	1423
0.07	1190		0.07	1560		0.07	661		0.07	1402
0.071	1242		0.071	1558		0.071	704		0.071	1393
0.072	1151		0.072	1524		0.072	654		0.072	1381
0.073	1124		0.073	1491		0.073	667		0.073	1382
0.074	1152		0.074	1466		0.074	652		0.074	1401
0.075	1166		0.075	1341		0.075	641		0.075	1292
0.076	1222		0.076	1511		0.076	667		0.076	1348
0.077	1199		0.077	1437		0.077	669		0.077	1333
0.078	1191		0.078	1341		0.078	613		0.078	1279
0.079	1152		0.079	1413		0.079	639		0.079	1330
0.08	1080		0.08	1377		0.08	670		0.08	1250
0.081	1149		0.081	1409		0.081	624		0.081	1242
0.082	1147		0.082	1404		0.082	631		0.082	1341
0.083	1101		0.083	1380		0.083	599		0.083	1331
0.084	1107		0.084	1379		0.084	608		0.084	1367
0.085	1124		0.085	1287		0.085	638		0.085	1292
0.086	1104		0.086	1381		0.086	623		0.086	1245
0.087	1116		0.087	1378		0.087	558		0.087	1275
0.088	1064		0.088	1337		0.088	639		0.088	1283
0.089	1069		0.089	1322		0.089	632		0.089	1236
0.09	982		0.09	1326		0.09	618		0.09	1275
0.091	1061		0.091	1286		0.091	618		0.091	1270
0.092	991		0.092	1322		0.092	608		0.092	1221
0.093	1005		0.093	1304		0.093	538		0.093	1279
0.094	1136		0.094	1324		0.094	612		0.094	1171
0.095	1050		0.095	1213		0.095	596		0.095	1177
0.096	1057		0.096	1325		0.096	589		0.096	1198
0.097	1040		0.097	1302		0.097	589		0.097	1232
0.098	1016		0.098	1222		0.098	558		0.098	1208
0.099	1024		0.099	1171		0.099	558		0.099	1206
0.1	977		0.1	1272		0.1	586		0.1	1166
0.101	999		0.101	1272		0.101	602		0.101	1178
0.102	994		0.102	1233		0.102	541		0.102	1157
0.103	934		0.103	1178		0.103	546		0.103	1186
0.104	1005		0.104	1217		0.104	563		0.104	1169
0.105	932		0.105	1198		0.105	540		0.105	1124
0.106	928		0.106	1192		0.106	557		0.106	1127
0.107	1016		0.107	1148		0.107	613		0.107	1135
0.108	998		0.108	1215		0.108	551		0.108	1158
0.109	953		0.109	1152		0.109	538		0.109	1083
0.11	962		0.11	1210		0.11	564		0.11	1133
0.111	959		0.111	1204		0.111	569		0.111	1133
0.112	943		0.112	1160		0.112	545		0.112	1072
0.113	961		0.113	1177		0.113	581		0.113	1095
0.114	943		0.114	1159		0.114	546		0.114	1136
0.115	928		0.115	1217		0.115	521		0.115	1072
0.116	909		0.116	1134		0.116	550		0.116	1089
0.117	934		0.117	1197		0.117	514		0.117	1093
0.118	898		0.118	1145		0.118	518		0.118	1020
0.119	944		0.119	1159		0.119	547		0.119	1114
0.12	888		0.12	1130		0.12	542		0.12	1063
0.121	910		0.121	1208		0.121	502		0.121	1044
0.122	877		0.122	1131		0.122	585		0.122	1034
0.123	951		0.123	1122		0.123	515		0.123	1018
0.124	906		0.124	1165		0.124	500		0.124	992
0.125	843		0.125	1064		0.125	522		0.125	1061
0.126	902		0.126	1122		0.126	495		0.126	1054
0.127	919		0.127	1098		0.127	485		0.127	1001
0.128	895		0.128	1052		0.128	545		0.128	1041
0.129	898		0.129	1115		0.129	497		0.129	1045
0.13	872		0.13	1093		0.13	517		0.13	1076
0.131	857		0.131	1086		0.131	536		0.131	968
0.132	918		0.132	1067		0.132	511		0.132	1046
0.133	888		0.133	1109		0.133	481		0.133	1065
0.134	858		0.134	1100		0.134	544		0.134	983
0.135	821		0.135	1036		0.135	486		0.135	984
0.136	874		0.136	1064		0.136	455		0.136	1005
0.137	894		0.137	1033		0.137	470		0.137	968
0.138	884		0.138	1008		0.138	488		0.138	979
0.139	839		0.139	936		0.139	428		0.139	950
0.14	806		0.14	1025		0.14	457		0.14	979
0.141	832		0.141	1001		0.141	462		0.141	967
0.142	846		0.142	1031		0.142	463		0.142	933
0.143	820		0.143	1019		0.143	445		0.143	921
0.144	842		0.144	962		0.144	476		0.144	972
0.145	791		0.145	966		0.145	466		0.145	933
0.146	806		0.146	994		0.146	472		0.146	949
0.147	842		0.147	1059		0.147	445		0.147	933
0.148	770		0.148	1046		0.148	436		0.148	900
0.149	835		0.149	1039		0.149	484		0.149	875
0.15	819		0.15	992		0.15	472		0.15	902
0.151	753		0.151	988		0.151	456		0.151	842
0.152	795		0.152	939		0.152	446		0.152	912
0.153	803		0.153	993		0.153	434		0.153	891
0.154	775		0.154	946		0.154	436		0.154	912
0.155	767		0.155	1000		0.155	421		0.155	897
0.156	780		0.156	990		0.156	407		0.156	883
0.157	739		0.157	999		0.157	450		0.157	852
0.158	694		0.158	1024		0.158	419		0.158	893
0.159	762		0.159	904		0.159	403		0.159	891
0.16	750		0.16	929		0.16	423		0.16	884
0.161	735		0.161	878		0.161	410		0.161	864
0.162	721		0.162	919		0.162	437		0.162	844
0.163	766		0.163	950		0.163	417		0.163	835
0.164	742		0.164	895		0.164	388		0.164	844
0.165	743		0.165	887		0.165	395		0.165	842
0.166	756		0.166	838		0.166	402		0.166	861
0.167	769		0.167	926		0.167	396		0.167	811
0.168	734		0.168	919		0.168	372		0.168	789
0.169	721		0.169	890		0.169	386		0.169	805
0.17	726		0.17	857		0.17	388		0.17	851
0.171	720		0.171	887		0.171	382		0.171	855
0.172	695		0.172	885		0.172	397		0.172	778
0.173	711		0.173	896		0.173	436		0.173	801
0.174	698		0.174	856		0.174	388		0.174	791
0.175	714		0.175	867		0.175	420		0.175	790
0.176	642		0.176	890		0.176	342		0.176	802
0.177	682		0.177	863		0.177	423		0.177	772
0.178	670		0.178	827		0.178	356		0.178	737
0.179	694		0.179	852		0.179	385		0.179	807
0.18	653		0.18	859		0.18	429		0.18	825
0.181	699		0.181	809		0.181	341		0.181	839
0.182	661		0.182	816		0.182	399		0.182	786
0.183	662		0.183	851		0.183	378		0.183	740
0.184	653		0.184	819		0.184	422		0.184	783
0.185	699		0.185	802		0.185	387		0.185	807
0.186	676		0.186	883		0.186	396		0.186	778
0.187	668		0.187	847		0.187	389		0.187	820
0.188	646		0.188	844		0.188	340		0.188	811
0.189	682		0.189	844		0.189	363		0.189	720
0.19	657		0.19	728		0.19	364		0.19	773
0.191	628		0.191	755		0.191	385		0.191	769
0.192	594		0.192	770		0.192	396		0.192	749
0.193	667		0.193	812		0.193	350		0.193	697
0.194	634		0.194	757		0.194	380		0.194	723
0.195	610		0.195	738		0.195	383		0.195	725
0.196	587		0.196	815		0.196	369		0.196	740
0.197	609		0.197	750		0.197	418		0.197	724
0.198	618		0.198	734		0.198	362		0.198	725
0.199	669		0.199	788		0.199	359		0.199	737
0.2	559		0.2	792		0.2	361		0.2	702
0.201	625		0.201	764		0.201	356		0.201	737
0.202	581		0.202	741		0.202	346		0.202	707
0.203	613		0.203	777		0.203	361		0.203	693
0.204	573		0.204	784		0.204	344		0.204	713
0.205	607		0.205	782		0.205	386		0.205	691
0.206	625		0.206	702		0.206	318		0.206	667
0.207	625		0.207	702		0.207	359		0.207	651
0.208	594		0.208	716		0.208	370		0.208	672
0.209	567		0.209	745		0.209	317		0.209	700
0.21	575		0.21	729		0.21	339		0.21	704
0.211	610		0.211	744		0.211	388		0.211	660
0.212	581		0.212	741		0.212	362		0.212	678
0.213	603		0.213	715		0.213	329		0.213	659
0.214	551		0.214	692		0.214	339		0.214	625
0.215	533		0.215	685		0.215	328		0.215	693
0.216	558		0.216	713		0.216	330		0.216	635
0.217	547		0.217	672		0.217	346		0.217	650
0.218	544		0.218	687		0.218	329		0.218	644
0.219	551		0.219	710		0.219	330		0.219	672
0.22	558		0.22	682		0.22	354		0.22	654
0.221	558		0.221	635		0.221	327		0.221	650
0.222	546		0.222	657		0.222	378		0.222	622
0.223	529		0.223	659		0.223	349		0.223	649
0.224	572		0.224	689		0.224	321		0.224	665
0.225	536		0.225	712		0.225	327		0.225	629
0.226	517		0.226	670		0.226	310		0.226	618
0.227	541		0.227	642		0.227	311		0.227	649
0.228	558		0.228	682		0.228	336		0.228	623
0.229	557		0.229	670		0.229	344		0.229	618
0.23	532		0.23	703		0.23	312		0.23	601
0.231	561		0.231	641		0.231	304		0.231	625
0.232	522		0.232	683		0.232	301		0.232	615
0.233	580		0.233	658		0.233	311		0.233	581
0.234	564		0.234	666		0.234	308		0.234	578
0.235	515		0.235	672		0.235	305		0.235	610
0.236	519		0.236	660		0.236	307		0.236	588
0.237	494		0.237	671		0.237	317		0.237	569
0.238	512		0.238	658		0.238	289		0.238	589
0.239	533		0.239	666		0.239	305		0.239	586
0.24	494		0.24	626		0.24	284		0.24	599
0.241	546		0.241	643		0.241	291		0.241	603
0.242	508		0.242	652		0.242	290		0.242	586
0.243	506		0.243	627		0.243	305		0.243	581
0.244	482		0.244	606		0.244	287		0.244	567
0.245	488		0.245	625		0.245	282		0.245	545
0.246	524		0.246	559		0.246	274		0.246	557
0.247	509		0.247	622		0.247	261		0.247	576
0.248	476		0.248	622		0.248	298		0.248	590
0.249	531		0.249	592		0.249	286		0.249	571
0.25	478		0.25	567		0.25	282		0.25	569
0.251	482		0.251	606		0.251	276		0.251	564
0.252	481		0.252	594		0.252	313		0.252	543
0.253	485		0.253	595		0.253	258		0.253	557
0.254	462		0.254	601		0.254	259		0.254	569
0.255	481		0.255	605		0.255	270		0.255	540
0.256	473		0.256	583		0.256	295		0.256	532
0.257	467		0.257	603		0.257	297		0.257	520
0.258	491		0.258	576		0.258	239		0.258	519
0.259	476		0.259	594		0.259	273		0.259	553
0.26	476		0.26	584		0.26	284		0.26	548
0.261	464		0.261	549		0.261	265		0.261	522
0.262	454		0.262	588		0.262	299		0.262	528
0.263	437		0.263	566		0.263	280		0.263	532
0.264	460		0.264	551		0.264	257		0.264	550
0.265	432		0.265	564		0.265	269		0.265	571
0.266	432		0.266	592		0.266	258		0.266	500
0.267	426		0.267	568		0.267	250		0.267	524
0.268	399		0.268	554		0.268	275		0.268	528
0.269	457		0.269	574		0.269	263		0.269	495
0.27	478		0.27	573		0.27	273		0.27	521
0.271	436		0.271	568		0.271	238		0.271	518
0.272	373		0.272	530		0.272	269		0.272	460
0.273	483		0.273	542		0.273	250		0.273	490
0.274	485		0.274	534		0.274	282		0.274	515
0.275	402		0.275	527		0.275	277		0.275	478
0.276	465		0.276	526		0.276	297		0.276	478
0.277	414		0.277	566		0.277	255		0.277	515
0.278	438		0.278	534		0.278	243		0.278	506
0.279	420		0.279	522		0.279	262		0.279	496
0.28	435		0.28	536		0.28	270		0.28	460
0.281	449		0.281	484		0.281	218		0.281	459
0.282	446		0.282	523		0.282	266		0.282	488
0.283	452		0.283	516		0.283	243		0.283	478
0.284	406		0.284	519		0.284	221		0.284	476
0.285	422		0.285	490		0.285	238		0.285	490
0.286	419		0.286	494		0.286	244		0.286	525
0.287	427		0.287	558		0.287	239		0.287	491
0.288	437		0.288	520		0.288	260		0.288	462
0.289	415		0.289	508		0.289	249		0.289	454
0.29	426		0.29	507		0.29	267		0.29	418
0.291	412		0.291	508		0.291	212		0.291	441
0.292	397		0.292	479		0.292	269		0.292	460
0.293	386		0.293	485		0.293	242		0.293	463
0.294	442		0.294	495		0.294	249		0.294	453
0.295	428		0.295	525		0.295	217		0.295	478
0.296	363		0.296	495		0.296	242		0.296	482
0.297	406		0.297	468		0.297	220		0.297	484
0.298	382		0.298	468		0.298	247		0.298	448
0.299	394		0.299	523		0.299	231		0.299	471
0.3	403		0.3	513		0.3	229		0.3	442
0.301	392		0.301	451		0.301	247		0.301	445
0.302	383		0.302	465		0.302	226		0.302	429
0.303	360		0.303	457		0.303	221		0.303	424
0.304	380		0.304	493		0.304	215		0.304	439
0.305	383		0.305	483		0.305	231		0.305	434
0.306	416		0.306	409		0.306	238		0.306	454
0.307	358		0.307	467		0.307	205		0.307	427
0.308	404		0.308	447		0.308	237		0.308	462
0.309	384		0.309	471		0.309	213		0.309	454
0.31	356		0.31	451		0.31	244		0.31	426
0.311	372		0.311	440		0.311	220		0.311	418
0.312	367		0.312	480		0.312	206		0.312	424
0.313	352		0.313	460		0.313	210		0.313	427
0.314	389		0.314	483		0.314	219		0.314	418
0.315	370		0.315	448		0.315	219		0.315	441
0.316	383		0.316	427		0.316	217		0.316	400
0.317	395		0.317	423		0.317	213		0.317	435
0.318	374		0.318	436		0.318	231		0.318	400
0.319	388		0.319	419		0.319	206		0.319	403
0.32	354		0.32	485		0.32	232		0.32	406
0.321	347		0.321	424		0.321	177		0.321	410
0.322	369		0.322	422		0.322	213		0.322	357
0.323	343		0.323	428		0.323	223		0.323	393
0.324	336		0.324	430		0.324	215		0.324	384
0.325	342		0.325	411		0.325	201		0.325	394
0.326	353		0.326	456		0.326	197		0.326	415
0.327	353		0.327	418		0.327	232		0.327	368
0.328	341		0.328	418		0.328	217		0.328	377
0.329	373		0.329	448		0.329	191		0.329	407
0.33	351		0.33	424		0.33	186		0.33	378
0.331	335		0.331	399		0.331	208		0.331	352
0.332	342		0.332	413		0.332	198		0.332	394
0.333	340		0.333	396		0.333	209		0.333	372
0.334	336		0.334	411		0.334	207		0.334	384
0.335	319		0.335	394		0.335	198		0.335	379
0.336	339		0.336	438		0.336	203		0.336	329
0.337	340		0.337	397		0.337	205		0.337	379
0.338	354		0.338	421		0.338	201		0.338	398
0.339	361		0.339	408		0.339	201		0.339	390
0.34	309		0.34	413		0.34	170		0.34	381
0.341	370		0.341	408		0.341	206		0.341	377
0.342	313		0.342	412		0.342	173		0.342	376
0.343	305		0.343	397		0.343	196		0.343	371
0.344	314		0.344	424		0.344	156		0.344	362
0.345	312		0.345	392		0.345	201		0.345	360
0.346	342		0.346	381		0.346	189		0.346	377
0.347	335		0.347	411		0.347	192		0.347	343
0.348	313		0.348	379		0.348	200		0.348	356
0.349	322		0.349	367		0.349	215		0.349	344
0.35	326		0.35	406		0.35	184		0.35	355
0.351	285		0.351	376		0.351	197		0.351	394
0.352	335		0.352	373		0.352	202		0.352	344
0.353	305		0.353	396		0.353	194		0.353	369
0.354	287		0.354	356		0.354	200		0.354	337
0.355	305		0.355	387		0.355	192		0.355	334
0.356	267		0.356	389		0.356	193		0.356	340
0.357	303		0.357	362		0.357	150		0.357	365
0.358	280		0.358	384		0.358	178		0.358	359
0.359	299		0.359	379		0.359	187		0.359	330
0.36	290		0.36	356		0.36	187		0.36	346
0.361	308		0.361	406		0.361	155		0.361	344
0.362	321		0.362	346		0.362	164		0.362	357
0.363	274		0.363	389		0.363	174		0.363	376
0.364	278		0.364	406		0.364	194		0.364	346
0.365	284		0.365	394		0.365	175		0.365	367
0.366	286		0.366	397		0.366	171		0.366	310
0.367	312		0.367	342		0.367	186		0.367	344
0.368	304		0.368	390		0.368	175		0.368	325
0.369	251		0.369	360		0.369	153		0.369	333
0.37	294		0.37	347		0.37	154		0.37	373
0.371	326		0.371	377		0.371	170		0.371	338
0.372	297		0.372	352		0.372	169		0.372	314
0.373	293		0.373	371		0.373	190		0.373	309
0.374	263		0.374	355		0.374	177		0.374	319
0.375	267		0.375	350		0.375	183		0.375	306
0.376	275		0.376	339		0.376	181		0.376	290
0.377	292		0.377	337		0.377	198		0.377	307
0.378	251		0.378	337		0.378	188		0.378	326
0.379	258		0.379	318		0.379	170		0.379	301
0.38	257		0.38	353		0.38	165		0.38	328
0.381	257		0.381	338		0.381	209		0.381	293
0.382	298		0.382	339		0.382	155		0.382	290
0.383	281		0.383	374		0.383	159		0.383	340
0.384	281		0.384	333		0.384	164		0.384	296
0.385	234		0.385	334		0.385	151		0.385	321
0.386	237		0.386	336		0.386	172		0.386	290
0.387	283		0.387	312		0.387	143		0.387	312
0.388	254		0.388	351		0.388	163		0.388	280
0.389	289		0.389	313		0.389	174		0.389	271
0.39	248		0.39	366		0.39	170		0.39	338
0.391	258		0.391	346		0.391	160		0.391	289
0.392	252		0.392	320		0.392	159		0.392	317
0.393	288		0.393	328		0.393	191		0.393	269
0.394	275		0.394	312		0.394	147		0.394	292
0.395	264		0.395	326		0.395	152		0.395	316
0.396	251		0.396	295		0.396	174		0.396	266
0.397	250		0.397	297		0.397	163		0.397	323
0.398	270		0.398	292		0.398	167		0.398	310
0.399	256		0.399	323		0.399	166		0.399	288
0.4	265		0.4	298		0.4	168		0.4	305
0.401	277		0.401	312		0.401	173		0.401	306
0.402	230		0.402	329		0.402	139		0.402	282
0.403	257		0.403	291		0.403	167		0.403	267
0.404	267		0.404	295		0.404	145		0.404	256
0.405	246		0.405	299		0.405	132		0.405	277
0.406	228		0.406	294		0.406	151		0.406	299
0.407	289		0.407	308		0.407	159		0.407	293
0.408	246		0.408	293		0.408	150		0.408	250
0.409	254		0.409	303		0.409	159		0.409	281
0.41	233		0.41	325		0.41	159		0.41	302
0.411	243		0.411	265		0.411	126		0.411	250
0.412	246		0.412	283		0.412	164		0.412	304
0.413	224		0.413	332		0.413	149		0.413	259
0.414	219		0.414	294		0.414	150		0.414	259
0.415	234		0.415	292		0.415	132		0.415	265
0.416	229		0.416	296		0.416	156		0.416	269
0.417	217		0.417	280		0.417	156		0.417	265
0.418	230		0.418	280		0.418	150		0.418	244
0.419	240		0.419	322		0.419	133		0.419	277
0.42	245		0.42	286		0.42	152		0.42	295
0.421	258		0.421	316		0.421	175		0.421	280
0.422	235		0.422	292		0.422	125		0.422	270
0.423	225		0.423	277		0.423	156		0.423	248
0.424	240		0.424	275		0.424	136		0.424	262
0.425	245		0.425	282		0.425	155		0.425	238
0.426	237		0.426	252		0.426	154		0.426	236
0.427	206		0.427	266		0.427	140		0.427	281
0.428	208		0.428	250		0.428	124		0.428	269
0.429	221		0.429	322		0.429	131		0.429	227
0.43	221		0.43	271		0.43	123		0.43	244
0.431	248		0.431	260		0.431	127		0.431	238
0.432	201		0.432	293		0.432	134		0.432	251
0.433	214		0.433	272		0.433	112		0.433	225
0.434	205		0.434	280		0.434	111		0.434	258
0.435	223		0.435	277		0.435	126		0.435	237
0.436	232		0.436	288		0.436	147		0.436	236
0.437	214		0.437	282		0.437	120		0.437	241
0.438	229		0.438	238		0.438	114		0.438	223
0.439	193		0.439	257		0.439	127		0.439	264
0.44	240		0.44	262		0.44	127		0.44	235
0.441	249		0.441	291		0.441	112		0.441	249
0.442	195		0.442	268		0.442	159		0.442	228
0.443	230		0.443	256		0.443	151		0.443	242
0.444	212		0.444	250		0.444	131		0.444	232
0.445	225		0.445	268		0.445	147		0.445	232
0.446	216		0.446	258		0.446	134		0.446	221
0.447	214		0.447	239		0.447	100		0.447	233
0.448	226		0.448	254		0.448	132		0.448	243
0.449	225		0.449	268		0.449	109		0.449	219
0.45	227		0.45	263		0.45	129		0.45	223
0.451	213		0.451	245		0.451	125		0.451	238
0.452	208		0.452	279		0.452	116		0.452	225
0.453	207		0.453	271		0.453	121		0.453	186
0.454	199		0.454	242		0.454	100		0.454	217
0.455	192		0.455	239		0.455	134		0.455	219
0.456	200		0.456	233		0.456	99		0.456	242
0.457	202		0.457	241		0.457	121		0.457	248
0.458	193		0.458	246		0.458	107		0.458	242
0.459	202		0.459	223		0.459	125		0.459	229
0.46	190		0.46	240		0.46	92		0.46	187
0.461	217		0.461	246		0.461	123		0.461	218
0.462	207		0.462	219		0.462	97		0.462	225
0.463	198		0.463	235		0.463	111		0.463	246
0.464	156		0.464	257		0.464	118		0.464	207
0.465	211		0.465	249		0.465	127		0.465	237
0.466	180		0.466	240		0.466	116		0.466	222
0.467	186		0.467	221		0.467	123		0.467	239
0.468	217		0.468	247		0.468	124		0.468	226
0.469	196		0.469	225		0.469	124		0.469	219
0.47	234		0.47	211		0.47	90		0.47	200
0.471	184		0.471	206		0.471	96		0.471	212
0.472	203		0.472	239		0.472	119		0.472	201
0.473	225		0.473	221		0.473	114		0.473	245
0.474	179		0.474	220		0.474	95		0.474	213
0.475	200		0.475	224		0.475	102		0.475	186
0.476	197		0.476	234		0.476	115		0.476	209
0.477	169		0.477	212		0.477	119		0.477	222
0.478	172		0.478	212		0.478	98		0.478	206
0.479	214		0.479	205		0.479	110		0.479	200
0.48	196		0.48	208		0.48	115		0.48	203
0.481	193		0.481	233		0.481	103		0.481	186
0.482	182		0.482	237		0.482	113		0.482	210
0.483	170		0.483	206		0.483	102		0.483	189
0.484	175		0.484	235		0.484	101		0.484	195
0.485	212		0.485	202		0.485	94		0.485	212
0.486	166		0.486	214		0.486	106		0.486	192
0.487	191		0.487	187		0.487	98		0.487	194
0.488	177		0.488	213		0.488	98		0.488	198
0.489	190		0.489	216		0.489	106		0.489	198
0.49	187		0.49	210		0.49	116		0.49	208
0.491	174		0.491	240		0.491	104		0.491	169
0.492	170		0.492	218		0.492	100		0.492	204
0.493	178		0.493	227		0.493	103		0.493	228
0.494	146		0.494	184		0.494	100		0.494	220
0.495	184		0.495	205		0.495	120		0.495	192
0.496	158		0.496	213		0.496	100		0.496	179
0.497	190		0.497	185		0.497	109		0.497	190
0.498	176		0.498	197		0.498	101		0.498	180
0.499	150		0.499	234		0.499	110		0.499	220
0.5	172		0.5	211		0.5	112		0.5	204
0.501	178		0.501	208		0.501	102		0.501	192
0.502	195		0.502	175		0.502	96		0.502	190
0.503	160		0.503	181		0.503	96		0.503	162
0.504	149		0.504	179		0.504	101		0.504	179
0.505	166		0.505	190		0.505	104		0.505	161
0.506	174		0.506	177		0.506	95		0.506	220
0.507	163		0.507	220		0.507	117		0.507	169
0.508	164		0.508	202		0.508	98		0.508	183
0.509	161		0.509	206		0.509	121		0.509	190
0.51	167		0.51	187		0.51	113		0.51	189
0.511	171		0.511	212		0.511	81		0.511	179
0.512	166		0.512	198		0.512	100		0.512	167
0.513	151		0.513	194		0.513	84		0.513	195
0.514	143		0.514	178		0.514	109		0.514	157
0.515	165		0.515	200		0.515	87		0.515	177
0.516	161		0.516	182		0.516	82		0.516	210
0.517	175		0.517	174		0.517	101		0.517	205
0.518	159		0.518	196		0.518	101		0.518	191
0.519	149		0.519	180		0.519	105		0.519	171
0.52	172		0.52	205		0.52	100		0.52	160
0.521	171		0.521	160		0.521	89		0.521	163
0.522	145		0.522	197		0.522	104		0.522	172
0.523	157		0.523	177		0.523	111		0.523	179
0.524	148		0.524	176		0.524	84		0.524	165
0.525	168		0.525	191		0.525	86		0.525	168
0.526	142		0.526	175		0.526	103		0.526	191
0.527	159		0.527	181		0.527	82		0.527	169
0.528	145		0.528	169		0.528	79		0.528	171
0.529	158		0.529	209		0.529	72		0.529	157
0.53	186		0.53	175		0.53	97		0.53	164
0.531	141		0.531	140		0.531	93		0.531	149
0.532	157		0.532	166		0.532	90		0.532	142
0.533	153		0.533	154		0.533	99		0.533	185
0.534	144		0.534	182		0.534	101		0.534	152
0.535	137		0.535	178		0.535	93		0.535	176
0.536	150		0.536	164		0.536	91		0.536	156
0.537	166		0.537	179		0.537	85		0.537	151
0.538	146		0.538	168		0.538	91		0.538	170
0.539	137		0.539	191		0.539	94		0.539	173
0.54	146		0.54	181		0.54	97		0.54	168
0.541	130		0.541	156		0.541	84		0.541	147
0.542	140		0.542	198		0.542	76		0.542	155
0.543	153		0.543	197		0.543	80		0.543	168
0.544	135		0.544	176		0.544	95		0.544	161
0.545	146		0.545	148		0.545	85		0.545	144
0.546	149		0.546	177		0.546	79		0.546	151
0.547	141		0.547	177		0.547	105		0.547	157
0.548	149		0.548	171		0.548	92		0.548	146
0.549	132		0.549	152		0.549	87		0.549	157
0.55	156		0.55	158		0.55	100		0.55	133
0.551	168		0.551	174		0.551	81		0.551	172
0.552	134		0.552	167		0.552	88		0.552	128
0.553	135		0.553	157		0.553	86		0.553	131
0.554	149		0.554	152		0.554	82		0.554	153
0.555	128		0.555	155		0.555	99		0.555	141
0.556	138		0.556	165		0.556	73		0.556	175
0.557	130		0.557	146		0.557	86		0.557	154
0.558	139		0.558	157		0.558	92		0.558	128
0.559	130		0.559	154		0.559	85		0.559	128
0.56	144		0.56	152		0.56	73		0.56	146
0.561	128		0.561	136		0.561	84		0.561	147
0.562	143		0.562	161		0.562	91		0.562	168
0.563	141		0.563	135		0.563	91		0.563	160
0.564	150		0.564	154		0.564	60		0.564	129
0.565	116		0.565	151		0.565	87		0.565	158
0.566	134		0.566	169		0.566	93		0.566	144
0.567	142		0.567	152		0.567	72		0.567	158
0.568	136		0.568	167		0.568	74		0.568	151
0.569	117		0.569	159		0.569	76		0.569	152
0.57	143		0.57	155		0.57	80		0.57	137
0.571	151		0.571	156		0.571	82		0.571	140
0.572	140		0.572	145		0.572	82		0.572	125
0.573	141		0.573	146		0.573	84		0.573	149
0.574	126		0.574	140		0.574	78		0.574	129
0.575	127		0.575	136		0.575	81		0.575	135
0.576	111		0.576	163		0.576	84		0.576	124
0.577	112		0.577	143		0.577	70		0.577	125
0.578	119		0.578	155		0.578	73		0.578	142
0.579	132		0.579	157		0.579	64		0.579	155
0.58	155		0.58	147		0.58	97		0.58	128
0.581	141		0.581	145		0.581	75		0.581	117
0.582	119		0.582	154		0.582	70		0.582	167
0.583	124		0.583	148		0.583	69		0.583	130
0.584	117		0.584	157		0.584	73		0.584	148
0.585	150		0.585	141		0.585	60		0.585	147
0.586	122		0.586	153		0.586	67		0.586	126
0.587	129		0.587	143		0.587	74		0.587	138
0.588	115		0.588	149		0.588	68		0.588	129
0.589	125		0.589	159		0.589	81		0.589	130
0.59	115		0.59	129		0.59	66		0.59	119
0.591	106		0.591	141		0.591	74		0.591	123
0.592	122		0.592	171		0.592	70		0.592	123
0.593	115		0.593	151		0.593	71		0.593	125
0.594	125		0.594	162		0.594	63		0.594	150
0.595	126		0.595	123		0.595	65		0.595	108
0.596	114		0.596	142		0.596	66		0.596	123
0.597	111		0.597	137		0.597	66		0.597	121
0.598	126		0.598	150		0.598	61		0.598	132
0.599	143		0.599	156		0.599	63		0.599	112
0.6	115		0.6	128		0.6	76		0.6	121
0.601	118		0.601	126		0.601	65		0.601	123
0.602	105		0.602	126		0.602	73		0.602	106
0.603	124		0.603	139		0.603	62		0.603	98
0.604	97		0.604	135		0.604	73		0.604	131
0.605	95		0.605	132		0.605	65		0.605	128
0.606	105		0.606	119		0.606	64		0.606	130
0.607	118		0.607	132		0.607	92		0.607	109
0.608	120		0.608	129		0.608	68		0.608	139
0.609	109		0.609	115		0.609	69		0.609	135
0.61	100		0.61	126		0.61	58		0.61	131
0.611	108		0.611	130		0.611	66		0.611	123
0.612	113		0.612	127		0.612	62		0.612	148
0.613	115		0.613	138		0.613	61		0.613	110
0.614	114		0.614	144		0.614	57		0.614	133
0.615	103		0.615	101		0.615	75		0.615	116
0.616	92		0.616	122		0.616	74		0.616	117
0.617	107		0.617	116		0.617	69		0.617	115
0.618	103		0.618	121		0.618	48		0.618	119
0.619	106		0.619	146		0.619	61		0.619	113
0.62	105		0.62	104		0.62	65		0.62	115
0.621	114		0.621	117		0.621	65		0.621	128
0.622	108		0.622	124		0.622	66		0.622	109
0.623	112		0.623	132		0.623	73		0.623	93
0.624	122		0.624	129		0.624	63		0.624	102
0.625	104		0.625	123		0.625	68		0.625	124
0.626	84		0.626	110		0.626	62		0.626	100
0.627	98		0.627	123		0.627	76		0.627	122
0.628	119		0.628	131		0.628	70		0.628	115
0.629	99		0.629	128		0.629	64		0.629	124
0.63	98		0.63	126		0.63	69		0.63	113
0.631	104		0.631	99		0.631	49		0.631	114
0.632	96		0.632	124		0.632	60		0.632	112
0.633	88		0.633	103		0.633	52		0.633	98
0.634	105		0.634	123		0.634	60		0.634	117
0.635	116		0.635	97		0.635	49		0.635	107
0.636	81		0.636	116		0.636	49		0.636	120
0.637	85		0.637	116		0.637	52		0.637	102
0.638	103		0.638	115		0.638	56		0.638	103
0.639	100		0.639	144		0.639	65		0.639	123
0.64	105		0.64	109		0.64	65		0.64	144
0.641	111		0.641	116		0.641	50		0.641	103
0.642	117		0.642	123		0.642	72		0.642	105
0.643	109		0.643	111		0.643	64		0.643	121
0.644	104		0.644	126		0.644	78		0.644	104
0.645	78		0.645	109		0.645	58		0.645	93
0.646	87		0.646	105		0.646	56		0.646	93
0.647	89		0.647	125		0.647	59		0.647	115
0.648	109		0.648	102		0.648	55		0.648	113
0.649	79		0.649	120		0.649	62		0.649	105
0.65	74		0.65	100		0.65	63		0.65	87
0.651	81		0.651	123		0.651	52		0.651	102
0.652	101		0.652	101		0.652	47		0.652	91
0.653	99		0.653	97		0.653	61		0.653	100
0.654	98		0.654	107		0.654	55		0.654	122
0.655	98		0.655	108		0.655	52		0.655	101
0.656	106		0.656	120		0.656	47		0.656	103
0.657	86		0.657	102		0.657	59		0.657	117
0.658	99		0.658	120		0.658	61		0.658	104
0.659	89		0.659	108		0.659	37		0.659	119
0.66	72		0.66	112		0.66	66		0.66	91
0.661	91		0.661	103		0.661	55		0.661	95
0.662	101		0.662	100		0.662	54		0.662	91
0.663	79		0.663	97		0.663	59		0.663	100
0.664	96		0.664	116		0.664	49		0.664	95
0.665	93		0.665	82		0.665	54		0.665	94
0.666	84		0.666	104		0.666	64		0.666	96
0.667	99		0.667	113		0.667	59		0.667	87
0.668	99		0.668	116		0.668	55		0.668	101
0.669	94		0.669	110		0.669	46		0.669	82
0.67	84		0.67	93		0.67	63		0.67	98
0.671	80		0.671	89		0.671	65		0.671	90
0.672	79		0.672	94		0.672	64		0.672	94
0.673	85		0.673	101		0.673	53		0.673	97
0.674	104		0.674	107		0.674	46		0.674	100
0.675	89		0.675	96		0.675	55		0.675	82
0.676	83		0.676	101		0.676	51		0.676	104
0.677	87		0.677	113		0.677	49		0.677	99
0.678	96		0.678	96		0.678	46		0.678	78
0.679	76		0.679	78		0.679	46		0.679	73
0.68	88		0.68	100		0.68	65		0.68	81
0.681	86		0.681	93		0.681	45		0.681	86
0.682	87		0.682	88		0.682	57		0.682	79
0.683	93		0.683	118		0.683	45		0.683	96
0.684	91		0.684	95		0.684	60		0.684	79
0.685	83		0.685	97		0.685	37		0.685	98
0.686	73		0.686	80		0.686	57		0.686	96
0.687	88		0.687	96		0.687	38		0.687	86
0.688	82		0.688	86		0.688	45		0.688	108
0.689	91		0.689	98		0.689	50		0.689	82
0.69	82		0.69	84		0.69	52		0.69	82
0.691	88		0.691	100		0.691	45		0.691	80
0.692	90		0.692	82		0.692	53		0.692	86
0.693	88		0.693	92		0.693	42		0.693	81
0.694	80		0.694	92		0.694	37		0.694	77
0.695	90		0.695	73		0.695	45		0.695	78
0.696	83		0.696	85		0.696	51		0.696	93
0.697	72		0.697	91		0.697	51		0.697	93
0.698	76		0.698	92		0.698	39		0.698	89
0.699	66		0.699	100		0.699	44		0.699	81
0.7	62		0.7	87		0.7	44		0.7	76
0.701	75		0.701	95		0.701	33		0.701	84
0.702	65		0.702	79		0.702	49		0.702	81
0.703	81		0.703	98		0.703	46		0.703	89
0.704	92		0.704	102		0.704	46		0.704	71
0.705	74		0.705	80		0.705	52		0.705	87
0.706	88		0.706	89		0.706	45		0.706	69
0.707	67		0.707	77		0.707	49		0.707	105
0.708	62		0.708	83		0.708	59		0.708	88
0.709	76		0.709	77		0.709	41		0.709	79
0.71	90		0.71	93		0.71	43		0.71	80
0.711	89		0.711	94		0.711	50		0.711	83
0.712	60		0.712	91		0.712	60		0.712	79
0.713	76		0.713	105		0.713	46		0.713	77
0.714	83		0.714	81		0.714	42		0.714	63
0.715	88		0.715	80		0.715	46		0.715	74
0.716	71		0.716	88		0.716	49		0.716	79
0.717	61		0.717	103		0.717	49		0.717	99
0.718	74		0.718	89		0.718	46		0.718	89
0.719	81		0.719	88		0.719	47		0.719	69
0.72	59		0.72	82		0.72	52		0.72	62
0.721	70		0.721	88		0.721	37		0.721	73
0.722	65		0.722	78		0.722	35		0.722	93
0.723	51		0.723	78		0.723	60		0.723	83
0.724	77		0.724	86		0.724	36		0.724	89
0.725	59		0.725	88		0.725	37		0.725	85
0.726	53		0.726	84		0.726	41		0.726	91
0.727	64		0.727	85		0.727	43		0.727	67
0.728	62		0.728	114		0.728	48		0.728	89
0.729	80		0.729	87		0.729	46		0.729	73
0.73	58		0.73	78		0.73	42		0.73	80
0.731	60		0.731	63		0.731	33		0.731	62
0.732	64		0.732	72		0.732	45		0.732	71
0.733	68		0.733	83		0.733	35		0.733	76
0.734	65		0.734	77		0.734	40		0.734	65
0.735	88		0.735	83		0.735	48		0.735	70
0.736	95		0.736	75		0.736	34		0.736	70
0.737	74		0.737	90		0.737	33		0.737	83
0.738	61		0.738	84		0.738	47		0.738	78
0.739	73		0.739	74		0.739	52		0.739	67
0.74	68		0.74	67		0.74	43		0.74	72
0.741	60		0.741	71		0.741	38		0.741	75
0.742	67		0.742	73		0.742	34		0.742	70
0.743	68		0.743	81		0.743	44		0.743	62
0.744	64		0.744	81		0.744	32		0.744	75
0.745	73		0.745	77		0.745	43		0.745	64
0.746	57		0.746	80		0.746	47		0.746	69
0.747	63		0.747	85		0.747	42		0.747	78
0.748	64		0.748	76		0.748	38		0.748	68
0.749	72		0.749	74		0.749	40		0.749	63
0.75	70		0.75	56		0.75	38		0.75	66
0.751	62		0.751	72		0.751	37		0.751	74
0.752	65		0.752	80		0.752	36		0.752	55
0.753	61		0.753	80		0.753	38		0.753	59
0.754	55		0.754	55		0.754	32		0.754	50
0.755	64		0.755	82		0.755	55		0.755	70
0.756	68		0.756	66		0.756	36		0.756	70
0.757	69		0.757	81		0.757	40		0.757	58
0.758	70		0.758	73		0.758	33		0.758	58
0.759	58		0.759	69		0.759	33		0.759	76
0.76	66		0.76	64		0.76	33		0.76	61
0.761	70		0.761	77		0.761	34		0.761	57
0.762	62		0.762	56		0.762	40		0.762	57
0.763	61		0.763	73		0.763	39		0.763	55
0.764	53		0.764	57		0.764	48		0.764	71
0.765	58		0.765	61		0.765	34		0.765	73
0.766	52		0.766	55		0.766	30		0.766	59
0.767	66		0.767	52		0.767	34		0.767	46
0.768	56		0.768	60		0.768	48		0.768	77
0.769	57		0.769	57		0.769	50		0.769	70
0.77	65		0.77	67		0.77	38		0.77	63
0.771	60		0.771	69		0.771	40		0.771	52
0.772	51		0.772	68		0.772	37		0.772	73
0.773	54		0.773	67		0.773	32		0.773	65
0.774	47		0.774	69		0.774	33		0.774	68
0.775	60		0.775	67		0.775	29		0.775	69
0.776	46		0.776	62		0.776	32		0.776	63
0.777	49		0.777	58		0.777	36		0.777	58
0.778	68		0.778	72		0.778	24		0.778	58
0.779	57		0.779	76		0.779	43		0.779	44
0.78	56		0.78	61		0.78	35		0.78	69
0.781	58		0.781	61		0.781	26		0.781	54
0.782	63		0.782	60		0.782	41		0.782	56
0.783	61		0.783	61		0.783	26		0.783	65
0.784	58		0.784	69		0.784	33		0.784	59
0.785	59		0.785	72		0.785	34		0.785	60
0.786	70		0.786	67		0.786	41		0.786	58
0.787	57		0.787	59		0.787	32		0.787	51
0.788	45		0.788	67		0.788	33		0.788	59
0.789	59		0.789	64		0.789	29		0.789	58
0.79	49		0.79	63		0.79	34		0.79	59
0.791	49		0.791	64		0.791	27		0.791	60
0.792	49		0.792	75		0.792	36		0.792	50
0.793	54		0.793	79		0.793	28		0.793	69
0.794	52		0.794	62		0.794	26		0.794	55
0.795	59		0.795	66		0.795	45		0.795	63
0.796	53		0.796	65		0.796	35		0.796	65
0.797	59		0.797	62		0.797	25		0.797	69
0.798	47		0.798	52		0.798	37		0.798	72
0.799	44		0.799	67		0.799	32		0.799	56
0.8	50		0.8	66		0.8	31		0.8	54
0.801	60		0.801	66		0.801	34		0.801	59
0.802	65		0.802	82		0.802	22		0.802	43
0.803	51		0.803	57		0.803	32		0.803	62
0.804	69		0.804	63		0.804	40		0.804	59
0.805	60		0.805	56		0.805	35		0.805	58
0.806	51		0.806	56		0.806	33		0.806	52
0.807	65		0.807	54		0.807	36		0.807	70
0.808	57		0.808	67		0.808	25		0.808	49
0.809	53		0.809	64		0.809	30		0.809	60
0.81	41		0.81	55		0.81	36		0.81	68
0.811	62		0.811	52		0.811	38		0.811	65
0.812	45		0.812	53		0.812	30		0.812	48
0.813	54		0.813	64		0.813	31		0.813	51
0.814	65		0.814	72		0.814	29		0.814	45
0.815	47		0.815	62		0.815	25		0.815	57
0.816	56		0.816	51		0.816	25		0.816	45
0.817	40		0.817	46		0.817	24		0.817	56
0.818	59		0.818	61		0.818	38		0.818	59
0.819	50		0.819	51		0.819	34		0.819	51
0.82	52		0.82	53		0.82	28		0.82	45
0.821	45		0.821	60		0.821	39		0.821	36
0.822	59		0.822	64		0.822	28		0.822	53
0.823	50		0.823	59		0.823	30		0.823	50
0.824	54		0.824	51		0.824	44		0.824	55
0.825	54		0.825	54		0.825	26		0.825	60
0.826	42		0.826	49		0.826	30		0.826	39
0.827	53		0.827	58		0.827	36		0.827	45
0.828	45		0.828	51		0.828	32		0.828	50
0.829	32		0.829	64		0.829	34		0.829	44
0.83	50		0.83	59		0.83	30		0.83	57
0.831	51		0.831	52		0.831	33		0.831	54
0.832	55		0.832	58		0.832	28		0.832	72
0.833	61		0.833	57		0.833	27		0.833	56
0.834	45		0.834	58		0.834	30		0.834	55
0.835	48		0.835	50		0.835	26		0.835	54
0.836	38		0.836	54		0.836	38		0.836	47
0.837	33		0.837	55		0.837	27		0.837	59
0.838	57		0.838	66		0.838	23		0.838	42
0.839	53		0.839	68		0.839	29		0.839	38
0.84	56		0.84	50		0.84	32		0.84	43
0.841	54		0.841	56		0.841	12		0.841	45
0.842	57		0.842	57		0.842	22		0.842	45
0.843	45		0.843	60		0.843	19		0.843	51
0.844	63		0.844	50		0.844	28		0.844	49
0.845	46		0.845	67		0.845	31		0.845	42
0.846	41		0.846	54		0.846	31		0.846	45
0.847	47		0.847	46		0.847	33		0.847	57
0.848	43		0.848	47		0.848	29		0.848	42
0.849	40		0.849	48		0.849	31		0.849	39
0.85	53		0.85	47		0.85	30		0.85	43
0.851	48		0.851	49		0.851	22		0.851	55
0.852	45		0.852	62		0.852	28		0.852	40
0.853	49		0.853	54		0.853	29		0.853	38
0.854	51		0.854	43		0.854	25		0.854	42
0.855	45		0.855	51		0.855	28		0.855	41
0.856	45		0.856	36		0.856	22		0.856	53
0.857	48		0.857	41		0.857	34		0.857	44
0.858	42		0.858	50		0.858	22		0.858	53
0.859	40		0.859	52		0.859	27		0.859	39
0.86	44		0.86	46		0.86	35		0.86	50
0.861	44		0.861	53		0.861	18		0.861	40
0.862	48		0.862	41		0.862	22		0.862	47
0.863	38		0.863	46		0.863	26		0.863	44
0.864	36		0.864	43		0.864	26		0.864	50
0.865	50		0.865	47		0.865	25		0.865	46
0.866	33		0.866	39		0.866	25		0.866	40
0.867	42		0.867	43		0.867	26		0.867	46
0.868	45		0.868	49		0.868	26		0.868	48
0.869	48		0.869	45		0.869	31		0.869	50
0.87	42		0.87	47		0.87	20		0.87	46
0.871	38		0.871	30		0.871	27		0.871	50
0.872	46		0.872	47		0.872	25		0.872	49
0.873	42		0.873	41		0.873	26		0.873	38
0.874	45		0.874	55		0.874	24		0.874	46
0.875	39		0.875	34		0.875	32		0.875	50
0.876	43		0.876	35		0.876	24		0.876	40
0.877	43		0.877	52		0.877	17		0.877	44
0.878	39		0.878	36		0.878	21		0.878	40
0.879	36		0.879	52		0.879	29		0.879	43
0.88	44		0.88	43		0.88	18		0.88	35
0.881	45		0.881	42		0.881	25		0.881	54
0.882	41		0.882	45		0.882	27		0.882	47
0.883	50		0.883	35		0.883	30		0.883	58
0.884	39		0.884	41		0.884	21		0.884	42
0.885	35		0.885	50		0.885	25		0.885	53
0.886	36		0.886	41		0.886	18		0.886	33
0.887	36		0.887	41		0.887	25		0.887	52
0.888	32		0.888	59		0.888	38		0.888	35
0.889	36		0.889	56		0.889	20		0.889	48
0.89	44		0.89	56		0.89	31		0.89	33
0.891	35		0.891	56		0.891	21		0.891	33
0.892	45		0.892	59		0.892	19		0.892	45
0.893	29		0.893	44		0.893	27		0.893	34
0.894	47		0.894	47		0.894	22		0.894	45
0.895	28		0.895	51		0.895	22		0.895	33
0.896	30		0.896	36		0.896	23		0.896	40
0.897	40		0.897	40		0.897	18		0.897	27
0.898	43		0.898	60		0.898	21		0.898	44
0.899	42		0.899	32		0.899	23		0.899	34
0.9	36		0.9	32		0.9	32		0.9	42
0.901	50		0.901	37		0.901	22		0.901	37
0.902	37		0.902	42		0.902	20		0.902	41
0.903	36		0.903	38		0.903	21		0.903	29
0.904	29		0.904	45		0.904	23		0.904	34
0.905	30		0.905	47		0.905	20		0.905	47
0.906	33		0.906	48		0.906	27		0.906	36
0.907	25		0.907	44		0.907	23		0.907	34
0.908	43		0.908	42		0.908	17		0.908	47
0.909	47		0.909	29		0.909	20		0.909	38
0.91	37		0.91	43		0.91	15		0.91	24
0.911	34		0.911	32		0.911	19		0.911	30
0.912	31		0.912	30		0.912	22		0.912	41
0.913	36		0.913	32		0.913	20		0.913	39
0.914	37		0.914	46		0.914	25		0.914	30
0.915	31		0.915	37		0.915	19		0.915	32
0.916	38		0.916	50		0.916	13		0.916	37
0.917	33		0.917	40		0.917	17		0.917	33
0.918	36		0.918	38		0.918	22		0.918	45
0.919	25		0.919	30		0.919	18		0.919	28
0.92	33		0.92	43		0.92	23		0.92	35
0.921	35		0.921	42		0.921	18		0.921	30
0.922	26		0.922	29		0.922	22		0.922	33
0.923	31		0.923	31		0.923	18		0.923	36
0.924	39		0.924	36		0.924	24		0.924	42
0.925	23		0.925	44		0.925	18		0.925	36
0.926	30		0.926	47		0.926	28		0.926	41
0.927	31		0.927	38		0.927	24		0.927	33
0.928	34		0.928	39		0.928	20		0.928	37
0.929	45		0.929	45		0.929	21		0.929	43
0.93	39		0.93	38		0.93	25		0.93	35
0.931	44		0.931	38		0.931	13		0.931	33
0.932	39		0.932	25		0.932	15		0.932	23
0.933	21		0.933	29		0.933	28		0.933	31
0.934	55		0.934	28		0.934	19		0.934	40
0.935	27		0.935	38		0.935	27		0.935	40
0.936	28		0.936	19		0.936	20		0.936	27
0.937	43		0.937	40		0.937	20		0.937	27
0.938	30		0.938	39		0.938	17		0.938	30
0.939	35		0.939	40		0.939	18		0.939	32
0.94	33		0.94	35		0.94	20		0.94	43
0.941	26		0.941	36		0.941	21		0.941	25
0.942	32		0.942	36		0.942	23		0.942	29
0.943	26		0.943	35		0.943	17		0.943	41
0.944	35		0.944	40		0.944	24		0.944	26
0.945	33		0.945	32		0.945	26		0.945	29
0.946	31		0.946	28		0.946	25		0.946	30
0.947	27		0.947	30		0.947	19		0.947	29
0.948	34		0.948	36		0.948	23		0.948	30
0.949	35		0.949	41		0.949	20		0.949	29
0.95	26		0.95	28		0.95	15		0.95	31
0.951	38		0.951	44		0.951	25		0.951	34
0.952	36		0.952	48		0.952	23		0.952	40
0.953	39		0.953	36		0.953	16		0.953	27
0.954	25		0.954	34		0.954	21		0.954	31
0.955	21		0.955	34		0.955	14		0.955	32
0.956	35		0.956	35		0.956	21		0.956	29
0.957	36		0.957	43		0.957	19		0.957	38
0.958	32		0.958	40		0.958	14		0.958	26
0.959	34		0.959	35		0.959	18		0.959	30
0.96	23		0.96	37		0.96	26		0.96	36
0.961	33		0.961	21		0.961	20		0.961	31
0.962	35		0.962	29		0.962	20		0.962	31
0.963	29		0.963	26		0.963	18		0.963	34
0.964	40		0.964	31		0.964	21		0.964	31
0.965	27		0.965	26		0.965	23		0.965	28
0.966	43		0.966	31		0.966	25		0.966	34
0.967	34		0.967	29		0.967	19		0.967	25
0.968	33		0.968	20		0.968	21		0.968	33
0.969	30		0.969	29		0.969	14		0.969	40
0.97	31		0.97	41		0.97	11		0.97	27
0.971	21		0.971	33		0.971	17		0.971	37
0.972	30		0.972	35		0.972	26		0.972	32
0.973	38		0.973	34		0.973	23		0.973	31
0.974	23		0.974	40		0.974	13		0.974	29
0.975	33		0.975	43		0.975	25		0.975	23
0.976	37		0.976	34		0.976	21		0.976	30
0.977	28		0.977	28		0.977	28		0.977	24
0.978	37		0.978	30		0.978	16		0.978	29
0.979	25		0.979	42		0.979	20		0.979	22
0.98	25		0.98	37		0.98	16		0.98	32
0.981	17		0.981	29		0.981	14		0.981	29
0.982	23		0.982	33		0.982	23		0.982	28
0.983	24		0.983	33		0.983	20		0.983	26
0.984	25		0.984	38		0.984	16		0.984	38
0.985	29		0.985	27		0.985	23		0.985	32
0.986	31		0.986	18		0.986	12		0.986	34
0.987	23		0.987	29		0.987	24		0.987	16
0.988	23		0.988	28		0.988	9		0.988	33
0.989	25		0.989	30		0.989	17		0.989	31
0.99	27		0.99	33		0.99	15		0.99	15
0.991	32		0.991	24		0.991	13		0.991	38
0.992	27		0.992	27		0.992	12		0.992	26
0.993	20		0.993	37		0.993	18		0.993	29
0.994	31		0.994	31		0.994	19		0.994	34
0.995	26		0.995	29		0.995	25		0.995	27
0.996	31		0.996	31		0.996	12		0.996	22
0.997	29		0.997	28		0.997	21		0.997	36
0.998	31		0.998	21		0.998	14		0.998	27
0.999	37		0.999	24		0.999	17		0.999	32
1	20		1	29		1	14		1	20
1.001	23		1.001	27		1.001	14		1.001	29
1.002	27		1.002	21		1.002	24		1.002	25
1.003	30		1.003	22		1.003	21		1.003	18
1.004	29		1.004	33		1.004	19		1.004	28
1.005	23		1.005	19		1.005	9		1.005	22
1.006	27		1.006	25		1.006	11		1.006	36
1.007	26		1.007	29		1.007	10		1.007	24
1.008	27		1.008	34		1.008	20		1.008	27
1.009	20		1.009	30		1.009	16		1.009	25
1.01	20		1.01	38		1.01	13		1.01	27
1.011	32		1.011	38		1.011	13		1.011	18
1.012	25		1.012	27		1.012	14		1.012	32
1.013	29		1.013	25		1.013	17		1.013	31
1.014	27		1.014	28		1.014	13		1.014	26
1.015	33		1.015	22		1.015	13		1.015	19
1.016	23		1.016	27		1.016	16		1.016	29
1.017	26		1.017	35		1.017	12		1.017	27
1.018	32		1.018	21		1.018	18		1.018	27
1.019	27		1.019	22		1.019	18		1.019	21
1.02	28		1.02	24		1.02	10		1.02	28
1.021	29		1.021	20		1.021	18		1.021	21
1.022	28		1.022	28		1.022	16		1.022	22
1.023	27		1.023	25		1.023	16		1.023	19
1.024	21		1.024	20		1.024	16		1.024	20
1.025	25		1.025	31		1.025	21		1.025	21
1.026	26		1.026	20		1.026	15		1.026	18
1.027	19		1.027	36		1.027	13		1.027	25
1.028	25		1.028	27		1.028	20		1.028	25
1.029	30		1.029	33		1.029	12		1.029	22
1.03	28		1.03	34		1.03	17		1.03	20
1.031	32		1.031	27		1.031	13		1.031	27
1.032	24		1.032	22		1.032	17		1.032	20
1.033	26		1.033	29		1.033	10		1.033	17
1.034	29		1.034	29		1.034	20		1.034	20
1.035	22		1.035	23		1.035	12		1.035	24
1.036	22		1.036	27		1.036	19		1.036	18
1.037	23		1.037	34		1.037	10		1.037	20
1.038	24		1.038	23		1.038	19		1.038	31
1.039	16		1.039	31		1.039	20		1.039	26
1.04	28		1.04	24		1.04	12		1.04	21
1.041	29		1.041	28		1.041	13		1.041	26
1.042	24		1.042	22		1.042	13		1.042	29
1.043	20		1.043	16		1.043	12		1.043	28
1.044	25		1.044	28		1.044	12		1.044	23
1.045	21		1.045	16		1.045	14		1.045	21
1.046	22		1.046	22		1.046	9		1.046	18
1.047	24		1.047	27		1.047	7		1.047	26
1.048	16		1.048	19		1.048	19		1.048	25
1.049	18		1.049	24		1.049	16		1.049	28
1.05	25		1.05	26		1.05	7		1.05	18
1.051	21		1.051	26		1.051	13		1.051	18
1.052	17		1.052	21		1.052	9		1.052	16
1.053	18		1.053	24		1.053	15		1.053	22
1.054	26		1.054	21		1.054	14		1.054	22
1.055	18		1.055	19		1.055	11		1.055	25
1.056	14		1.056	30		1.056	19		1.056	18
1.057	20		1.057	27		1.057	11		1.057	18
1.058	21		1.058	27		1.058	8		1.058	15
1.059	14		1.059	17		1.059	19		1.059	17
1.06	21		1.06	16		1.06	15		1.06	19
1.061	26		1.061	30		1.061	17		1.061	23
1.062	10		1.062	23		1.062	10		1.062	22
1.063	18		1.063	27		1.063	10		1.063	19
1.064	24		1.064	23		1.064	17		1.064	22
1.065	16		1.065	23		1.065	5		1.065	30
1.066	23		1.066	24		1.066	9		1.066	13
1.067	25		1.067	24		1.067	10		1.067	26
1.068	17		1.068	23		1.068	10		1.068	24
1.069	21		1.069	21		1.069	13		1.069	21
1.07	18		1.07	12		1.07	12		1.07	14
1.071	16		1.071	22		1.071	13		1.071	19
1.072	22		1.072	27		1.072	9		1.072	16
1.073	23		1.073	23		1.073	10		1.073	30
1.074	27		1.074	19		1.074	11		1.074	13
1.075	20		1.075	22		1.075	13		1.075	23
1.076	20		1.076	23		1.076	9		1.076	20
1.077	30		1.077	14		1.077	13		1.077	21
1.078	20		1.078	25		1.078	12		1.078	26
1.079	19		1.079	30		1.079	21		1.079	24
1.08	19		1.08	24		1.08	9		1.08	23
1.081	18		1.081	23		1.081	14		1.081	19
1.082	19		1.082	22		1.082	16		1.082	23
1.083	19		1.083	17		1.083	12		1.083	22
1.084	22		1.084	24		1.084	9		1.084	19
1.085	15		1.085	13		1.085	10		1.085	20
1.086	33		1.086	15		1.086	12		1.086	11
1.087	15		1.087	14		1.087	13		1.087	22
1.088	23		1.088	27		1.088	16		1.088	24
1.089	20		1.089	21		1.089	13		1.089	20
1.09	28		1.09	17		1.09	14		1.09	20
1.091	27		1.091	19		1.091	13		1.091	13
1.092	18		1.092	31		1.092	16		1.092	21
1.093	22		1.093	11		1.093	16		1.093	20
1.094	19		1.094	17		1.094	14		1.094	20
1.095	21		1.095	27		1.095	14		1.095	18
1.096	22		1.096	16		1.096	12		1.096	15
1.097	16		1.097	14		1.097	16		1.097	10
1.098	19		1.098	15		1.098	14		1.098	19
1.099	15		1.099	19		1.099	23		1.099	19
1.1	25		1.1	16		1.1	15		1.1	20
1.101	21		1.101	22		1.101	14		1.101	26
1.102	19		1.102	23		1.102	4		1.102	12
1.103	19		1.103	19		1.103	13		1.103	22
1.104	21		1.104	12		1.104	19		1.104	12
1.105	24		1.105	13		1.105	16		1.105	19
1.106	21		1.106	19		1.106	8		1.106	8
1.107	15		1.107	17		1.107	7		1.107	18
1.108	20		1.108	16		1.108	11		1.108	17
1.109	18		1.109	22		1.109	10		1.109	21
1.11	18		1.11	25		1.11	10		1.11	20
1.111	19		1.111	21		1.111	9		1.111	13
1.112	13		1.112	15		1.112	14		1.112	14
1.113	11		1.113	16		1.113	8		1.113	21
1.114	20		1.114	21		1.114	20		1.114	17
1.115	26		1.115	26		1.115	13		1.115	24
1.116	26		1.116	17		1.116	9		1.116	18
1.117	20		1.117	19		1.117	12		1.117	11
1.118	23		1.118	14		1.118	11		1.118	17
1.119	15		1.119	18		1.119	9		1.119	18
1.12	16		1.12	16		1.12	11		1.12	14
1.121	12		1.121	26		1.121	9		1.121	20
1.122	19		1.122	20		1.122	9		1.122	21
1.123	20		1.123	16		1.123	11		1.123	19
1.124	16		1.124	22		1.124	11		1.124	17
1.125	13		1.125	12		1.125	11		1.125	14
1.126	14		1.126	17		1.126	10		1.126	20
1.127	25		1.127	13		1.127	11		1.127	17
1.128	18		1.128	14		1.128	9		1.128	20
1.129	23		1.129	16		1.129	9		1.129	16
1.13	19		1.13	22		1.13	5		1.13	15
1.131	17		1.131	12		1.131	7		1.131	15
1.132	8		1.132	22		1.132	5		1.132	16
1.133	14		1.133	17		1.133	17		1.133	19
1.134	17		1.134	18		1.134	7		1.134	18
1.135	19		1.135	19		1.135	9		1.135	18
1.136	18		1.136	17		1.136	11		1.136	20
1.137	20		1.137	12		1.137	9		1.137	17
1.138	20		1.138	21		1.138	10		1.138	15
1.139	13		1.139	19		1.139	15		1.139	17
1.14	13		1.14	19		1.14	13		1.14	10
1.141	20		1.141	15		1.141	9		1.141	14
1.142	16		1.142	17		1.142	11		1.142	19
1.143	17		1.143	14		1.143	5		1.143	24
1.144	14		1.144	16		1.144	9		1.144	23
1.145	13		1.145	17		1.145	10		1.145	24
1.146	28		1.146	18		1.146	15		1.146	9
1.147	12		1.147	28		1.147	9		1.147	17
1.148	8		1.148	17		1.148	10		1.148	12
1.149	15		1.149	15		1.149	8		1.149	13
1.15	16		1.15	17		1.15	10		1.15	12
1.151	13		1.151	17		1.151	16		1.151	15
1.152	29		1.152	18		1.152	4		1.152	10
1.153	12		1.153	10		1.153	12		1.153	10
1.154	8		1.154	25		1.154	8		1.154	17
1.155	17		1.155	16		1.155	12		1.155	15
1.156	19		1.156	15		1.156	7		1.156	9
1.157	19		1.157	14		1.157	3		1.157	11
1.158	14		1.158	25		1.158	7		1.158	15
1.159	11		1.159	14		1.159	5		1.159	24
1.16	20		1.16	16		1.16	14		1.16	10
1.161	12		1.161	20		1.161	10		1.161	9
1.162	21		1.162	13		1.162	5		1.162	15
1.163	6		1.163	26		1.163	8		1.163	7
1.164	18		1.164	17		1.164	2		1.164	18
1.165	16		1.165	12		1.165	11		1.165	16
1.166	11		1.166	14		1.166	6		1.166	14
1.167	12		1.167	17		1.167	13		1.167	23
1.168	15		1.168	20		1.168	10		1.168	13
1.169	12		1.169	6		1.169	8		1.169	13
1.17	13		1.17	22		1.17	7		1.17	12
1.171	21		1.171	15		1.171	6		1.171	16
1.172	18		1.172	11		1.172	12		1.172	12
1.173	12		1.173	16		1.173	12		1.173	18
1.174	19		1.174	11		1.174	12		1.174	10
1.175	18		1.175	23		1.175	14		1.175	9
1.176	17		1.176	11		1.176	14		1.176	16
1.177	15		1.177	14		1.177	14		1.177	14
1.178	13		1.178	12		1.178	10		1.178	10
1.179	22		1.179	15		1.179	6		1.179	11
1.18	17		1.18	12		1.18	3		1.18	12
1.181	15		1.181	12		1.181	12		1.181	16
1.182	11		1.182	13		1.182	6		1.182	9
1.183	18		1.183	14		1.183	8		1.183	9
1.184	11		1.184	15		1.184	5		1.184	15
1.185	8		1.185	25		1.185	9		1.185	16
1.186	17		1.186	10		1.186	9		1.186	12
1.187	18		1.187	10		1.187	13		1.187	14
1.188	15		1.188	8		1.188	4		1.188	13
1.189	9		1.189	23		1.189	10		1.189	11
1.19	15		1.19	19		1.19	7		1.19	18
1.191	12		1.191	19		1.191	9		1.191	10
1.192	14		1.192	12		1.192	6		1.192	21
1.193	10		1.193	9		1.193	13		1.193	18
1.194	18		1.194	10		1.194	15		1.194	12
1.195	11		1.195	18		1.195	6		1.195	13
1.196	16		1.196	24		1.196	9		1.196	20
1.197	14		1.197	15		1.197	6		1.197	6
1.198	22		1.198	17		1.198	10		1.198	14
1.199	18		1.199	21		1.199	6		1.199	14
1.2	21		1.2	20		1.2	9		1.2	10
1.201	15		1.201	13		1.201	6		1.201	17
1.202	11		1.202	21		1.202	7		1.202	14
1.203	12		1.203	11		1.203	2		1.203	12
1.204	18		1.204	11		1.204	9		1.204	5
1.205	15		1.205	12		1.205	6		1.205	13
1.206	14		1.206	15		1.206	7		1.206	7
1.207	16		1.207	12		1.207	10		1.207	14
1.208	14		1.208	12		1.208	7		1.208	14
1.209	6		1.209	17		1.209	10		1.209	10
1.21	16		1.21	10		1.21	8		1.21	8
1.211	12		1.211	13		1.211	8		1.211	12
1.212	15		1.212	15		1.212	14		1.212	10
1.213	15		1.213	7		1.213	11		1.213	10
1.214	14		1.214	26		1.214	4		1.214	16
1.215	17		1.215	9		1.215	5		1.215	9
1.216	13		1.216	18		1.216	7		1.216	13
1.217	10		1.217	13		1.217	8		1.217	15
1.218	18		1.218	8		1.218	8		1.218	9
1.219	14		1.219	16		1.219	16		1.219	9
1.22	12		1.22	12		1.22	9		1.22	10
1.221	9		1.221	15		1.221	5		1.221	14
1.222	12		1.222	14		1.222	6		1.222	12
1.223	13		1.223	11		1.223	9		1.223	12
1.224	13		1.224	5		1.224	4		1.224	9
1.225	9		1.225	12		1.225	8		1.225	14
1.226	13		1.226	16		1.226	9		1.226	9
1.227	14		1.227	7		1.227	6		1.227	18
1.228	12		1.228	9		1.228	9		1.228	15
1.229	15		1.229	12		1.229	7		1.229	13
1.23	13		1.23	9		1.23	9		1.23	7
1.231	7		1.231	19		1.231	8		1.231	13
1.232	16		1.232	8		1.232	5		1.232	10
1.233	12		1.233	11		1.233	11		1.233	11
1.234	11		1.234	11		1.234	10		1.234	7
1.235	8		1.235	12		1.235	8		1.235	10
1.236	11		1.236	12		1.236	12		1.236	13
1.237	13		1.237	7		1.237	5		1.237	10
1.238	12		1.238	14		1.238	6		1.238	9
1.239	8		1.239	8		1.239	8		1.239	18
1.24	10		1.24	11		1.24	5		1.24	7
1.241	19		1.241	15		1.241	4		1.241	9
1.242	11		1.242	17		1.242	3		1.242	11
1.243	12		1.243	19		1.243	5		1.243	8
1.244	6		1.244	13		1.244	3		1.244	6
1.245	9		1.245	10		1.245	14		1.245	13
1.246	8		1.246	15		1.246	8		1.246	9
1.247	10		1.247	14		1.247	4		1.247	15
1.248	15		1.248	21		1.248	9		1.248	12
1.249	15		1.249	15		1.249	6		1.249	9
1.25	20		1.25	10		1.25	7		1.25	7
1.251	9		1.251	12		1.251	5		1.251	10
1.252	13		1.252	12		1.252	7		1.252	7
1.253	13		1.253	10		1.253	4		1.253	8
1.254	12		1.254	7		1.254	11		1.254	13
1.255	5		1.255	6		1.255	4		1.255	13
1.256	18		1.256	7		1.256	6		1.256	15
1.257	14		1.257	6		1.257	4		1.257	15
1.258	12		1.258	13		1.258	10		1.258	9
1.259	14		1.259	16		1.259	7		1.259	7
1.26	9		1.26	14		1.26	6		1.26	9
1.261	9		1.261	14		1.261	3		1.261	13
1.262	15		1.262	8		1.262	7		1.262	4
1.263	14		1.263	10		1.263	3		1.263	15
1.264	19		1.264	11		1.264	8		1.264	7
1.265	12		1.265	16		1.265	6		1.265	10
1.266	5		1.266	15		1.266	7		1.266	9
1.267	13		1.267	14		1.267	8		1.267	10
1.268	12		1.268	9		1.268	9		1.268	5
1.269	8		1.269	15		1.269	9		1.269	13
1.27	8		1.27	12		1.27	6		1.27	4
1.271	12		1.271	6		1.271	6		1.271	8
1.272	6		1.272	20		1.272	6		1.272	7
1.273	14		1.273	7		1.273	6		1.273	9
1.274	6		1.274	19		1.274	8		1.274	9
1.275	15		1.275	6		1.275	12		1.275	7
1.276	15		1.276	12		1.276	9		1.276	14
1.277	9		1.277	10		1.277	7		1.277	7
1.278	14		1.278	10		1.278	6		1.278	10
1.279	9		1.279	13		1.279	5		1.279	9
1.28	11		1.28	15		1.28	6		1.28	14
1.281	14		1.281	5		1.281	7		1.281	11
1.282	15		1.282	5		1.282	5		1.282	11
1.283	17		1.283	10		1.283	7		1.283	7
1.284	10		1.284	7		1.284	14		1.284	5
1.285	9		1.285	13		1.285	8		1.285	8
1.286	8		1.286	10		1.286	9		1.286	4
1.287	9		1.287	16		1.287	5		1.287	6
1.288	10		1.288	9		1.288	7		1.288	6
1.289	11		1.289	7		1.289	1		1.289	6
1.29	7		1.29	11		1.29	4		1.29	12
1.291	14		1.291	9		1.291	9		1.291	7
1.292	9		1.292	13		1.292	7		1.292	9
1.293	6		1.293	12		1.293	7		1.293	10
1.294	11		1.294	9		1.294	5		1.294	10
1.295	11		1.295	9		1.295	7		1.295	9
1.296	10		1.296	8		1.296	6		1.296	12
1.297	14		1.297	7		1.297	4		1.297	14
1.298	4		1.298	8		1.298	3		1.298	6
1.299	5		1.299	12		1.299	4		1.299	5
1.3	8		1.3	8		1.3	6		1.3	8
1.301	13		1.301	7		1.301	3		1.301	8
1.302	7		1.302	10		1.302	9		1.302	7
1.303	11		1.303	6		1.303	3		1.303	8
1.304	14		1.304	14		1.304	2		1.304	5
1.305	10		1.305	8		1.305	9		1.305	7
1.306	14		1.306	12		1.306	8		1.306	13
1.307	11		1.307	10		1.307	3		1.307	11
1.308	13		1.308	10		1.308	7		1.308	3
1.309	11		1.309	8		1.309	3		1.309	10
1.31	12		1.31	8		1.31	2		1.31	10
1.311	10		1.311	8		1.311	4		1.311	14
1.312	2		1.312	8		1.312	11		1.312	13
1.313	20		1.313	5		1.313	4		1.313	8
1.314	7		1.314	10		1.314	1		1.314	9
1.315	11		1.315	5		1.315	1		1.315	6
1.316	7		1.316	6		1.316	2		1.316	10
1.317	9		1.317	10		1.317	13		1.317	7
1.318	11		1.318	13		1.318	7		1.318	7
1.319	8		1.319	10		1.319	9		1.319	7
1.32	12		1.32	12		1.32	5		1.32	10
1.321	7		1.321	8		1.321	3		1.321	8
1.322	8		1.322	9		1.322	4		1.322	9
1.323	15		1.323	11		1.323	8		1.323	5
1.324	12		1.324	11		1.324	10		1.324	11
1.325	8		1.325	11		1.325	10		1.325	10
1.326	9		1.326	6		1.326	6		1.326	15
1.327	15		1.327	8		1.327	7		1.327	12
1.328	11		1.328	8		1.328	4		1.328	13
1.329	8		1.329	9		1.329	12		1.329	6
1.33	8		1.33	5		1.33	8		1.33	12
1.331	7		1.331	10		1.331	6		1.331	6
1.332	9		1.332	6		1.332	3		1.332	8
1.333	11		1.333	5		1.333	7		1.333	9
1.334	9		1.334	4		1.334	7		1.334	7
1.335	5		1.335	13		1.335	6		1.335	5
1.336	6		1.336	9		1.336	0		1.336	8
1.337	8		1.337	7		1.337	3		1.337	7
1.338	8		1.338	9		1.338	6		1.338	7
1.339	9		1.339	8		1.339	8		1.339	14
1.34	6		1.34	4		1.34	4		1.34	7
1.341	9		1.341	14		1.341	6		1.341	7
1.342	9		1.342	11		1.342	7		1.342	9
1.343	2		1.343	12		1.343	7		1.343	3
1.344	7		1.344	11		1.344	2		1.344	6
1.345	9		1.345	8		1.345	7		1.345	7
1.346	13		1.346	9		1.346	8		1.346	8
1.347	12		1.347	8		1.347	4		1.347	10
1.348	9		1.348	4		1.348	4		1.348	11
1.349	17		1.349	9		1.349	7		1.349	5
1.35	7		1.35	12		1.35	3		1.35	3
1.351	5		1.351	10		1.351	1		1.351	7
1.352	5		1.352	5		1.352	5		1.352	8
1.353	13		1.353	13		1.353	3		1.353	9
1.354	5		1.354	10		1.354	5		1.354	6
1.355	10		1.355	9		1.355	3		1.355	11
1.356	6		1.356	5		1.356	3		1.356	11
1.357	8		1.357	8		1.357	5		1.357	9
1.358	10		1.358	12		1.358	6		1.358	7
1.359	9		1.359	8		1.359	2		1.359	5
1.36	7		1.36	12		1.36	3		1.36	11
1.361	11		1.361	8		1.361	6		1.361	4
1.362	8		1.362	9		1.362	6		1.362	6
1.363	6		1.363	6		1.363	4		1.363	4
1.364	8		1.364	8		1.364	3		1.364	5
1.365	6		1.365	6		1.365	2		1.365	7
1.366	8		1.366	11		1.366	5		1.366	3
1.367	5		1.367	12		1.367	2		1.367	2
1.368	8		1.368	14		1.368	6		1.368	7
1.369	5		1.369	7		1.369	5		1.369	7
1.37	6		1.37	6		1.37	3		1.37	6
1.371	6		1.371	7		1.371	7		1.371	4
1.372	4		1.372	8		1.372	6		1.372	7
1.373	8		1.373	6		1.373	4		1.373	9
1.374	3		1.374	5		1.374	6		1.374	2
1.375	9		1.375	2		1.375	6		1.375	6
1.376	7		1.376	4		1.376	9		1.376	8
1.377	8		1.377	5		1.377	3		1.377	9
1.378	9		1.378	6		1.378	2		1.378	7
1.379	7		1.379	14		1.379	1		1.379	10
1.38	9		1.38	9		1.38	5		1.38	4
1.381	4		1.381	8		1.381	3		1.381	6
1.382	10		1.382	3		1.382	5		1.382	9
1.383	6		1.383	12		1.383	2		1.383	6
1.384	4		1.384	9		1.384	6		1.384	4
1.385	8		1.385	8		1.385	5		1.385	5
1.386	9		1.386	5		1.386	5		1.386	6
1.387	3		1.387	7		1.387	2		1.387	8
1.388	2		1.388	8		1.388	5		1.388	13
1.389	8		1.389	9		1.389	5		1.389	6
1.39	5		1.39	6		1.39	2		1.39	10
1.391	10		1.391	5		1.391	1		1.391	4
1.392	5		1.392	12		1.392	8		1.392	10
1.393	2		1.393	2		1.393	5		1.393	9
1.394	8		1.394	9		1.394	4		1.394	5
1.395	16		1.395	3		1.395	1		1.395	8
1.396	2		1.396	0		1.396	4		1.396	4
1.397	8		1.397	8		1.397	5		1.397	4
1.398	8		1.398	7		1.398	3		1.398	10
1.399	15		1.399	7		1.399	4		1.399	5
1.4	10		1.4	8		1.4	7		1.4	10
1.401	6		1.401	12		1.401	3		1.401	13
1.402	7		1.402	4		1.402	3		1.402	10
1.403	1		1.403	9		1.403	4		1.403	8
1.404	10		1.404	9		1.404	3		1.404	5
1.405	6		1.405	12		1.405	4		1.405	1
1.406	6		1.406	4		1.406	4		1.406	4
1.407	17		1.407	7		1.407	3		1.407	12
1.408	8		1.408	8		1.408	5		1.408	4
1.409	5		1.409	6		1.409	9		1.409	7
1.41	3		1.41	10		1.41	3		1.41	2
1.411	5		1.411	1		1.411	5		1.411	6
1.412	9		1.412	5		1.412	0		1.412	4
1.413	8		1.413	5		1.413	3		1.413	6
1.414	7		1.414	4		1.414	3		1.414	3
1.415	3		1.415	9		1.415	2		1.415	4
1.416	7		1.416	8		1.416	5		1.416	7
1.417	4		1.417	2		1.417	4		1.417	5
1.418	11		1.418	8		1.418	2		1.418	3
1.419	7		1.419	8		1.419	5		1.419	4
1.42	5		1.42	5		1.42	3		1.42	6
1.421	8		1.421	4		1.421	5		1.421	6
1.422	11		1.422	5		1.422	2		1.422	7
1.423	2		1.423	9		1.423	6		1.423	4
1.424	11		1.424	11		1.424	5		1.424	5
1.425	9		1.425	3		1.425	5		1.425	6
1.426	4		1.426	6		1.426	10		1.426	7
1.427	2		1.427	5		1.427	6		1.427	8
1.428	10		1.428	3		1.428	7		1.428	5
1.429	4		1.429	10		1.429	4		1.429	5
1.43	5		1.43	4		1.43	5		1.43	7
1.431	6		1.431	5		1.431	6		1.431	4
1.432	6		1.432	9		1.432	5		1.432	7
1.433	9		1.433	3		1.433	4		1.433	4
1.434	10		1.434	11		1.434	1		1.434	7
1.435	11		1.435	7		1.435	4		1.435	6
1.436	6		1.436	7		1.436	8		1.436	4
1.437	7		1.437	8		1.437	3		1.437	4
1.438	4		1.438	3		1.438	2		1.438	5
1.439	3		1.439	11		1.439	2		1.439	10
1.44	6		1.44	7		1.44	6		1.44	7
1.441	8		1.441	10		1.441	5		1.441	5
1.442	5		1.442	5		1.442	4		1.442	8
1.443	9		1.443	9		1.443	2		1.443	3
1.444	8		1.444	5		1.444	2		1.444	5
1.445	11		1.445	4		1.445	4		1.445	9
1.446	5		1.446	7		1.446	3		1.446	3
1.447	8		1.447	5		1.447	4		1.447	9
1.448	2		1.448	3		1.448	5		1.448	6
1.449	7		1.449	6		1.449	1		1.449	7
1.45	2		1.45	5		1.45	7		1.45	9
1.451	3		1.451	2		1.451	4		1.451	7
1.452	11		1.452	8		1.452	4		1.452	8
1.453	10		1.453	3		1.453	2		1.453	7
1.454	7		1.454	5		1.454	5		1.454	3
1.455	5		1.455	8		1.455	1		1.455	8
1.456	2		1.456	8		1.456	4		1.456	5
1.457	8		1.457	5		1.457	5		1.457	8
1.458	9		1.458	7		1.458	6		1.458	5
1.459	7		1.459	4		1.459	3		1.459	8
1.46	4		1.46	3		1.46	2		1.46	7
1.461	6		1.461	7		1.461	2		1.461	8
1.462	6		1.462	5		1.462	0		1.462	2
1.463	3		1.463	5		1.463	6		1.463	2
1.464	3		1.464	10		1.464	2		1.464	1
1.465	10		1.465	2		1.465	2		1.465	1
1.466	9		1.466	6		1.466	6		1.466	12
1.467	10		1.467	10		1.467	2		1.467	6
1.468	4		1.468	10		1.468	4		1.468	12
1.469	2		1.469	4		1.469	6		1.469	4
1.47	8		1.47	5		1.47	3		1.47	6
1.471	3		1.471	2		1.471	3		1.471	4
1.472	10		1.472	5		1.472	7		1.472	7
1.473	9		1.473	4		1.473	5		1.473	5
1.474	7		1.474	7		1.474	1		1.474	4
1.475	5		1.475	3		1.475	7		1.475	3
1.476	8		1.476	2		1.476	2		1.476	1
1.477	6		1.477	7		1.477	4		1.477	6
1.478	9		1.478	5		1.478	1		1.478	8
1.479	7		1.479	5		1.479	0		1.479	4
1.48	6		1.48	10		1.48	5		1.48	9
1.481	2		1.481	2		1.481	1		1.481	2
1.482	4		1.482	4		1.482	3		1.482	5
1.483	7		1.483	2		1.483	3		1.483	3
1.484	7		1.484	6		1.484	2		1.484	3
1.485	9		1.485	7		1.485	5		1.485	6
1.486	3		1.486	3		1.486	3		1.486	6
1.487	5		1.487	7		1.487	6		1.487	2
1.488	5		1.488	6		1.488	2		1.488	3
1.489	3		1.489	9		1.489	6		1.489	3
1.49	5		1.49	5		1.49	3		1.49	6
1.491	3		1.491	4		1.491	1		1.491	3
1.492	8		1.492	4		1.492	5		1.492	4
1.493	9		1.493	4		1.493	8		1.493	6
1.494	6		1.494	4		1.494	9		1.494	6
1.495	10		1.495	5		1.495	3		1.495	5
1.496	8		1.496	5		1.496	1		1.496	9
1.497	7		1.497	4		1.497	3		1.497	2
1.498	2		1.498	4		1.498	2		1.498	5
1.499	7		1.499	9		1.499	6		1.499	8
1.5	7		1.5	1		1.5	4		1.5	2
1.501	5		1.501	5		1.501	3		1.501	1
1.502	5		1.502	6		1.502	1		1.502	6
1.503	9		1.503	5		1.503	5		1.503	7
1.504	6		1.504	5		1.504	5		1.504	3
1.505	4		1.505	6		1.505	5		1.505	4
1.506	6		1.506	8		1.506	3		1.506	5
1.507	7		1.507	4		1.507	4		1.507	5
1.508	5		1.508	8		1.508	3		1.508	3
1.509	5		1.509	5		1.509	3		1.509	4
1.51	5		1.51	2		1.51	4		1.51	2
1.511	3		1.511	3		1.511	1		1.511	3
1.512	4		1.512	9		1.512	2		1.512	6
1.513	6		1.513	4		1.513	2		1.513	5
1.514	3		1.514	4		1.514	2		1.514	4
1.515	11		1.515	3		1.515	2		1.515	5
1.516	3		1.516	7		1.516	2		1.516	2
1.517	4		1.517	3		1.517	3		1.517	2
1.518	4		1.518	2		1.518	3		1.518	6
1.519	4		1.519	4		1.519	4		1.519	3
1.52	5		1.52	6		1.52	2		1.52	10
1.521	7		1.521	9		1.521	6		1.521	6
1.522	6		1.522	11		1.522	5		1.522	5
1.523	5		1.523	3		1.523	5		1.523	2
1.524	0		1.524	5		1.524	2		1.524	5
1.525	6		1.525	10		1.525	3		1.525	4
1.526	3		1.526	5		1.526	4		1.526	6
1.527	2		1.527	6		1.527	3		1.527	1
1.528	2		1.528	2		1.528	4		1.528	5
1.529	5		1.529	6		1.529	2		1.529	5
1.53	11		1.53	4		1.53	3		1.53	6
1.531	6		1.531	6		1.531	4		1.531	1
1.532	2		1.532	5		1.532	2		1.532	9
1.533	2		1.533	1		1.533	0		1.533	5
1.534	3		1.534	6		1.534	0		1.534	2
1.535	4		1.535	2		1.535	2		1.535	5
1.536	1		1.536	4		1.536	3		1.536	0
1.537	6		1.537	3		1.537	6		1.537	1
1.538	4		1.538	5		1.538	3		1.538	3
1.539	3		1.539	3		1.539	2		1.539	1
1.54	5		1.54	5		1.54	2		1.54	3
1.541	5		1.541	2		1.541	2		1.541	6
1.542	3		1.542	3		1.542	2		1.542	2
1.543	4		1.543	3		1.543	4		1.543	2
1.544	11		1.544	5		1.544	4		1.544	4
1.545	5		1.545	3		1.545	5		1.545	4
1.546	6		1.546	4		1.546	0		1.546	3
1.547	5		1.547	5		1.547	2		1.547	1
1.548	6		1.548	7		1.548	3		1.548	4
1.549	3		1.549	2		1.549	3		1.549	4
1.55	4		1.55	3		1.55	2		1.55	3
1.551	7		1.551	6		1.551	2		1.551	2
1.552	3		1.552	7		1.552	2		1.552	3
1.553	3		1.553	4		1.553	0		1.553	5
1.554	7		1.554	0		1.554	4		1.554	3
1.555	8		1.555	3		1.555	1		1.555	10
1.556	3		1.556	4		1.556	2		1.556	2
1.557	3		1.557	1		1.557	2		1.557	6
1.558	8		1.558	5		1.558	1		1.558	0
1.559	1		1.559	4		1.559	2		1.559	1
1.56	2		1.56	3		1.56	2		1.56	4
1.561	5		1.561	6		1.561	2		1.561	0
1.562	4		1.562	6		1.562	3		1.562	3
1.563	12		1.563	3		1.563	4		1.563	2
1.564	2		1.564	3		1.564	3		1.564	8
1.565	3		1.565	2		1.565	3		1.565	1
1.566	2		1.566	5		1.566	4		1.566	2
1.567	2		1.567	4		1.567	5		1.567	1
1.568	6		1.568	5		1.568	2		1.568	4
1.569	6		1.569	4		1.569	3		1.569	4
1.57	7		1.57	2		1.57	1		1.57	4
1.571	3		1.571	8		1.571	3		1.571	6
1.572	7		1.572	7		1.572	2		1.572	3
1.573	3		1.573	3		1.573	1		1.573	5
1.574	6		1.574	4		1.574	1		1.574	6
1.575	9		1.575	3		1.575	3		1.575	2
1.576	8		1.576	6		1.576	1		1.576	4
1.577	4		1.577	3		1.577	2		1.577	7
1.578	1		1.578	1		1.578	3		1.578	3
1.579	7		1.579	5		1.579	2		1.579	3
1.58	10		1.58	5		1.58	5		1.58	1
1.581	4		1.581	3		1.581	0		1.581	1
1.582	7		1.582	2		1.582	1		1.582	4
1.583	4		1.583	5		1.583	3		1.583	4
1.584	10		1.584	7		1.584	3		1.584	3
1.585	3		1.585	2		1.585	4		1.585	2
1.586	4		1.586	4		1.586	2		1.586	3
1.587	6		1.587	8		1.587	0		1.587	6
1.588	6		1.588	5		1.588	4		1.588	5
1.589	7		1.589	1		1.589	0		1.589	5
1.59	4		1.59	4		1.59	3		1.59	6
1.591	9		1.591	2		1.591	2		1.591	2
1.592	5		1.592	4		1.592	2		1.592	0
1.593	0		1.593	6		1.593	5		1.593	3
1.594	4		1.594	4		1.594	2		1.594	3
1.595	6		1.595	3		1.595	1		1.595	1
1.596	5		1.596	2		1.596	1		1.596	8
1.597	3		1.597	4		1.597	1		1.597	6
1.598	3		1.598	2		1.598	3		1.598	4
1.599	2		1.599	7		1.599	2		1.599	4
1.6	2		1.6	3		1.6	1		1.6	1
1.601	2		1.601	7		1.601	4		1.601	1
1.602	5		1.602	9		1.602	1		1.602	1
1.603	2		1.603	4		1.603	3		1.603	4
1.604	4		1.604	7		1.604	3		1.604	2
1.605	4		1.605	3		1.605	2		1.605	6
1.606	6		1.606	6		1.606	3		1.606	3
1.607	5		1.607	3		1.607	3		1.607	7
1.608	5		1.608	1		1.608	5		1.608	4
1.609	6		1.609	3		1.609	4		1.609	2
1.61	6		1.61	2		1.61	1		1.61	4
1.611	7		1.611	4		1.611	2		1.611	5
1.612	3		1.612	2		1.612	1		1.612	1
1.613	3		1.613	7		1.613	4		1.613	2
1.614	4		1.614	2		1.614	6		1.614	4
1.615	6		1.615	2		1.615	7		1.615	3
1.616	5		1.616	1		1.616	1		1.616	5
1.617	2		1.617	3		1.617	2		1.617	4
1.618	7		1.618	3		1.618	1		1.618	2
1.619	2		1.619	6		1.619	5		1.619	4
1.62	6		1.62	4		1.62	9		1.62	4
1.621	3		1.621	3		1.621	6		1.621	4
1.622	6		1.622	2		1.622	2		1.622	2
1.623	1		1.623	5		1.623	3		1.623	5
1.624	3		1.624	2		1.624	4		1.624	1
1.625	2		1.625	4		1.625	4		1.625	3
1.626	4		1.626	1		1.626	0		1.626	5
1.627	4		1.627	3		1.627	1		1.627	4
1.628	2		1.628	3		1.628	2		1.628	3
1.629	7		1.629	5		1.629	1		1.629	4
1.63	5		1.63	2		1.63	2		1.63	3
1.631	4		1.631	2		1.631	5		1.631	3
1.632	4		1.632	3		1.632	4		1.632	1
1.633	4		1.633	5		1.633	1		1.633	6
1.634	5		1.634	5		1.634	2		1.634	1
1.635	4		1.635	1		1.635	4		1.635	2
1.636	3		1.636	3		1.636	0		1.636	2
1.637	6		1.637	3		1.637	2		1.637	4
1.638	2		1.638	4		1.638	1		1.638	4
1.639	2		1.639	4		1.639	0		1.639	3
1.64	6		1.64	4		1.64	1		1.64	4
1.641	2		1.641	2		1.641	4		1.641	2
1.642	6		1.642	1		1.642	0		1.642	4
1.643	6		1.643	5		1.643	0		1.643	6
1.644	5		1.644	3		1.644	1		1.644	4
1.645	5		1.645	4		1.645	2		1.645	2
1.646	5		1.646	2		1.646	4		1.646	2
1.647	5		1.647	1		1.647	0		1.647	4
1.648	2		1.648	2		1.648	3		1.648	4
1.649	7		1.649	5		1.649	2		1.649	0
1.65	1		1.65	5		1.65	2		1.65	1
1.651	4		1.651	3		1.651	1		1.651	2
1.652	5		1.652	3		1.652	3		1.652	6
1.653	3		1.653	4		1.653	2		1.653	0
1.654	6		1.654	4		1.654	3		1.654	4
1.655	4		1.655	4		1.655	3		1.655	1
1.656	4		1.656	3		1.656	1		1.656	2
1.657	4		1.657	5		1.657	5		1.657	5
1.658	4		1.658	4		1.658	3		1.658	4
1.659	3		1.659	3		1.659	3		1.659	3
1.66	4		1.66	3		1.66	3		1.66	1
1.661	5		1.661	4		1.661	4		1.661	1
1.662	1		1.662	2		1.662	1		1.662	5
1.663	8		1.663	4		1.663	3		1.663	3
1.664	3		1.664	1		1.664	1		1.664	0
1.665	3		1.665	0		1.665	2		1.665	1
1.666	1		1.666	5		1.666	2		1.666	2
1.667	4		1.667	4		1.667	1		1.667	4
1.668	4		1.668	2		1.668	0		1.668	2
1.669	1		1.669	5		1.669	1		1.669	6
1.67	2		1.67	2		1.67	1		1.67	0
1.671	4		1.671	4		1.671	1		1.671	3
1.672	5		1.672	3		1.672	0		1.672	1
1.673	2		1.673	2		1.673	5		1.673	1
1.674	5		1.674	3		1.674	1		1.674	2
1.675	2		1.675	3		1.675	4		1.675	2
1.676	2		1.676	3		1.676	1		1.676	4
1.677	4		1.677	1		1.677	4		1.677	4
1.678	6		1.678	4		1.678	1		1.678	3
1.679	5		1.679	3		1.679	3		1.679	2
1.68	3		1.68	2		1.68	1		1.68	1
1.681	3		1.681	2		1.681	2		1.681	1
1.682	6		1.682	4		1.682	2		1.682	1
1.683	9		1.683	2		1.683	2		1.683	2
1.684	6		1.684	2		1.684	1		1.684	1
1.685	2		1.685	5		1.685	1		1.685	5
1.686	5		1.686	2		1.686	5		1.686	4
1.687	1		1.687	3		1.687	1		1.687	3
1.688	4		1.688	6		1.688	1		1.688	3
1.689	3		1.689	3		1.689	3		1.689	2
1.69	4		1.69	3		1.69	3		1.69	4
1.691	5		1.691	3		1.691	1		1.691	4
1.692	7		1.692	1		1.692	2		1.692	2
1.693	6		1.693	3		1.693	1		1.693	0
1.694	2		1.694	1		1.694	0		1.694	3
1.695	2		1.695	3		1.695	1		1.695	5
1.696	4		1.696	0		1.696	3		1.696	4
1.697	0		1.697	4		1.697	0		1.697	1
1.698	2		1.698	0		1.698	4		1.698	2
1.699	6		1.699	3		1.699	0		1.699	4
1.7	2		1.7	5		1.7	2		1.7	3
1.701	2		1.701	5		1.701	0		1.701	3
1.702	3		1.702	5		1.702	1		1.702	5
1.703	4		1.703	2		1.703	2		1.703	2
1.704	4		1.704	3		1.704	1		1.704	2
1.705	2		1.705	5		1.705	0		1.705	5
1.706	3		1.706	3		1.706	1		1.706	3
1.707	2		1.707	1		1.707	3		1.707	4
1.708	3		1.708	0		1.708	0		1.708	2
1.709	2		1.709	3		1.709	2		1.709	1
1.71	0		1.71	1		1.71	0		1.71	0
1.711	1		1.711	2		1.711	2		1.711	2
1.712	5		1.712	1		1.712	3		1.712	2
1.713	2		1.713	1		1.713	3		1.713	3
1.714	0		1.714	2		1.714	1		1.714	5
1.715	1		1.715	2		1.715	0		1.715	2
1.716	5		1.716	2		1.716	1		1.716	3
1.717	3		1.717	1		1.717	1		1.717	7
1.718	4		1.718	5		1.718	0		1.718	2
1.719	2		1.719	2		1.719	1		1.719	4
1.72	3		1.72	3		1.72	4		1.72	5
1.721	4		1.721	2		1.721	3		1.721	8
1.722	4		1.722	2		1.722	1		1.722	0
1.723	6		1.723	2		1.723	3		1.723	3
1.724	7		1.724	4		1.724	3		1.724	4
1.725	8		1.725	4		1.725	3		1.725	2
1.726	4		1.726	2		1.726	3		1.726	3
1.727	2		1.727	4		1.727	0		1.727	2
1.728	5		1.728	1		1.728	2		1.728	4
1.729	3		1.729	1		1.729	1		1.729	3
1.73	1		1.73	0		1.73	1		1.73	4
1.731	2		1.731	1		1.731	2		1.731	2
1.732	3		1.732	1		1.732	2		1.732	1
1.733	4		1.733	1		1.733	1		1.733	2
1.734	7		1.734	3		1.734	0		1.734	3
1.735	3		1.735	3		1.735	1		1.735	3
1.736	5		1.736	5		1.736	2		1.736	2
1.737	1		1.737	2		1.737	1		1.737	2
1.738	4		1.738	1		1.738	2		1.738	1
1.739	1		1.739	0		1.739	1		1.739	3
1.74	1		1.74	1		1.74	2		1.74	1
1.741	4		1.741	2		1.741	2		1.741	0
1.742	1		1.742	4		1.742	2		1.742	1
1.743	1		1.743	1		1.743	1		1.743	0
1.744	0		1.744	1		1.744	2		1.744	1
1.745	5		1.745	1		1.745	5		1.745	3
1.746	1		1.746	1		1.746	1		1.746	0
1.747	4		1.747	3		1.747	3		1.747	3
1.748	1		1.748	1		1.748	2		1.748	1
1.749	3		1.749	0		1.749	3		1.749	2
1.75	4		1.75	1		1.75	0		1.75	3
1.751	4		1.751	3		1.751	3		1.751	1
1.752	3		1.752	1		1.752	1		1.752	2
1.753	4		1.753	2		1.753	1		1.753	1
1.754	5		1.754	1		1.754	0		1.754	1
1.755	4		1.755	3		1.755	1		1.755	2
1.756	3		1.756	3		1.756	2		1.756	3
1.757	3		1.757	2		1.757	1		1.757	3
1.758	1		1.758	0		1.758	2		1.758	0
1.759	0		1.759	2		1.759	0		1.759	3
1.76	2		1.76	0		1.76	2		1.76	1
1.761	6		1.761	4		1.761	4		1.761	1
1.762	4		1.762	3		1.762	1		1.762	4
1.763	2		1.763	1		1.763	0		1.763	4
1.764	3		1.764	2		1.764	3		1.764	1
1.765	4		1.765	1		1.765	1		1.765	4
1.766	0		1.766	1		1.766	1		1.766	2
1.767	3		1.767	3		1.767	1		1.767	1
1.768	4		1.768	5		1.768	2		1.768	4
1.769	5		1.769	5		1.769	1		1.769	2
1.77	1		1.77	5		1.77	0		1.77	1
1.771	3		1.771	4		1.771	1		1.771	0
1.772	1		1.772	0		1.772	0		1.772	4
1.773	1		1.773	1		1.773	2		1.773	3
1.774	3		1.774	2		1.774	3		1.774	2
1.775	1		1.775	3		1.775	3		1.775	2
1.776	2		1.776	2		1.776	2		1.776	2
1.777	6		1.777	2		1.777	0		1.777	0
1.778	4		1.778	3		1.778	1		1.778	0
1.779	4		1.779	1		1.779	4		1.779	2
1.78	3		1.78	2		1.78	0		1.78	2
1.781	1		1.781	2		1.781	0		1.781	3
1.782	3		1.782	1		1.782	1		1.782	1
1.783	1		1.783	4		1.783	1		1.783	3
1.784	2		1.784	3		1.784	1		1.784	5
1.785	5		1.785	4		1.785	2		1.785	0
1.786	2		1.786	2		1.786	0		1.786	4
1.787	2		1.787	5		1.787	4		1.787	1
1.788	6		1.788	5		1.788	3		1.788	2
1.789	1		1.789	2		1.789	5		1.789	3
1.79	4		1.79	3		1.79	0		1.79	0
1.791	5		1.791	6		1.791	0		1.791	0
1.792	1		1.792	2		1.792	2		1.792	3
1.793	4		1.793	5		1.793	1		1.793	6
1.794	3		1.794	3		1.794	2		1.794	0
1.795	6		1.795	2		1.795	2		1.795	1
1.796	2		1.796	0		1.796	2		1.796	2
1.797	2		1.797	2		1.797	1		1.797	4
1.798	1		1.798	1		1.798	1		1.798	4
1.799	3		1.799	3		1.799	2		1.799	1
1.8	1		1.8	2		1.8	1		1.8	2
1.801	4		1.801	3		1.801	1		1.801	0
1.802	1		1.802	0		1.802	2		1.802	2
1.803	3		1.803	2		1.803	1		1.803	1
1.804	3		1.804	0		1.804	1		1.804	0
1.805	4		1.805	1		1.805	1		1.805	3
1.806	4		1.806	1		1.806	1		1.806	1
1.807	2		1.807	2		1.807	0		1.807	2
1.808	4		1.808	2		1.808	2		1.808	0
1.809	2		1.809	1		1.809	2		1.809	4
1.81	5		1.81	6		1.81	0		1.81	2
1.811	4		1.811	5		1.811	0		1.811	1
1.812	3		1.812	2		1.812	3		1.812	0
1.813	3		1.813	2		1.813	0		1.813	1
1.814	4		1.814	6		1.814	1		1.814	2
1.815	3		1.815	2		1.815	3		1.815	2
1.816	3		1.816	1		1.816	1		1.816	3
1.817	5		1.817	7		1.817	3		1.817	2
1.818	4		1.818	0		1.818	0		1.818	7
1.819	2		1.819	1		1.819	2		1.819	1
1.82	0		1.82	3		1.82	0		1.82	2
1.821	7		1.821	4		1.821	0		1.821	1
1.822	4		1.822	2		1.822	2		1.822	6
1.823	0		1.823	5		1.823	0		1.823	5
1.824	4		1.824	4		1.824	3		1.824	1
1.825	1		1.825	1		1.825	1		1.825	3
1.826	3		1.826	2		1.826	0		1.826	2
1.827	3		1.827	4		1.827	3		1.827	3
1.828	3		1.828	1		1.828	0		1.828	1
1.829	3		1.829	5		1.829	1		1.829	2
1.83	2		1.83	0		1.83	1		1.83	3
1.831	2		1.831	0		1.831	0		1.831	2
1.832	4		1.832	0		1.832	0		1.832	2
1.833	1		1.833	1		1.833	1		1.833	1
1.834	1		1.834	5		1.834	1		1.834	1
1.835	6		1.835	0		1.835	1		1.835	1
1.836	4		1.836	0		1.836	1		1.836	2
1.837	2		1.837	2		1.837	2		1.837	4
1.838	0		1.838	2		1.838	1		1.838	1
1.839	3		1.839	1		1.839	0		1.839	3
1.84	2		1.84	1		1.84	2		1.84	4
1.841	4		1.841	1		1.841	1		1.841	3
1.842	1		1.842	3		1.842	2		1.842	3
1.843	2		1.843	0		1.843	0		1.843	2
1.844	5		1.844	2		1.844	1		1.844	4
1.845	4		1.845	2		1.845	0		1.845	4
1.846	3		1.846	2		1.846	1		1.846	1
1.847	1		1.847	1		1.847	1		1.847	2
1.848	2		1.848	5		1.848	1		1.848	0
1.849	3		1.849	3		1.849	1		1.849	1
1.85	0		1.85	4		1.85	1		1.85	4
1.851	1		1.851	1		1.851	2		1.851	0
1.852	1		1.852	2		1.852	0		1.852	0
1.853	4		1.853	0		1.853	0		1.853	1
1.854	0		1.854	0		1.854	1		1.854	3
1.855	2		1.855	2		1.855	1		1.855	1
1.856	4		1.856	4		1.856	2		1.856	1
1.857	4		1.857	2		1.857	0		1.857	1
1.858	0		1.858	1		1.858	3		1.858	3
1.859	1		1.859	1		1.859	1		1.859	1
1.86	0		1.86	4		1.86	4		1.86	1
1.861	2		1.861	2		1.861	2		1.861	2
1.862	1		1.862	2		1.862	0		1.862	1
1.863	2		1.863	4		1.863	0		1.863	1
1.864	5		1.864	2		1.864	1		1.864	6
1.865	1		1.865	2		1.865	1		1.865	1
1.866	4		1.866	1		1.866	1		1.866	3
1.867	2		1.867	4		1.867	0		1.867	2
1.868	0		1.868	1		1.868	1		1.868	1
1.869	5		1.869	2		1.869	2		1.869	1
1.87	0		1.87	5		1.87	3		1.87	1
1.871	1		1.871	1		1.871	2		1.871	2
1.872	4		1.872	0		1.872	1		1.872	2
1.873	1		1.873	1		1.873	3		1.873	2
1.874	0		1.874	3		1.874	1		1.874	1
1.875	1		1.875	2		1.875	3		1.875	1
1.876	0		1.876	3		1.876	1		1.876	1
1.877	4		1.877	1		1.877	1		1.877	0
1.878	1		1.878	0		1.878	1		1.878	2
1.879	0		1.879	2		1.879	0		1.879	0
1.88	2		1.88	4		1.88	0		1.88	3
1.881	2		1.881	1		1.881	1		1.881	1
1.882	2		1.882	1		1.882	0		1.882	1
1.883	0		1.883	4		1.883	0		1.883	2
1.884	1		1.884	2		1.884	1		1.884	2
1.885	1		1.885	5		1.885	2		1.885	1
1.886	0		1.886	2		1.886	3		1.886	2
1.887	2		1.887	0		1.887	1		1.887	0
1.888	6		1.888	2		1.888	1		1.888	0
1.889	3		1.889	2		1.889	2		1.889	1
1.89	0		1.89	0		1.89	0		1.89	3
1.891	2		1.891	7		1.891	1		1.891	1
1.892	4		1.892	2		1.892	2		1.892	2
1.893	2		1.893	0		1.893	0		1.893	2
1.894	5		1.894	1		1.894	1		1.894	1
1.895	1		1.895	0		1.895	4		1.895	1
1.896	3		1.896	6		1.896	0		1.896	1
1.897	0		1.897	2		1.897	0		1.897	3
1.898	2		1.898	2		1.898	3		1.898	2
1.899	8		1.899	5		1.899	2		1.899	4
1.9	2		1.9	5		1.9	1		1.9	1
1.901	5		1.901	2		1.901	2		1.901	0
1.902	3		1.902	1		1.902	0		1.902	1
1.903	1		1.903	1		1.903	0		1.903	1
1.904	2		1.904	0		1.904	3		1.904	0
1.905	2		1.905	3		1.905	0		1.905	0
1.906	1		1.906	4		1.906	2		1.906	1
1.907	1		1.907	0		1.907	1		1.907	2
1.908	3		1.908	2		1.908	0		1.908	1
1.909	3		1.909	1		1.909	1		1.909	1
1.91	2		1.91	2		1.91	1		1.91	2
1.911	1		1.911	3		1.911	1		1.911	1
1.912	0		1.912	1		1.912	3		1.912	1
1.913	0		1.913	2		1.913	1		1.913	1
1.914	6		1.914	6		1.914	1		1.914	1
1.915	2		1.915	4		1.915	2		1.915	2
1.916	1		1.916	0		1.916	0		1.916	1
1.917	0		1.917	3		1.917	0		1.917	1
1.918	1		1.918	0		1.918	1		1.918	1
1.919	1		1.919	0		1.919	1		1.919	0
1.92	2		1.92	2		1.92	1		1.92	3
1.921	2		1.921	2		1.921	0		1.921	3
1.922	1		1.922	0		1.922	3		1.922	1
1.923	4		1.923	1		1.923	1		1.923	0
1.924	2		1.924	1		1.924	2		1.924	0
1.925	2		1.925	2		1.925	1		1.925	1
1.926	1		1.926	2		1.926	1		1.926	1
1.927	2		1.927	2		1.927	0		1.927	3
1.928	2		1.928	0		1.928	2		1.928	0
1.929	3		1.929	2		1.929	2		1.929	4
1.93	1		1.93	1		1.93	1		1.93	1
1.931	2		1.931	0		1.931	0		1.931	0
1.932	0		1.932	1		1.932	2		1.932	3
1.933	3		1.933	2		1.933	1		1.933	2
1.934	2		1.934	2		1.934	1		1.934	2
1.935	3		1.935	1		1.935	0		1.935	1
1.936	2		1.936	4		1.936	1		1.936	0
1.937	2		1.937	2		1.937	0		1.937	1
1.938	1		1.938	1		1.938	0		1.938	0
1.939	5		1.939	0		1.939	1		1.939	1
1.94	1		1.94	1		1.94	0		1.94	0
1.941	5		1.941	1		1.941	1		1.941	0
1.942	1		1.942	2		1.942	1		1.942	2
1.943	1		1.943	0		1.943	0		1.943	0
1.944	2		1.944	1		1.944	2		1.944	2
1.945	2		1.945	1		1.945	0		1.945	1
1.946	0		1.946	1		1.946	0		1.946	1
1.947	0		1.947	0		1.947	1		1.947	0
1.948	1		1.948	3		1.948	1		1.948	1
1.949	3		1.949	0		1.949	1		1.949	1
1.95	3		1.95	0		1.95	4		1.95	1
1.951	2		1.951	2		1.951	1		1.951	1
1.952	3		1.952	1		1.952	1		1.952	2
1.953	1		1.953	2		1.953	1		1.953	0
1.954	3		1.954	2		1.954	1		1.954	0
1.955	0		1.955	1		1.955	0		1.955	4
1.956	0		1.956	1		1.956	1		1.956	0
1.957	2		1.957	0		1.957	1		1.957	1
1.958	2		1.958	1		1.958	2		1.958	2
1.959	2		1.959	1		1.959	2		1.959	0
1.96	1		1.96	1		1.96	2		1.96	1
1.961	2		1.961	1		1.961	2		1.961	3
1.962	0		1.962	3		1.962	1		1.962	2
1.963	1		1.963	0		1.963	1		1.963	2
1.964	4		1.964	2		1.964	1		1.964	0
1.965	1		1.965	0		1.965	2		1.965	3
1.966	0		1.966	0		1.966	0		1.966	1
1.967	3		1.967	2		1.967	4		1.967	1
1.968	4		1.968	2		1.968	1		1.968	0
1.969	2		1.969	2		1.969	0		1.969	3
1.97	2		1.97	2		1.97	1		1.97	0
1.971	3		1.971	3		1.971	0		1.971	1
1.972	1		1.972	2		1.972	1		1.972	2
1.973	2		1.973	0		1.973	1		1.973	1
1.974	1		1.974	2		1.974	1		1.974	1
1.975	1		1.975	0		1.975	2		1.975	3
1.976	0		1.976	2		1.976	0		1.976	0
1.977	4		1.977	1		1.977	2		1.977	2
1.978	2		1.978	0		1.978	0		1.978	2
1.979	1		1.979	0		1.979	4		1.979	0
1.98	0		1.98	1		1.98	1		1.98	3
1.981	0		1.981	1		1.981	1		1.981	3
1.982	2		1.982	1		1.982	1		1.982	0
1.983	4		1.983	3		1.983	1		1.983	2
1.984	2		1.984	1		1.984	0		1.984	1
1.985	5		1.985	0		1.985	1		1.985	0
1.986	3		1.986	2		1.986	0		1.986	3
1.987	0		1.987	0		1.987	0		1.987	0
1.988	2		1.988	0		1.988	0		1.988	1
1.989	0		1.989	1		1.989	1		1.989	2
1.99	2		1.99	3		1.99	1		1.99	3
1.991	1		1.991	0		1.991	3		1.991	0
1.992	3		1.992	0		1.992	2		1.992	1
1.993	3		1.993	1		1.993	0		1.993	1
1.994	3		1.994	0		1.994	1		1.994	1
1.995	3		1.995	2		1.995	1		1.995	1
1.996	2		1.996	1		1.996	5		1.996	0
1.997	1		1.997	0		1.997	0		1.997	1
[truncated: 2,002 more rows]

## Sheet: Figure 2c
	226	228	230	232	234	236	238	240	242	244	246	248	250	252	254	256	258	260	262	264	266	268	270	272	274	276	278	280	282	284	286	288	290	292	294	296	298	300	302	304	306	308	310	312	314	316	318	320	322
400	217.888	-242.999	-75.068	-64.5853	-272.457	-217.221	-69.754	58.0401	0	65.9548	84.2444	123.592	202.662	120.265	328.386	116.579	123.385	311.19	234.414	109.426	218.122	224.135	115.869	186.169	109.57	140.6	111.547	15.3119	13.6849	58.3861	20.5237	98.2596	57.9879	119.131	97.1094	105.935	87.4904	151.436	33.9484	53.5157	107.125	60.2308	31.6295	60.1529	47.0073	25.9425	0	28.7649	47.0705
402	214.867	-361.274	0	-62.9217	-270.668	-215.453	70.5144	-58.198	-41.9316	64.7031	138.502	293.647	349.148	206.028	391.525	189.183	306.156	374.196	406.935	322.124	24.1267	176.322	114.52	67.0084	108.848	76.892	94.0353	30.4096	67.7554	115.99	61.2882	202.923	133.837	68.7732	134.229	113.102	110.752	79.067	59.0643	140.862	44.4237	59.8618	47.1163	45.0344	7.77387	42.546	27.4091	47.4044	27.8461
404	0	0	-74.1279	0	-269.902	-144.303	-69.4474	-57.4716	-41.3536	97.0492	82.4689	170.165	299.434	234.157	284.661	338.315	181.633	476.883	325.784	213.067	95.9383	197.485	151.789	200.608	139.257	153.779	188.117	60.3717	107.218	104.61	273.89	125.127	143.772	127.038	105.248	147.855	23.5789	78.7245	125.198	149.242	124.226	42.6149	38.6918	37.4709	62.1992	-8.40081	27.255	56.6385	37.2525
406	0	0	-146.801	62.7835	67.4044	-71.3424	207.246	230.797	82.8048	96.5751	82.1931	313.572	320.113	289.21	387.336	482.902	450.987	325.51	460.213	232.078	236.657	262.706	169.796	182.642	169.311	153.403	156.835	90.4751	148.682	126.244	110.819	229.767	182.061	175.147	170.569	181.483	149.551	126.479	99.6513	122.294	131.941	117.982	54.7767	89.5467	46.2824	25.4649	27.3424	18.8157	27.8413
408	0	-117.088	-142.825	0	-197.935	-211.071	0	55.9789	-40.2583	0	216.149	95.383	341.656	485.493	277.933	257.549	688.456	408.408	394.73	315.808	233.451	304.23	338.567	212.435	76.5353	212.18	154.246	59.6879	133.211	159.114	161.226	199.976	264.709	213.332	47.2438	187.865	131.055	171.566	156.46	138.381	121.352	58.1482	84.4358	36.6443	45.9237	33.5065	17.9591	0	54.9696
410	0	-127.68	0	140.193	-149.513	-160.251	76.3352	0	-45.752	106.999	91.4046	214.927	328.683	355.126	469.425	250.339	542.297	457.856	681.095	376.389	214.48	267.385	443.7	203.808	172.075	273.622	313.603	233.14	74.9907	178.724	169.112	171.481	201.776	347.31	212.61	162.985	165.502	174.546	119.63	116.462	117.403	84.8205	69.2665	32.9003	51.3012	9.46376	40.1782	31.4556	82.5523
412	0	-254.525	0	-67.8696	0	-155.417	150.901	244.558	132.832	34.6685	117.58	262.271	374.624	252.413	419.502	484.431	463.025	442.16	456.45	206.586	416.241	143.698	432.512	250.869	216.215	166.307	255.181	130.679	276.046	236.89	275.995	353.425	311.258	156.696	103.424	241.911	160.122	272.804	180.354	160.619	161.206	118.652	109.568	72.3661	74.5502	73.383	19.6434	10.2061	40.2926
414	229.925	-370.417	-76.0179	66.8116	-140.48	-150.57	217.433	59.7133	0	102.085	86.6968	257.673	552.701	527.316	411.032	639.58	836.743	550.44	507.211	359.438	304.927	209.781	262.314	477.158	179.165	146.51	332.983	191.637	240.599	220.519	182.406	203.121	221.433	226.818	262.607	154.883	240.772	149.602	123.516	138.061	166.042	79.7017	147.867	70.7926	65.0654	8.94508	57.4954	39.5755	58.885
416	217.109	-244.518	-152.216	0	-138.336	-222.228	-70.8312	0	85.2469	132.875	197.531	376.467	407.707	362.004	405.93	429.504	791.277	697.604	497.689	353.49	123.097	475.677	472.724	328.009	159.172	302.408	178.765	249.523	138.253	345.644	273.494	327.063	284.96	241.468	275.171	213.068	177.233	194.401	265.551	198.541	108.846	225.781	71.7886	53.4606	102.846	51.7616	93.5348	0	85.9688
418	217.88	-117.646	-146.451	0	-135.513	-71.7652	0	0	0	129.71	192.747	393.83	405.512	414.692	575.21	579.021	678.831	617.711	510.505	496.877	700.323	468.771	307.983	355.657	202.372	327.894	79.4129	136.393	312.85	255.105	296.051	360.398	290.294	294.308	248.343	261.156	196.458	261.562	117.344	123.275	158.657	162.106	109.84	82.1303	101.25	93.5022	91.4753	0	74.2484
420	0	115.706	-143.432	-63.3988	-201.795	-70.5494	68.6116	226.817	41.7794	225.255	273.603	394.066	397.89	614.625	608.153	902.391	793.635	590.376	558.463	662.818	191.885	659.552	455.11	329.547	357.018	382.636	392.594	300.888	240.221	297.422	201.602	343.372	395.091	397.021	209.009	333.807	310.955	240.348	238.321	225.216	121.914	100.425	115.673	73.7379	91.4153	91.7443	53.9516	55.5067	18.3303
422	212.881	0	-141.713	185.942	-132.263	69.6003	135.48	112.596	40.4751	255.518	301.008	338.701	417.454	407.934	386.454	670.882	517.769	737.304	457.24	610.971	715.416	280.735	356.693	432.883	273.116	364.221	261.3	251.937	301.931	237.266	338.667	243.714	336.245	372.929	307.335	305.17	290.68	222.237	212.699	222.469	162.826	131.546	98.4285	108.788	89.797	66.2349	44.446	18.3699	82.0159
424	215.129	-232.038	141.496	61.5607	-65.1092	0	0	164.857	161.459	188.341	242.877	594.777	533.448	686.159	696.011	955.184	835.622	661.682	567.985	480.191	839.118	300.847	466.379	310.62	256.122	328.073	291.33	131.688	221.781	292.126	185.259	336.76	304.486	377.396	357.209	348.013	196.52	281.786	249.368	262.098	203.991	219.298	82.829	128.849	89.2109	89.6137	61.2295	72.5728	71.7549
426	205.968	-227.014	70.1127	0	-257.859	-68.7602	0	55.4295	120.776	187.934	215.15	475.742	502.957	513.235	515.089	697.832	675.266	571.885	727.415	394.78	438.927	512.568	370.882	354.087	310.968	325.603	347.095	345.693	245.25	287.051	300.581	360.752	419.183	410.273	375.241	328.962	329.158	291.954	159.63	234.13	218.367	177.365	148.291	134.255	117.883	40.2666	112.59	62.9162	70.5382
428	0	-111.194	-69.4081	0	-129.956	-68.2764	0	165.085	0	187.833	211.505	524.453	289.751	539.339	829.842	871.873	735.352	882	728.161	642.782	532.662	526.701	460.978	385.015	343.835	265.945	315.927	344.824	463.96	285.188	369.576	331.177	389.447	369.554	336.056	361.937	335.504	335.289	252.629	266.06	116.378	103.758	109.731	112.453	87.6278	87.9595	34.3919	106.482	97.395
430	417.878	111.487	0	-60.3922	-258.184	-136.111	195.947	167.283	80.2333	31.2635	401.946	403.503	507.15	428.809	552.681	583.424	977.009	635.082	653.18	473.838	622.942	746.607	457.735	208.344	432.169	323.493	436.798	259.61	320.639	330.88	358.112	539.62	372.606	324.338	406.587	377.023	303.582	320.232	324.045	308.075	233.113	152.599	147.249	119.627	160.37	103.396	120.537	44.0584	123.025
432	210.316	-339.37	0	244.841	-128.406	-68.2951	132.315	165.22	79.637	126.225	425.563	425.104	434.369	684.38	759.03	729.185	800.546	826.444	710.417	826.255	644.4	593.446	624.023	239.735	357.02	442.118	329.818	329.682	474.32	316.34	420.566	430.211	489.786	459.353	415.435	294.257	319.183	327.784	275.409	336.843	150.144	256.097	132.423	139.615	109.08	95.8015	68.7524	125.408	114.161
434	210.27	-225.128	-138.72	0	-192.946	0	65.8475	218.398	120.021	280.268	132.902	400.596	653.722	798.695	760.121	732.231	1060.09	994.654	762.96	453.997	650.49	620.234	511.138	382.912	397.217	442.701	298.726	316.811	357.977	427.559	326.468	457.349	479.131	431.404	432.36	400.202	357.449	253.809	301.547	296.355	291.25	206.363	175.008	146.498	116.763	63.6551	85.218	62.1393	113.485
436	631.986	225.433	140.25	183.297	-64.5106	-138.799	269.441	111.587	0	125.337	294.845	333.617	389.747	516.652	695.221	733.363	799.471	980.256	824.831	649.058	559.471	515.209	571.004	418.762	403.657	415.601	349.906	274.54	322.476	420.807	426.867	507.123	383.001	269.622	354.995	411.603	328.265	487.282	374.581	300.126	318.938	200.094	178.593	141.701	146.903	64.5611	138.343	116.07	114.659
438	213.232	233.431	0	-62.0998	-196.948	-70.5091	272.557	57.1417	82.3269	193.8	137.769	437.978	672.011	614.265	533.465	1095.1	1159.94	1027.01	1076.7	571.547	860.045	612.548	604.693	513.291	549.138	454.977	492.163	368.893	474.574	369.938	573.767	442.118	554.174	493.81	441.566	495.527	471.527	433.407	291.337	434.635	296.973	163.696	218.855	172.903	164.363	81.6414	105.654	91.2114	45.081
440	219.345	-234.116	-73.0697	128.377	-135.215	-144.079	0	58.0446	126.861	165.203	225.237	623.098	586.555	482.821	619.396	768.97	654.857	977.351	747.575	916.848	442.855	536.597	602.505	420.742	403.809	482.596	332.269	226.135	335.78	476.102	413.812	555.178	467.559	445.717	416.836	550.692	462.18	415.35	281.556	410.9	382.897	251.605	155.027	235.992	175.78	176.395	98.9439	84.0731	73.7529
442	683.346	-120.121	-75.3653	65.5846	-210	-150.422	289.402	120.58	-88.2303	344.818	318.413	335.057	609.519	935.007	642.047	800.941	1127.25	851.046	937.642	614.637	839.734	761.454	664.54	645.849	486.705	416.187	594.358	410.552	572.768	608.786	598.192	718.317	558.292	544.02	667.039	418.637	583.907	519.143	386.188	316.549	252.878	268.759	217.33	160.952	165.69	77.839	148.467	145.115	114.783
444	238.148	-128.642	-78.2567	0	0	-77.2121	150.908	125.182	136.55	248.328	516.295	776.492	875.798	810.543	825.61	620.923	1004.32	812.407	677.307	842.43	813.952	648.664	724.093	575.452	350.811	647.909	577.409	456.907	505.2	630.137	549.581	678.651	541.7	757.95	549.86	520.218	595.33	451.538	452.028	417.138	335.776	197.338	248.349	228.838	113.778	171.662	144.485	80.383	117.765
446	242.758	-130.758	0	-69.7434	-221.657	237.383	77.2675	64.215	92.2928	146.049	216.954	521.401	620.394	530.649	602.562	1277.2	1347.22	1121.59	800.666	791.998	915.792	835.085	622.335	353.047	618.509	613.174	640.654	429.586	666.098	683.824	746.589	849.864	742.715	694.17	793.395	691.024	419.382	543.728	465.696	439.208	399.75	284.72	143.254	187.111	192.911	119.847	158.425	81.9888	150.951
448	0	0	0	0	-75.031	-161.804	157.041	129.865	332.781	409.482	471.266	529.559	716.848	605.16	736.75	523.447	1239.8	1000.5	947.883	999.955	1071.29	1291.93	758.366	885.66	860.061	654.92	548.924	472.626	886.591	888.25	833.02	905.054	806.396	949.048	753.12	669.759	597.512	568.355	555.052	521.995	358.499	345.23	257.918	254.937	196.564	111.522	129.843	104.282	40.7804
450	0	-134.033	-163.87	216.459	-152.197	80.1158	396.209	65.5776	238.205	335.676	253.445	367.996	547.637	616.406	786.801	960.335	1101.27	1137.76	1271.03	838.5	912.248	983.423	831.064	951.799	669.89	911.834	689.715	662.703	877.021	768.911	1062.01	891.31	749.512	752.137	815.008	968.961	830.077	703.331	560.092	379.326	362.259	421.61	276.964	249.257	204.972	169.527	151.766	136.261	134.544
452	496.657	-265.55	166.225	144.025	0	0	0	329.264	47.1201	258.918	284.809	596.715	717.579	920.59	707.31	1002.14	1646.91	1184.43	933.226	1007.2	908.611	1046.02	1073.13	832.689	826.425	839.736	744.458	951.951	880.374	884.358	954.951	1243.15	963.305	1160.82	760.066	937.344	869.044	740.028	680.073	418.508	393.364	374.082	329.528	214.917	265.243	122.328	173.184	157.385	134.164
454	729.535	0	-82.0723	142.004	-148.205	-80.4793	78.106	130.02	93.8074	444.001	469.482	583.696	704.824	634.885	1137.46	1419.72	1072.73	1200.83	965.507	975.124	1097.92	921.448	944.84	558.627	780.905	734.66	979.155	754.052	763.881	1047.86	1100.59	1176.48	921.41	843.22	988.971	887.706	913.816	698.91	650.641	549.882	508.947	406.523	332.874	318.409	160.7	176.296	169.544	123.608	163.426
456	238.023	-260.746	-160.417	0	0	-157.667	153.935	500.9	92.3238	252.59	216.953	679.952	555.472	691.985	1196.57	1022.97	1356.99	1178.54	1035.14	792.069	958.276	961.521	652.14	991.073	1088.65	1047.52	1033.62	787.633	925.498	1051.92	1212.76	1156.71	1175.85	1284.87	975.664	816.644	939.122	845.153	546.572	632.929	594.359	491.065	393.373	270.207	215.181	216.88	126.434	191.097	159.046
458	235.695	-126.284	-155.25	0	-141.834	-151.667	0	367.973	180.435	458.577	477.909	452.217	516.549	965.952	816.899	1191.9	1555.84	1415.2	815.949	1158.18	1039.63	1020.11	919.587	967.326	1000.5	1024.85	949.137	1026.96	959.109	1264.3	1387.73	1209.35	1471.21	1207.61	1182.05	1153.71	1151.25	902.938	826.294	652.469	508.903	388.127	219.371	265.289	330.036	185.393	209.46	175.773	174.864
460	455.811	0	0	195.343	0	369.449	287.317	119.449	87.277	373.532	347.317	721.902	712.852	742.683	831.339	1584.74	1282.66	1214.87	1488.87	1129.6	1166.38	1192.41	840.373	901.37	1183.71	939.672	1038.01	1058.74	897.09	1038.86	1345.86	1370.52	1284.19	1346.61	1288.59	1053.09	882.59	880.972	764.14	623.859	570.953	515.329	333.261	283.873	259.806	180.737	211.957	191.002	215.982
462	0	0	-74.0434	189.859	67.5118	71.9993	70.834	116.481	299.391	433.296	456.574	527.975	746.412	944.177	628.676	1214.58	1692.64	1558.92	1049.83	1038.34	1458.32	1089.19	1052.71	1205.74	995.446	1019.52	920.681	1195.56	1105.17	1077.62	1099.43	1394.54	1252.11	1402.02	1172.59	1102.18	1311.39	983.445	912.061	658.503	463.518	418.418	339.205	357.997	257.809	183.445	151.782	120.926	111.211
464	0	0	71.6821	186.691	-196.685	-70.8867	419.366	229.603	374.493	229.245	383.544	595.413	603.442	601.092	1594.72	1378.33	1469.85	1503.9	1166.68	1364.91	1374.42	1475.65	1103.6	986.844	1021.49	1035.79	1323.02	1056.73	923.498	1029.69	1393.24	1373.69	1252.95	1476.64	1363.61	1084.16	1050.88	1001.38	865.49	803.312	662.329	492.558	453.813	303.739	381.355	181.836	308.675	236.206	171.618
466	212.243	232.215	70.6511	0	-65.5956	70.5651	136.136	227.959	284.741	354.322	409.758	562.4	873.98	471.301	964.983	941.902	1340.14	1529.8	1136.71	1109.14	1071.14	1229.46	1225.74	841.59	1060.21	854.021	1307.29	1090.59	1057.81	1240.22	1511.73	1288.19	1372.61	1222.46	1227.62	1087.24	1009.48	994.046	834.95	849.557	557.732	443.929	379.994	319.068	327.365	228.019	270.873	179.409	204.404
468	440.37	115.68	142.12	-60.9303	194.161	-69.8955	337.408	336.028	164.215	128.303	359.435	363.943	840.845	875.269	1280.31	1210.24	2076	1485.43	1349.69	998.792	1003.36	1167.57	1377.66	1426.73	1040.92	1130.32	1225.83	1098.57	1002.66	1440.57	1357.16	1479.22	1346.98	1453.11	1320.88	1359.24	1154.36	956.331	815.272	691.888	698.169	443.325	452.135	276.382	441.282	297.636	329.623	179.902	221.543
470	213.55	-226.484	211.323	61.5207	0	139.107	67.7616	113.883	205.296	478.374	413.154	558.814	771.406	978.157	920.674	1127.63	1345.59	1118.41	1324.55	1215.81	981.263	1130.72	1038.43	1390.94	1030.47	1091.66	1083.86	1342.78	992.963	1297.18	1202.46	1466.26	1475.38	1488.48	1314.68	1193.77	1140.47	989.255	834.079	907.43	586.361	415.855	467.393	382.628	294.542	265.594	277.643	269.482	186.228
472	0	-339.535	283.462	183.824	-195.327	0	135.917	114.174	124.692	256.879	436.978	484.32	997.201	944.695	1142	1432.74	1310.01	1520.96	1135.18	1086.51	1549.45	1027.13	1222.26	1230.99	1115.38	1188.99	1179.1	1189.61	1173.05	1071.38	1554.56	1518.38	1739.11	1601.27	1279.98	1249.06	1115.52	1095.45	1067.06	682.204	703.787	506.112	452.503	511.544	345.423	327.528	188.857	187.341	177.477
474	645.128	230.969	0	0	-65.3596	140.722	136.047	456.322	124.097	323.175	380.623	677.484	850.334	852.986	925.733	1805.85	1466.62	1415.58	1333.49	1183.66	1143.31	1239.07	1568.48	1101.85	998.903	1361.13	951.494	1106.72	1315.18	1350.5	1532.85	1438.84	1356.37	1389.06	1527.88	1220.04	1143.41	891.338	1053.71	787.436	570.081	464.048	489.722	362.696	311.223	211.476	313.089	278.962	257.544
476	429.706	-232.406	-142.284	123.052	-65.978	0	68.636	285.183	82.5434	193.707	576.111	644.153	921.407	1092.34	1043.36	1818.74	2020.01	1539.33	1099.08	1370.88	1221.47	1336.3	1130.72	1054.78	1199.82	1360.93	1384.15	1345.31	1437.12	1563.26	1299.15	1551.78	1547.46	1574.85	1432.02	1239.29	1348.77	1013.42	1009.14	831.583	699.499	591.063	479.427	300.662	406.029	227.655	304.975	169.93	257.496
478	428.999	115.232	0	61.8065	332.326	282.881	0	173.422	125.094	421.431	469.695	840.707	1052.63	952.052	1077.25	910.138	1764.38	1650.97	1256.53	1251.57	1356.94	1403.28	1455.52	1268.09	868.328	1402.83	1473.89	1435	1557.3	1582.28	1981.8	1720.34	1728.24	1472.7	1513.3	1342.09	1165.5	1139.56	1084.67	958.991	779.313	618.438	484.384	420.634	336.088	333.171	246.112	308.378	188.712
480	220.221	117.157	216.913	187.894	-265.317	72.3358	69.544	285.366	211.714	195.276	556.983	544.276	1095.99	869.044	906.472	1574.82	1341.08	1459.62	1268.54	1155.31	1313.24	1516.45	1317.14	1357.91	1424.33	1121.17	1120.46	1438.91	1144.26	1301.39	1809.29	1897.4	1645.18	1610.25	1465.96	1255.79	1139.89	1133.54	926.28	984.235	702.607	581.485	481.376	455.653	477.855	411.344	353.035	321.06	236.432
482	439.384	119.093	0	444.641	-201.99	-216.639	210.87	410.734	42.5325	331.114	368.278	377.178	742.993	1029.47	1472.27	1238.43	1569.64	1176.53	1623.53	1560.1	1476.44	1807.67	1307.84	1335.42	1513.85	1344.08	1252.06	1194.72	1348.24	1653.2	1845.67	1829.08	1710.27	1563.37	1667.53	1681.52	1415.36	1190.23	1049.42	859.924	716.343	661.206	614.719	428.775	452.575	358.496	339.847	378.781	354.087
484	0	-119.778	222.724	192.079	-136.667	145.491	212.129	295.972	426.69	602.07	686.117	734.83	808.567	1098.79	1301.38	1538.65	1432.55	1914.55	1638.58	1667.79	1182.29	1803.4	1888.6	1264.28	1581.71	1343.94	1440.35	1263.21	1646.31	1627.95	1738.19	1986.06	1932.37	1536.43	1643.7	1582.12	1330.34	1446.68	1144.4	1024.53	816.325	749.809	575.291	496.175	454.744	352.662	434.193	544.046	403.452
486	224.724	-119.441	-74.81	194.146	414.412	148.531	574.768	354.526	565.586	404.524	549.54	746.551	864.328	526.527	1166.1	994.502	1925.92	1751.02	1631.75	1242	1443.53	1630.55	1402.7	1331.77	1456.26	1463.71	1355.48	1538.01	1506.29	1748.38	2043.83	2139.55	1968.05	1590.82	1801.5	1533.46	1345.42	1221.21	1186.73	932.397	733.716	713.305	615.915	623.523	451.977	474.83	464.049	418.338	447.521
488	227.578	488.691	452.133	0	277.165	224.418	291.461	300.749	305.172	479.45	727.379	997.789	848.599	1066.67	1368.24	1519.94	2188.01	1566.99	1785.55	1438.32	1847.66	1641.3	1544.28	1612.76	1642.47	1375.48	1571.34	1616.66	1467.08	1696.57	2135.52	1812.92	1940.01	2303.45	1750.62	1617.23	1405.42	1609	1236.87	1005.02	1072.4	833.918	823.13	732.801	597.65	539.674	517.268	626.979	509.683
490	232.215	122.159	380.926	0	70.5041	300.67	442.673	487.108	532.081	623.677	592.399	869.036	888.709	1076.09	1236.8	1347.54	1349.28	1855.95	1578.32	1754.23	1607.8	1562.44	1574.14	1507.25	1437.84	1401.4	1645.16	2027.62	1737	1947.77	2119.61	2024.87	2461.14	2063.14	1887.64	1922.57	1649.47	1517.11	1428.54	1338.09	1044.09	919.389	883.93	684.314	639.751	752.607	648.967	589.477	777.143
492	236.226	-125.536	0	268.467	142.882	231.341	222.44	246.46	537.775	671.491	1049.73	905.329	1445.26	1187.03	1752.43	1775.34	1827.55	2060.59	1804	1731.69	1611.9	1477.71	2041.01	1723.24	1694.93	1558.08	1703.71	1849.21	1706.96	1785.69	2191.94	2263.46	2284.62	2478.51	2103.16	1865.93	1471	1767.44	1477.62	1357.89	971.997	1049.48	941.885	861.659	777.526	887.563	744.844	820.888	846.593
494	723.733	-125.594	157.67	271.171	146.679	233.882	375.686	376.56	640.089	816.542	883.726	864.843	1022.28	746.96	1395.36	1965.01	1661.26	1674.08	1867.01	1519.3	1856.19	1588.32	1567.12	1700.06	1914.55	1914.11	1419.74	1801.16	2060.73	2074.07	2173.28	2491.43	2448.27	2225.56	2509.6	2243.4	2066.42	1763.54	1390.18	1437.63	1412.08	1284.56	1107.45	1019.97	1032.42	1076.4	831.714	1110.71	1200.15
496	486.79	772.35	636.826	624.271	440.312	316.341	765.63	693.233	1198.85	720.507	1375.66	1012.46	1152.02	1487.78	1201.48	1873.81	2073.48	2132.53	1862.54	2254.85	1761.96	1403.1	1746.57	1940.01	2022.49	1781.51	2091.37	2030.11	2234	1933.5	2442.05	2537.03	2316.64	2396.36	2441.8	2405.53	2264.25	1818.87	1705.39	1778.72	1497.1	1841.19	1475.97	1288.37	1210.63	1278.92	1415.82	1488.66	1178.44
498	1222.42	518.177	321.339	419.965	74.1365	239.429	773.897	1090.26	935.815	1100.52	1347.03	1356.28	1478.67	1766.35	2179.89	2291.7	1918.62	2276.47	2089.93	1905.26	2149.71	2205.09	2103.73	1721.99	2053.31	2070.19	2251.83	1978.42	2095.24	2624.65	2419.68	2807.93	2470.64	2664.25	2540.62	2431.81	2235.53	2153.55	2104.02	2081.6	1990.17	1738.13	1731.21	1858.59	1779.53	1750.53	1938.92	1912.93	1681.48
500	991.945	0	989.936	849.126	302.731	81.0155	1493.71	1693.47	1286.79	1588.98	1507.08	2210.44	2017.83	1795.51	1862.51	1610.92	2203.98	2124.11	2167.47	2145.46	2259.26	2302.8	1943.65	2407.25	2200.55	2028.73	1638.49	2485.7	2633.65	2540.11	2769.76	2768.95	2784.53	3132.12	2793.76	2790.97	2669.89	2339.65	2389.02	2190.18	2332.26	2074.38	2352.67	1979.19	2290.79	2097.47	2441	2580.41	2392.32
502	758.139	401.834	330.368	787.44	690.922	330.749	880.498	1534.96	1204.67	1643.31	1738.29	1942.09	2016.96	2552.99	2052.56	2201.73	2458.46	2326.07	2427.91	2662.33	2422.57	2776.37	2692.99	2726.09	2428.57	2345.76	2120.68	2387.09	2822.02	2902.67	2991.66	3366.13	3634.1	2970.84	3207.78	2853.94	2970.63	2734.81	2740.41	2669.02	2891.37	2724.53	3154.19	2516.26	2593.92	2728.08	2888.06	2683.2	3098.24
504	1038.3	271.637	834.682	1309.92	1783.67	666.934	2277.14	2550.46	2993.86	1763.32	1965.84	2576.91	1956.92	1889.35	2542.5	3622.93	2808.08	3298.5	2616.1	2313.03	2227.48	3091.75	2510.68	2855.84	2196.32	2406.28	2950.03	2533.97	2786.21	3193.02	3644.24	3678.68	3606.28	3884.3	3631.12	3414.15	3059.45	3377.03	3295.36	3121.33	3019.69	3127.69	3308.98	3223.86	3392.53	3354.77	3216.43	3133.26	3836.38
506	1562.23	554.067	850.3	890.382	946.438	2305.56	1391.52	2792.64	2274.32	2571.28	2315.76	3128.01	2597.03	2557.43	1988.85	2700.39	3388.65	3164.09	2758.64	2922.31	2483.43	2687.4	2930.97	2704.1	2613.73	2483.53	3117.05	2950.04	3025.22	3122.1	3824.46	4314.29	4052.59	3661.25	4347.4	3598.44	3617.69	3780.94	3440.27	3905.43	3597.17	3830.12	3614.31	3655.2	3628.16	3968.69	4270.06	4285.49	4165.36
508	1602.7	1119.35	867.543	1273.53	1045.84	1729.1	2445.59	2166.48	2173.81	2686.7	2392.61	3311.58	2761.53	3271.53	3368.56	2733.92	3644.28	2364.75	3275.47	3323.34	2419.76	2887.82	3183.72	3215.75	2905.11	3213.06	3342.56	3747.01	3926.1	3879.83	3758.1	4296.82	4581.06	4026.66	4716.7	3739.36	3966.9	4079.93	3969.43	4402.33	4094.86	4006.09	3851.74	4360.71	4024.73	3959.23	4508.07	4358.71	4452.05
510	2437.61	1572	963.977	1605.28	1302.62	1951.18	2724.08	3025.49	2812.88	3379.25	2832.84	2918.87	3403.23	3427.11	3612.76	3214.99	3701.9	3362.3	3337.22	2834.38	2854.42	2856.58	3053.21	2954.86	3109.27	3540.06	3138.42	3324.94	4002.17	4025.15	4689.66	4919.51	4977.61	5127.74	4832.89	4571.86	4799.09	4751.71	4106.44	4319.32	4526.72	4337.11	4146.5	4551.28	4350.97	4881.81	4928.87	5648.41	5293
512	1087.6	857.061	1243.21	2106	1743.85	2693.86	2418.98	3947.6	4083.43	2467.93	3609.58	2965.32	3960.2	3548.06	3452.02	2747.8	4093.65	3751.38	3343	3254.78	3253.33	3530.86	3699.57	3602.99	3552.22	3884.46	3927.3	3449.6	4163.24	4782.78	4772.11	5618.04	5581.82	5630.79	5430.7	5380.65	5654.12	5480.7	5082.91	4983.71	4857.72	5156.98	5276.15	5138.51	5444.43	5932.42	5898.8	6028.43	6267.95
514	2504.46	2044.95	1288.99	1989.87	3955.38	3591.87	3517.47	3959.12	3717.62	3825.95	4691.55	3966.93	3244.18	3272.65	4589.5	4370.82	4470.22	4924.55	3305.4	4025.97	4586.2	4289.19	3663.9	3539.61	3924.01	4211.67	4596.87	4115.74	4774.3	5104.56	5273.02	6395.13	5879.7	7084.86	6304.61	6021.69	6363.87	6432.53	5879.05	6315.53	6623.63	6264.22	6056.54	6384.7	5990.57	6253.32	6785.1	7360.77	7048.83
516	2518.55	2237.19	2016.87	2186.29	2915.06	2853.75	4271.54	5443.64	4938.65	4435.67	4974.21	4322.51	5075.85	5976.26	6044.65	5966.54	5528.85	4650.27	4762.35	4689.06	5102.18	4808.2	5077.51	4477.95	4752.67	5002.37	5093.01	5414.98	5518.77	6376.53	6947.65	7120.77	7610.91	7929.67	7713.69	7693.73	7608.18	7152.22	7215.75	7784.39	7438.93	7608.81	7815.98	7450.26	7566.23	7353.1	7816.56	8244.42	8602.81
518	2333.04	2160.55	2337.1	3304.48	2463.64	4519.93	7110.06	4712.8	5971.06	5276.51	5696.35	5808.09	5803.35	5290.37	6328.94	5743.05	6238.76	5671.46	5903.41	5669.77	5537.54	6035.4	5778.93	5084.09	5716.34	6207.62	6529.82	6549.34	6590.58	7299.06	8206.66	8366.01	9510.96	9561.32	10002.5	9448.06	9949.21	9825.39	9351.41	9092.8	9811.14	9845.52	9695.37	9804.23	9696.71	9278.23	10205.3	9847.81	10881
520	3816.42	2655.88	4710.23	5267.22	3730.88	6300.52	6049.38	7225.75	9236.69	8934.86	6835.29	7225.95	8832.67	6657.13	7614.07	7444.41	7741.33	7170.34	7137.67	5521.36	8386.13	6436.99	6556.93	6805.87	6767.59	6630.75	8515.67	8615.65	8647.16	9807.25	10099.9	10687.9	12477.8	11727.7	11989.5	11951.6	11991.4	12951.9	11654.2	12451.1	12502.8	12884	12745.6	12331.1	13101.5	12256.9	12903.6	12860.6	13705.8
522	5409.29	3935.84	5512.27	5061.79	5078.4	6283.16	9443.82	10797.5	11058.5	10656.3	10569.4	10298.4	9870.33	9532.68	10003.5	11184.6	9507.87	9026.91	8691.58	8709.12	9237.51	8693.1	8471.81	9188.82	9791.62	9724.82	10820.8	9603.22	11095.6	12733.4	13090.9	14199.4	15367.1	15212.4	15809.2	16017.6	15712.7	16014.3	16564.9	16259.6	15533.3	15888.4	16240.4	15613.2	15703.2	16396.1	16285	17674.2	17380.9
524	5817.59	6424.96	7551.3	7064.77	6044.82	11576.6	13183.7	15649.2	14264.4	14133.7	11738.8	12556.7	13348.8	13162.9	11509	13660.2	11682.7	11877.1	11191.2	10858.7	11354.9	12325.7	10723.1	10649.3	12194	11542.7	12174.5	13560.6	13811.6	16020.6	16441.7	19229.6	21268.2	20015.6	21167.4	20840.7	20785.3	20280.8	21781.6	21162.3	21082.6	21765.1	22242.5	21598.9	22416.2	22357.9	22339.7	23058.2	22990.9
526	8192.21	8928.22	8458.61	9045.47	12812.2	12707.3	17357.4	19390	19041.3	17215	18327.9	17671.9	16644.4	15272.3	17069.4	16883.8	18054.7	17648.1	15116.1	14240.8	13871.5	14969.6	15255.5	16375.2	15814.3	16429.5	17403	17380	18807.9	21668.6	22111.7	24302.8	26421.3	26969.1	28835.8	28137	27262	29129.5	27983.3	28955.7	29361.3	29239.3	29159.3	29686.1	28164.9	29061.5	28437.4	29805.7	29470.4
528	11027	13102.1	13322.9	13199.1	15929.8	20057.5	22308.2	24753.5	24882.4	23122.5	24937.4	23638.7	23175.9	20449	22700.6	21312.4	22022.3	21641.9	19246.5	18712.8	21224.9	19865.6	21039.2	20801.2	19601.4	21651.1	23720	25016.8	26521.8	28103.5	30116.7	32110.3	35423.1	37775.2	36974.3	38520.9	38433.6	38425.6	38483.8	40070.2	38016.8	38745.8	40952.2	40375	40701.6	40361.3	41546.9	41268.1	41239.8
530	17385.1	16894.1	19065.6	22047.4	20474.5	24568.5	30948.2	35856.7	35785.9	34855.4	32792.1	31772.4	29405.3	30888.3	30241.2	31523.2	30390.7	28278.6	27264.7	26995	27584.9	27348	28849.5	28339.2	29988.2	30261.4	32299.7	33126.9	37627.5	39909.5	42941.9	46350.4	50617.8	52634.2	53102.6	54094.8	54837.9	52932.7	55530.4	56026.7	57158.7	56971.4	58436	58773.2	57924.8	56942.6	58221.1	57887.1	59210.4
532	24990.8	27738.4	28597.5	26933.5	34200.2	34899	43890.7	53225.7	51844.8	53893	46408.5	47318.2	41090.9	45253.5	44457.2	43363.3	47025.1	42049.5	39041.5	36848.1	36881.8	40787.4	40765.2	37759.1	40185.8	41417.5	43270.5	45839.8	52067	56556.8	61476.5	67109.5	69800.3	73564	76157	78055.2	77229.4	75649.8	76481.8	77820.8	81042.6	82322.4	82666.8	80127.1	80805.2	82262.6	82242.9	80888.7	83170.3
534	29141.6	37162.5	39219.6	38242.7	44210.3	54428.9	63063.9	70010.4	72026.3	69735.5	64046.7	63925.6	60884.1	57945.4	63839.5	61463.8	61252.5	59136.6	57105.1	51535.8	53852.1	56846.8	59079.5	55666.1	57239.3	59674.6	61425.7	67925.2	70594	78717.8	85099.6	94906.1	100727	107224	110511	109773	110123	109824	108861	111981	112845	111905	114044	112997	114118	114123	115663	116993	113857
536	48513.1	49146.2	51000	54585	65204.2	77292.6	85532.9	96831.8	99218.4	96752.4	90427.9	88585.6	88691.9	80317.7	85426.7	85386.1	95119.2	83165.7	75302.2	71565.7	69080.3	75605.8	74749.5	75784.1	77139.5	84849.6	86596.6	89017.8	97853.7	106840	118459	128909	136048	141889	145045	152228	148748	147037	150597	151278	155207	152321	156406	154249	151795	155317	158052	158151	158020
538	54302.2	64140.8	61573.2	72409.7	80961.5	91932.8	115868	129127	131295	128153	120280	117960	111665	107644	110306	112358	116224	107901	97598.6	91470.1	94031.6	95307	98377.6	98052	100831	105795	112444	118847	130539	139523	152718	162903	175330	183120	189986	193522	191367	191138	190863	194916	196326	201227	200148	197647	194714	198319	200379	201895	202861
540	68313.4	86896.5	82231.2	85756.7	101105	110370	138367	158568	154415	155388	152864	142716	136337	136820	132693	139837	142435	136291	122017	116191	117505	119986	118550	122465	125862	125004	134576	143163	155124	171276	185043	197850	212960	220271	230253	231778	229915	230804	232516	232583	239865	238612	244492	242157	242172	241743	242029	245212	248339
542	85619.8	90616.9	86250.1	92797.7	107474	138909	152732	190670	180635	175762	167691	161614	156231	150216	158215	152751	159516	150284	134890	128934	138358	135367	139285	137470	139536	142979	150906	162768	172577	192044	211114	228398	240062	253304	260411	264037	262820	257049	262872	265106	272072	272072	274504	273636	268716	271222	271236	278205	279428
544	88414.8	94990.6	96298.2	99110.8	112450	143281	165857	191936	199563	192400	182144	176835	169659	161946	167983	180825	176863	156001	144809	139906	138710	143164	144847	146459	150279	158646	165475	174305	194448	205588	226529	250852	262270	271040	283763	280897	280092	279491	280551	287975	287430	294159	293655	292379	292883	292657	296424	299545	298360
546	80471.8	91829.8	92659	107339	124341	140153	176422	201426	207250	199965	194253	188613	177713	170874	172572	179550	179078	167695	153213	145850	148448	152233	151307	148166	155548	159342	171806	183245	194380	212223	231495	253957	275196	277897	291745	291015	290341	284384	288553	290029	293613	293842	301075	295781	299209	302877	303019	306805	306740
548	81252.7	96283.3	96745.4	109038	120961	144047	172294	199341	202887	203145	197082	190781	172660	169261	172777	183198	179848	167120	150702	142811	146893	152393	152062	150276	151582	161316	167850	182272	188155	209339	232260	249264	269962	280800	286228	290809	283839	285317	287054	288246	294823	301529	297049	294225	295721	294802	302342	300206	306067
550	75611.1	95140.7	86872.4	98367.8	112536	145218	164439	191571	202296	196804	185365	176980	173692	171862	165342	177696	167895	164129	146247	143310	141119	142769	141373	148711	150072	152891	164130	174430	187157	205689	220571	242418	263787	272599	275087	277451	275800	274596	274838	279443	283202	285696	290361	283188	280196	288213	285411	293112	296050
552	86813.1	83028.5	90199.8	101541	110017	136250	151423	178363	174971	179556	180236	176982	162520	158240	162538	165601	166186	156384	136169	129673	133461	141046	141184	139610	139870	145471	156282	163080	180843	195266	212115	234385	246902	258821	263414	264945	264624	263305	265139	264414	268094	272434	273601	270263	268002	271048	277149	281497	280795
554	78839.4	86541.1	87577.1	92541.1	109321	126192	144710	176997	177775	175977	169478	162652	154418	158245	150241	161328	153467	144517	127300	126943	132513	132477	135316	130066	138112	138203	147815	156634	166469	183810	202583	220496	228786	245429	251136	249615	253363	246006	248381	248819	259564	257148	256979	256000	256260	254449	261889	261168	262000
556	76154.8	81385	81762.7	87065.6	100212	122019	133063	155704	167981	162155	154347	153096	146791	144867	145603	148278	152535	137232	128816	115822	121066	126807	123335	123889	128993	134248	132534	148672	162100	169671	190339	205018	219088	228859	231332	234374	233609	230408	232641	236831	241383	241484	243911	242947	238071	242279	244156	245568	251669
558	62595	70823.8	68710.2	78888.4	96035.3	108527	139652	156882	156231	148309	147974	144550	134497	132526	134047	140487	144941	127157	117697	110820	116899	112571	114342	118457	121969	122014	127019	139260	149877	164032	176843	192441	202479	217037	219008	220792	220086	217524	215534	221532	224349	225547	229545	227073	225607	226346	228706	233306	237532
560	68590.8	71997.2	69738.4	75175.9	90647.8	112895	115778	145225	147044	143214	135241	144503	131371	122562	131754	125998	133059	122103	110942	107507	104511	109123	108712	109524	114414	116850	121903	130953	137639	156558	168232	184747	198641	205191	208668	209939	211043	206596	204593	212749	212165	217701	215411	217185	210539	215405	216116	219006	222990
562	57044.3	63165.2	65140.2	72549.4	82163.5	95101.7	109013	135918	136566	140132	138130	128630	122040	125966	121852	124973	125055	113507	106478	99058.7	101258	101709	105621	105841	106949	109202	117623	122039	133850	147276	161940	173574	187319	193126	195822	199652	196116	196448	198130	200874	204835	204967	202803	204264	202479	203530	203751	207236	209037
564	51745.4	60129.6	66321.8	68980.6	75050.9	98068.8	106363	129273	135665	134111	124474	127309	116453	117906	113563	120197	120899	117147	99693.7	97667.2	100268	98861.3	98566.2	101268	105377	105994	111340	119979	131268	139309	149648	165922	177054	184001	188838	191159	189501	188798	189721	190284	192063	195569	196983	196550	194180	195524	196031	198067	201404
566	60382.4	58338.6	64850.8	65019.9	72818.9	91799.6	107569	123075	126612	127012	125043	118381	114939	111742	108258	109252	113454	104437	95326.7	86780.2	90157.4	95019.7	91363.9	99532.6	101745	99554.3	105623	113081	120033	134856	146497	156208	169984	174609	181110	182488	180939	179849	180822	179002	185567	190682	190312	189414	182926	184050	185860	188214	192942
568	52024.4	56266.3	65755.7	60756.4	73549.7	89907.3	99161.8	114915	121667	110799	117617	112581	110793	106824	108736	105657	107798	100963	93695.1	86807.8	89619.7	90546.9	87302.3	91317.5	95141.9	100263	103010	107646	116206	131564	137632	151499	162727	170122	174370	176158	172768	171965	171680	174869	179387	180978	182281	179367	179851	182946	180516	185560	183866
570	49585.1	58545.2	56066.2	60984.5	72616.5	81097.2	97639.7	114829	119837	116297	110897	108189	107365	97186.6	102406	104365	112240	97800.7	87443.5	85542.9	87510.1	88763.7	84853.1	88980.5	92057.9	93965.1	95990.5	106375	115487	125612	137488	147874	157710	166951	164369	169103	169308	167398	166187	170291	172611	175894	175876	175037	175339	174904	175700	181360	180648
572	52452.4	57557.3	60942	56520.9	67747	91866.7	94597.1	117359	120239	109794	109884	106974	103785	101075	101031	100350	105715	99180.7	86919.2	82928	87020.6	85995.8	87173.2	89702.4	90987.2	93677.2	97859.6	101049	112170	123096	131350	147566	152765	161038	165338	165671	165685	166612	165423	167821	173236	174976	174576	172770	172068	172638	176257	175372	178192
574	49355.9	55080.8	55779	66610.8	71479.5	79872.7	96015.1	114579	113618	112770	111762	105486	102626	98057.4	101910	105660	101713	95860.3	89261.5	87242.5	84583.2	89806.4	89899.6	91416.4	89445.7	92530.8	98588.1	109390	113928	125682	132964	151019	158948	162907	168611	169695	170853	168138	172590	174937	178601	177433	180292	179265	173259	179414	176834	181537	184814
576	58265.1	61897.1	59213.7	67268	71713.4	92545.1	106357	116973	122936	120145	116781	110279	106986	106882	104976	112804	110326	97309.5	88635.6	87123.5	89873	90639	93022.5	91056.6	94800.2	96497.2	103187	111523	115543	126740	138319	151965	164040	173855	177914	178777	175733	175861	178536	175562	181824	182149	187119	187913	183090	185275	186242	187232	191556
578	53541.9	60649	66567.9	69162.6	80176.6	87804.1	111148	124406	125820	126518	121423	119727	108462	110470	118521	116865	118386	107114	99695.2	95358.4	98296.1	96350.6	99650.4	96480.6	100589	103187	109786	119192	126395	136126	147342	160208	175102	179495	191871	190577	188232	185898	190606	189873	195640	196180	199741	201805	197139	196765	200789	198768	202024
580	51868.1	67153.9	61371.9	74290	81449.1	100585	115587	143027	142345	136619	127585	124885	123122	124300	125311	123736	121023	115190	106164	103789	98709.4	106108	107154	103784	107560	112037	121577	123044	136930	147406	163454	176187	187787	197675	203266	205518	205682	204946	206360	206311	214170	215638	216651	215778	211937	211606	214992	215604	217543
582	61855.5	70415.7	78678.8	72198.1	100766	117923	134408	154509	154038	149917	146618	136188	132867	130463	131130	130071	131883	127357	117457	111306	110357	119826	117703	118397	116529	121244	132227	140298	150265	165050	177879	197293	207744	217684	218697	221407	224583	224456	225350	227197	232579	230906	234404	233537	235094	231428	236353	233413	241863
584	81838.2	70766.1	87204.7	89321.9	104266	120580	142808	169260	169527	170558	153723	154036	141466	148151	150557	147172	146047	140997	127024	119725	119552	126459	130006	124145	127014	138161	137070	153703	166874	173597	193451	216357	224611	234661	246287	244371	244500	247740	242297	249148	255742	255562	259742	253437	255320	257134	258130	257997	265021
586	77934.9	84012.3	89932.4	95038.4	113274	128378	157366	181367	182605	173092	172439	159691	153100	150868	159662	155104	158846	150169	137605	128759	131410	138431	141188	137014	142154	146177	149999	163057	177970	190888	206466	226792	243504	254628	261637	263415	265543	261096	268064	270990	269966	271638	280339	278588	276745	271190	278024	275727	279787
588	83236.4	84261.7	91157	104768	111217	142660	168260	193625	185976	189848	181923	177160	168105	167168	155678	160218	168718	153440	144199	134076	134825	139179	147266	143285	145948	154393	161409	174589	182482	203768	225623	241689	256908	262702	278025	271176	278492	273244	277325	284769	284906	288777	290643	286107	284280	288216	291910	287281	298926
590	95479.3	86512.3	91577.9	109498	116491	132259	164306	200056	197930	195045	189611	178196	170753	166336	171928	175638	171850	164690	147192	139306	145449	150936	152261	154460	154019	160527	163104	183246	190378	211367	229866	250921	269535	280070	285176	289736	289994	284647	293202	292913	296285	305312	304163	305272	297944	300063	305063	307615	308213
592	103301	97729.1	100170	114967	118019	153543	170132	205090	199034	202094	194589	188030	174894	175122	181242	175048	181918	169967	151576	146584	148045	155502	152759	153355	156575	166249	170579	185353	194954	216696	231196	255757	273745	283080	296560	294901	294530	294953	296870	303242	304969	307857	311980	308461	306914	307148	309091	315072	318971
594	76260	94837.9	95951.1	98143.9	125030	145918	167996	202537	204720	202349	184990	185115	174398	171913	183792	181777	184429	164302	155311	145188	149244	148516	158790	154257	158420	158601	168547	185672	195003	218842	231245	259746	274437	292645	292995	295627	294790	289343	296651	299699	302718	307063	308090	305001	305634	299925	308426	308734	313964
596	98416.1	88036	95588.6	117756	122392	141918	156926	190834	190210	193931	189727	182583	173536	173914	167108	184751	184120	168316	156157	145237	148999	155905	149147	154108	157182	157436	164683	179935	198238	206724	229575	255858	267519	282014	288247	294192	291217	285584	292917	291019	294629	299957	301814	298078	299005	303085	301088	302242	309166
598	85725.3	96302.3	87820.1	100822	120283	141122	164549	193540	192058	195463	181366	178112	171696	167914	171444	166320	172477	162872	143809	140545	142435	145211	149310	147072	147624	152993	159910	171661	185928	202546	218192	244491	258356	272573	280780	283940	278529	273197	280491	287271	284628	288851	287682	293640	287987	288748	290154	291679	301274
600	86949.7	94784.1	93548.6	101390	119361	123602	155075	168600	183640	177701	177291	172200	162109	159657	150391	169387	170187	157616	138269	135962	134548	138293	136166	142089	140183	148053	153519	166622	175663	194230	210286	235163	245882	255614	265935	269904	264763	262589	262781	272103	270111	276712	271333	275287	273780	280967	276865	277902	283923
602	72786.1	86507.4	81532	95718.3	108680	118126	143667	169564	179313	172173	164851	160299	151116	146878	144560	157865	152839	143548	133703	130710	127259	132829	127315	134200	134074	134351	147601	153851	168032	189469	203957	218948	234191	244574	252726	252236	248463	246479	251279	256438	258845	261410	260072	257315	261722	260107	259383	266669	268388
604	74509.1	80482.9	82846	84523.8	94407.8	117945	135344	156353	173967	162261	160142	152157	143370	138687	149422	148812	147309	138030	127636	117989	126856	117898	121218	123944	130351	129985	139796	149289	160961	169127	189147	203525	222682	230595	236438	237254	238866	232599	239104	236648	246285	242640	249719	245917	244621	247554	251058	252944	248337
606	73434.4	72158.2	68405.5	82746.4	92722	117467	112113	156856	157880	158730	148562	144647	131721	136219	133265	134050	143728	129713	113927	110452	115410	114418	119971	115089	120243	125046	132633	137078	146318	163155	177214	196427	205483	216285	222811	228234	223490	221694	220791	223788	222319	233829	234724	229689	229919	230849	234567	235794	238558
608	62660.8	63181.5	61905.7	75953.1	93650.2	111875	126461	134468	139858	135098	144692	136632	128704	125743	136415	130270	128617	119587	114555	101186	108079	108565	114343	107318	113757	118405	120914	132264	141686	157617	167259	185490	197962	204955	209908	213320	209983	207769	209660	217204	215504	216074	221060	217709	216372	216795	220114	221875	221610
610	53630.7	61333.8	73395.5	80180.8	85320	97442.6	110323	138016	134937	134155	134195	130006	116444	125752	118349	121224	125666	117237	109050	100135	99605.9	101690	106965	101399	107850	108158	114051	122162	132789	141980	155874	169704	184530	191252	195810	199961	199781	195501	197172	198174	205654	205831	205594	203198	201068	209490	203427	203369	210130
612	71089.8	47445.2	67297.5	69885.4	76301.2	87809.7	106100	125536	129783	130177	124615	117913	112674	110997	111327	114639	116829	105422	98033.9	94284.3	98301.8	94408.4	98245	96593.6	95419.8	106422	105036	114692	123028	134698	148471	162939	169547	178025	185095	187525	185353	182213	182436	191345	183131	192867	196745	191835	190693	190018	195143	191128	196271
614	47678.8	64328.9	61694.9	57435.5	75169.9	77797.1	104043	113732	124123	116896	109844	113151	114871	105067	105600	103394	113466	103645	91652.8	90316.5	88456	86827	90484.3	92299.2	89649.9	97422.3	101984	111301	117026	127737	137460	153289	161024	172044	173778	173962	170839	172653	175032	178195	177047	178536	185974	180715	177839	179575	181511	180983	184107
616	57548.8	48731.5	61236.1	58894.8	64756.9	79953.6	94984.7	103609	114534	109774	107311	102499	104932	101776	100420	100155	104801	95889.7	89118.7	83060.2	80976.2	81714.3	89864.3	89404.1	86924.6	88852	91236.1	109101	107175	120931	131537	140843	151153	163092	163176	168302	165108	160850	162384	162821	166293	172697	170138	170568	170291	168018	172872	173709	181853
618	49211.9	54023	51034.9	54148.1	62785	70819.2	92297.9	100568	105694	107363	101904	96562.7	94666.6	94325.7	93251.7	95728.5	88432.3	89578.8	80206.2	74080.2	77376.9	87323.2	81295.5	83536.7	87557.1	84760.7	92927.9	96381.9	104141	114356	125526	137363	147192	152590	153244	154749	154106	158068	154229	158159	161930	166767	164209	162956	159145	161914	162839	166990	162687
620	39088	45167.4	58011.2	51937.3	61282.9	73688.7	84112.8	109384	104063	100500	100327	93406.8	88432.7	84153	87531	93348.5	87964.9	85170.6	77570.8	72359.4	78547.3	76995.6	79237.4	79337.9	76774.4	82409.8	89226.6	92384.6	100848	104879	114856	128686	139732	141055	145249	151543	148734	144800	149527	146983	152096	156198	149742	157751	155671	152583	150051	156117	157918
622	39480.5	44477.6	47834.2	54899	58745.3	75302.6	72484.7	95972.4	101105	92941.1	94247.4	91991.6	88791	80304.3	86573.2	87186.9	89840.4	83220.7	74096.8	70863.2	72862.4	74138.9	72654.6	71650.9	73104.5	75918.5	84216.8	91842.2	95632.6	103283	112309	122166	129055	138925	141834	138909	137348	136248	136710	146797	147420	145148	149409	143482	145382	147171	149831	152090	151412
624	43568.2	43929.7	42182	49002.4	52542.8	64764.7	68022.7	88140.4	95811.6	97544.3	89079.7	84335.5	86289	75830.3	78813.7	81111.9	85566.3	77014.3	73071.6	67974.1	65850.7	69772.4	69987.2	70858	73826.1	75600.1	76838.9	83150.8	89023.9	98881.2	106967	115060	127602	129105	135637	136108	134701	131641	135303	137936	139761	140835	141615	142554	141245	142834	142791	143867	146682
626	50333.2	39934.9	41607.3	46971.6	51032.8	64883.5	85571	82771.4	88283.6	86670.8	86241.8	83267.1	82403	79830.9	81461.7	80291.1	81583	70936.9	67363.4	60607.7	64293.3	62423.2	66831.4	69968.4	71357.8	74116.8	74926.1	83013.7	85877.5	96569.8	107946	109301	119352	127211	130182	132355	129254	130272	128977	128380	131689	135506	136069	133937	132916	135337	135198	134637	138469
628	45260.5	41282.3	41343.9	50943.3	53216.8	62445.1	74274.1	81429.9	81232.5	78476.6	82300.7	78634.1	75338.8	75845.1	72416.6	74198.6	80345.2	74278.2	64778.6	64692.6	66559	59645.6	63889.4	64545.6	65795.6	68934.7	73121.7	75063.5	81294.4	93933.9	101048	113038	118056	124274	125881	125412	130795	124260	127255	129467	129037	128744	131407	131280	130937	136049	136151	134000	141263
630	45815.5	40466.9	43084.9	37990.8	49114.1	54479.9	63963.2	89668.9	90218.6	84033.6	80146.7	81507.4	76242.3	76646.8	75631.7	78607.8	79688.4	69388.4	69316.2	60535.2	62789.3	63855.8	64456.5	63959.1	69003.2	68959.7	69642.6	78366.3	84300.7	89947	97600.4	110947	120009	126090	126236	126657	123736	126712	126557	124641	126262	129401	129798	130374	132570	131290	132584	131459	129459
632	45836.3	35059.3	41163.5	45486	59093.5	51856.4	79726.4	78675.9	89959.9	87294.4	73999.9	79440.4	81061.9	72821.8	70762.3	80549.8	70785.4	70856.7	62304.5	62367.4	61853.6	58360.3	62742.2	67250.7	67227.3	68296.4	70737.5	75347.6	82093.4	90031.8	96352.6	110872	117348	119555	124337	125168	124682	126174	124838	129431	133367	130149	131282	135286	130531	125817	132171	133641	130673
634	38774	24810.5	44745	44904.6	46222.9	57023.6	73209.5	85067.3	87888.4	76969.1	81907.9	76402.5	76281.3	73320.5	73157.9	76896.6	74038.2	74253.9	61468.7	59525.8	66372.5	59846.2	65183.3	62277.5	68087	68633.7	72502.1	77158.4	81603.1	90716.4	97768.3	108350	115902	121258	125105	129053	124769	124801	121707	125844	127484	131954	130704	129174	132680	127155	131645	134380	135087
636	51421.4	42123.5	40798.8	47976.9	47361	58888.1	66115.7	82342	91229.7	83809.7	80463.4	83997	70888.6	77503.6	76705.6	70278.7	77088.7	68047.6	65502	61616.3	61868.8	66378.6	64687.6	68153.2	66911.7	67487.9	76400	74276.1	81052.5	91593.3	105964	111926	117002	122187	125088	131044	129541	127742	126726	135833	136783	131010	132925	132153	128596	129659	132947	135554	139051
638	33682.8	43258.7	40317.5	39444.5	46649.9	57561.9	83107.8	83397.4	90306.5	91326.8	84184.1	79579.4	78744.7	73999.2	76921.2	77408.9	78409.2	67610.4	66805.9	61912.5	65863.8	66979.8	65836	64563.1	66972.6	70965.1	76180.7	82203.2	87147.3	92305.6	101249	111919	121096	123103	131379	127937	134120	133230	129306	130902	135912	133290	137779	135600	134196	137923	138427	137948	141933
640	36454.1	37766.1	44936.1	43820.3	57052.7	55923.5	74121.1	90828.7	88418.7	82893.3	86323.9	85450.4	76994.5	79556.1	82628.5	71404.5	81737.4	77912.9	68032.6	68022.2	57972.4	66830.1	67270.2	70154.9	68479.1	73991.2	74139	78137.6	93984.9	93413.7	103002	111543	126436	129924	128493	131793	134764	127851	132814	131291	136426	137500	136498	140211	135366	138631	139152	139832	140653
642	33831	37480.4	43696.7	53244.1	57354.8	70614.8	73503.5	87499.1	95541.7	89857.3	81950	81757.3	82684.7	76892	81689.7	78609.5	74040.1	75560.9	70712.1	65415.9	64805.1	69631.3	70996.9	70845.7	72870.7	73536.4	77016.9	81481.9	86391.5	96807.7	105667	113778	120522	124266	134033	131530	134369	127669	128250	135012	141674	139298	137642	136729	135430	141884	140845	137932	138818
644	36464.7	40596.6	48513.6	54847.2	56009	60784.1	71572.2	85709.7	87650.2	85640.2	84267.8	82782.3	81902.5	86048.2	73741.2	78544.4	77600.8	71809.4	71597.5	68033.1	69774.5	68569.3	69581.8	71003.5	73904.9	72101.1	74913.3	86629.4	87434.8	91782	105185	113633	117453	132427	132782	133012	133613	134520	134407	138874	136180	136435	139621	139993	138108	134162	140126	144074	141661
646	35010.8	34346.7	46014.5	49837.7	61676.3	65250	69180.1	86474	81973	86837.5	83968.4	79458.6	78486.6	74152.3	76132.1	88244.3	87821.7	79380.5	69853.5	60841.6	66718.4	66058.8	68850.7	69104.5	70350.2	72608	78580.7	82476.1	87887.6	96464.4	102071	118366	121514	127351	134372	133674	135358	134939	132354	134307	134433	139084	139394	137550	140220	136658	138108	143230	143692
648	58926.3	46288.8	48604	45752.3	50129.1	60063.6	74700.4	92451	90972.8	90696.8	87146.1	81481.8	84232.4	82116.2	79459.7	74173	75089.6	75086.5	72271	64882.9	62931.8	68161	71485.7	67483.4	69063.6	71897.2	78140.2	83907.5	85762.2	100713	104667	112784	116386	124956	130814	129436	132043	133173	131561	132819	138601	137203	139994	134542	134917	134417	133170	136188	140491
650	33619.1	38928.8	40281	39340.5	48685.7	62237.9	77581.1	82963.7	80232.4	89014.9	79011.4	87391.6	75610.8	75328.4	79921.4	83246.7	87797.7	81177.4	66371.2	66125.3	60429	68353.5	67100.9	67426.1	65059.2	71063.4	74007.9	82202.7	89237.1	100252	100494	113344	116116	124090	125803	132433	130805	128246	132511	129825	133204	137099	140173	135366	135448	136398	134528	141714	138138
652	43972.2	36551.8	41999.6	38751.9	49815.3	69875.7	70696.7	86874.3	93948.4	87948.2	79539.7	79068.1	76287.6	71219.5	77586.6	78179.6	75402.3	71898.5	67266.7	59930.7	63421.7	63374.4	67970.5	70951.3	66695.3	65917.8	75591.9	80855.9	86088	90500.7	102039	106429	115410	124091	123891	127222	127012	123917	126442	130687	132905	133498	133965	129825	131346	132034	134048	132228	139348
654	29779.3	37532.7	40138.4	43741.6	45913	57001.5	73609.9	79140.7	81857.2	86974.2	80547.6	74655	78333.6	75126.5	70264.2	80117.3	80596.9	72109.1	61927.4	60001.5	64263	62160.2	61687.5	60721.2	61452.5	66293.2	72821.8	77065	80839.8	86994.2	95598.1	108419	116514	120341	126639	123022	124592	125145	120662	127000	124455	127027	131277	125263	131701	130196	130326	136963	129018
656	21210.3	39919	35775.5	44668.4	47048.7	56514.1	66684.2	92557	74164.2	71699.8	75973.4	78406.2	69064.4	73434.3	64011	73890.9	76244.2	61717.5	58767.6	58511.3	63546.1	57783.7	58979.6	62609.5	62211.7	61984.3	63375.1	75790	77051.7	86358.5	92574.7	101110	113009	117675	121217	120836	121649	118840	116963	119433	125216	125620	123829	122649	123892	122652	121432	126104	131793
658	39571.5	45658.6	38920.1	47581.5	46600.4	65557.8	60618.5	78000.6	87567.6	70212.8	66182.4	68474.5	73363.8	62694.1	69307.9	66231	74708.5	72295.8	54465.2	55672.8	61098.6	59691.6	55216.4	58947.5	60552.3	61031	65351.1	72020.3	79436.3	84900.6	94033.8	101741	107165	116509	113993	111124	114251	108681	108869	117137	118702	117377	121060	121645	117570	118221	121536	119010	120438
660	35153.4	29501.8	35270.7	35113.1	42103.2	52751.4	58729.2	80288.5	80813.1	73185.5	71580.3	70278	72209	68822	67598	64780.9	70376.1	60289.1	57483.7	55539.9	52223.2	52247.6	60736	60192.3	59950.6	60546.6	59346.6	65928.1	74565.7	80413.3	87485.9	94832	103185	106708	110202	112385	110558	108813	107019	111354	115093	111805	114321	115560	116055	113136	116303	118348	117741
662	33991.6	31100.3	33817.9	40901.5	39991.5	46076.5	58370.3	65978.5	81271.8	72574.6	71710.3	67429.2	63902.6	64132	60329.7	68440.7	64949.6	57866.3	53036.7	53245.1	51011	49473.3	55458	53645.4	53324.8	58066	67312.5	64445.9	68162.7	75560.6	81566.7	94038.3	95663.7	99366.6	104026	105950	105294	106282	106514	108051	110279	105027	108012	104961	111979	108022	110974	109494	110087
664	34092.6	23693	25911.4	32334.2	37502.2	49310.7	49671.5	69170	63515.4	71989.4	62917.6	72229.7	60998.2	57332.1	55381.7	56181.8	54609	56885.7	46794.9	51688.2	50175.2	47902.2	52762.7	50742.7	50932.6	52267.7	55266.1	61722.9	62710.3	72924.1	81799	83594	89839.7	96223	105718	103105	100245	99376.5	98089.9	102005	99286.5	107019	101745	102072	102346	107131	105319	104221	101403
666	25557.4	25016.5	35883.2	34483.5	39547.6	40247.2	51058.7	64735.4	64489	58924.8	63895.4	58839.9	58467.4	61386.2	53544.2	49838.5	62601.6	54783	47364.2	44343.8	49123.3	52408.2	47254.4	48423.1	51355.2	53838.2	56657.5	60335.5	66449.5	67983.3	75536.2	82880.7	86385.5	92103.8	95360.9	95659.6	98018.1	94630.3	94652.8	93727.2	92783.2	99484.3	102028	99054.4	97396	97333.4	97338.8	98540.2	101841
668	37100.5	33577	26406.9	37953.9	38302.7	37434.1	67727.7	60623.6	58944.9	59151.5	60567.3	53776.3	58381.1	53742.1	48092.7	46849	51757.1	52983.5	48706.8	45895	39610.4	43312.1	46509.4	43934.5	47251.9	49686.4	51700.7	57070.5	62891.3	67508.6	72150.3	81574.7	85656.3	89320.2	88261.6	90864.2	88039.9	87686.3	92763	90137.6	97500.8	97474.3	96402.1	92524.9	91283.3	92103	94453.4	94067	94725.6
670	34313.5	20724	35752.1	28255	28503.7	37557.7	51270.4	51911.4	64303.8	51487.5	52308.1	48793.7	43898.2	46817.6	44948.8	57977	47691.7	47785.3	42897.9	39917.6	45930.1	44995.7	41038.4	50317.1	42584	44530.4	49228.5	47247.7	58139.1	61758.7	65582.6	76810.1	78292.1	82997.3	83244.8	80731.6	84955.4	84604.8	82104.8	89154.6	90686	82811.8	88256.2	87614.6	87621.7	89707.8	90569.8	97093.3	94851.1
672	16746.5	25244.6	35405.5	22684.5	37788.2	34910.7	37087.2	64014.2	55987.1	56532.9	56647.7	52651.2	49455.6	37737.6	42883.8	49910.1	52862.7	46173.2	38796.1	37160.8	44007.5	36936.8	41215.8	37978.3	39291.5	39824.2	45264.5	44766.1	53022.4	58848.6	63291.8	61121.9	73984.9	76996.4	82814.5	80136.3	76993.3	78176.5	80280	82550.5	83138.7	81975.8	80054.2	82126.2	77385.8	84424.2	83067.5	84490.8	80030.5
674	42570.1	21022.1	30987	28081.3	29175.5	43238.7	35250.8	47018	49576.2	54095.8	50297.1	46263.4	44266.7	46103.9	47090.3	43632.4	46427.6	43539.1	36448	37122.3	35545	41525.6	39195.5	35015.7	35318.2	38647	46760.5	42561.1	44969.5	52529.5	54153.8	64969.1	69673.6	78441.6	73491.7	71601.5	77795.3	72059.5	75914.6	72827.8	75201.5	73749.8	76733.4	78136.5	79977.1	78514.8	76280.3	74111.1	83221.5
676	17432.6	27424.7	17317	29099.4	17710.5	42759.4	43214.6	51981.6	50742.3	49885.5	48618.8	46677.9	46443.7	43926.7	36704.9	39540.4	45624.7	43067.9	34460.8	30213	35063.6	42015.7	33504.4	35271.1	40028.8	36698.1	39318.6	38165.8	45011	50561.5	55101.5	63775.9	67170.7	70870.3	67258	69084.4	71200.4	69788.8	72682.6	69998.8	71894.2	76436.8	69452.5	74561.9	74006.6	66728.9	74026.5	76510.5	78259.7
678	32984.2	16194.9	33262.3	19267.8	23434.1	32030.8	45105.8	40682.1	48128.9	47350.5	50165.6	47380.8	35273.9	38417.4	45831.6	42807.1	38488.4	38064	38583	32628.6	33178.9	34876.3	36934.4	32945.8	33869.1	31709.3	38829.7	44010.3	42109.6	49437.5	48552.1	58141.3	59167.2	63394.6	62230.7	71369.6	65803.6	68628.8	63120.8	68733.1	69286	71751.5	71403.7	70503.3	74216	65813.6	70786.9	71028.3	66021.5
680	11328.8	14355.8	23696.7	27959.4	20021.1	26403.2	48367.7	44866.9	50155.9	42784.3	41655.6	35363.7	45535.1	32083.8	37334.3	40983.3	36228.3	32515.5	30178.9	28890.7	32496.6	33977.6	36456.4	32150.9	29709.4	33222.4	36355.5	40535.2	41129.4	43171.1	46105.6	52185.3	61291.9	63239.5	60512	65913.7	63321.4	63682.4	66453.6	67071.3	66053.2	61389.4	65903.7	68977.4	68005.9	61829.7	65905.4	69203.4	67510.9
682	14147.1	21135.1	16884.2	20629.2	21673.2	21790.5	34897.8	49274.3	46306	43891.6	39099	42156.9	35716.3	34615.9	25341.8	39628.9	37060	28173	29938.9	28633.7	28772.6	33797.5	28898.2	32912.1	32741.2	35973.5	36602.6	37550.6	33460	44784	46851.5	53835.2	54532.9	56957.8	61734.3	65007.1	58192.1	62543.6	63597.2	58000.9	60637.8	63438.9	61895.6	62452.8	63387.1	61464.4	62183.1	62458	64440.8
684	19239.1	18761	21851	17784.4	37775.1	26907.3	31148.4	32715.1	45335.1	35025.4	34896.6	37983.3	27820.4	34465.4	28314.2	39389.1	41105.4	34498.6	27359.6	34475	25166.5	27837.7	32443.6	29265.6	26314.5	36159.3	29565.4	36327.1	37062.9	41580.1	46376	53451.5	50805.3	60295	58815.5	57556.5	56178.5	55052	54820.3	58891.9	59485.5	59996.8	56995.4	62040.7	61355.4	62688.6	58562.9	62340.6	64510.5
686	21744.9	31810.1	14334.1	16645.7	17773.1	25200.2	36491.6	29566.3	31357.1	37245.2	42493.6	34872.8	41640.4	29070.2	27874.3	36089.3	27256.8	31454.3	29634.2	31862.3	31306.7	28725.5	26761.8	29718.5	29529.9	29638.9	31950.6	36706.9	34932.1	38442.2	41958.9	48647.2	52921	57451	58615.1	55450	53537.5	54742.4	57139.3	55352.1	57225.2	59327.8	55916.8	59030	62559.4	53619.7	55576.5	60112.8	58832.2
688	22209	18438.4	16610	18723.8	19710.5	26706.1	37496.2	41446.4	32085.5	32104.2	39217.6	36213.8	30806.3	29396.2	25767.9	37347.5	32180.6	28634.9	24406.2	23549.7	27222.7	22669.4	27556.4	29100.8	26350.3	32279.7	33951.7	33732.5	36758.5	38531	43022.3	47683.7	47166.9	51304.2	49458.1	50664.3	55490	55315.2	54330.2	52690.7	57052.3	53957.6	55454.9	53613.9	58254.8	54147.1	54539.1	58704.3	59938.1
690	10195.2	18773.9	15063	11778.8	21835.8	18874.3	28824.3	31805.3	31301.1	26479.3	33377	37820.7	32585.3	25529.5	36334.9	28295.8	30419.9	32817.9	27805.3	26272.5	26591	22713.1	25187.4	30176.6	26443.2	28207.9	27289.3	32081.7	33879.8	35856.7	38414.2	43688.9	47311.9	47731.8	48831.2	54158.6	53412.4	50711.6	51515.7	56228.9	55161	53938.4	53614.4	54956	50298.3	57765.4	52372.8	56045.4	55469.8
692	24003.3	18281.4	19950.8	21076	20561	22098	34283.8	32877.5	35520.2	31822.3	32827.1	29668.3	36946.6	32329.7	27000	32874.8	30883.9	19251.8	23675	19161.7	24680.8	24983.3	28850.3	22410.8	28474.5	26254.9	28993.8	29267.8	31455.2	39480.3	38098	47101.7	44618.2	48716.5	47730.2	46825.1	49154	49351.6	51286.9	51257.5	52609	49786.8	48782.4	51122.1	51553.8	52061.5	51601.8	52597.3	50435.6
694	10847.2	14217.1	12417	29495	13121.9	26434.4	36872.4	30131.6	36770.4	31057.4	27183.4	31719.6	25341.1	27247.2	35892.7	28846.5	38662.1	27119.3	29817	24722.6	19238.5	24856.5	26609.2	25311.8	23266.7	25448	25360.1	28393	35500.3	35063.1	37411.1	41964.3	42813.8	44670.8	47320.9	49612.3	48720.3	47036.6	47992.4	49925	48526.1	52891.6	49386.7	48097.7	46881.5	51572.2	50898.8	47384.6	55446.8
696	8272.09	8762.41	8286.89	12052.2	27962.5	17300.6	20138.6	28351.5	35261.1	28989.2	30630.8	23210.9	24947.7	29224.7	31313.5	22206.2	30532	22497.9	26075.6	28500.1	22249.9	22480.9	25542.5	25207.4	23072.1	20364.1	28841	29210.7	29912.1	36517.3	38345.9	40001.3	43127.7	47891	50055	45432.9	47302	47509	43037.1	47724.4	44973.1	50024.8	50834.3	48131.4	49862.1	49777.4	50553.7	53278.6	51526.1
698	26157.2	16684.7	14104.9	12441.2	16548.2	18626.3	24422.3	24841.6	27163.6	29014.7	28939.4	31346.7	29618	30716.2	25983	24850.2	22182.7	20980.3	22118.6	21503.3	19215.9	26135.2	23767.9	24549.7	20059.5	24831.6	27520.1	25828.5	25789.1	32007.8	35850.4	42823.4	42139.2	41032.1	45718.8	45871.7	44557	44589.3	46421.8	48932.6	46044.5	51287.8	51390.9	45348.9	49283.2	49894.3	49372.6	48419	49944.7
700	8859.79	9387.68	12761.5	12972	18769.7	15389.8	23354.9	24041.2	29096.9	25028	29935.2	25907.9	25785	26823.7	36624.9	29021.7	21917.9	20683.5	22484.8	16618.9	18922	19522.5	22001.3	21285.5	24502.1	21543.4	28436.7	23863	31984.6	31074.8	34019.1	38337.5	42272.4	39606.8	44279	46037.1	48923	45514.8	46758.5	48343.9	42286.8	46428	44412.1	45975.7	42980.5	46032	49518.8	47723.5	53327.4
702	24764	6508.24	11051.5	13322	16621.9	18048.8	26251.2	32080.2	29567.3	35537.8	20197.9	26509.4	20071.7	26060.4	21488.8	26735.9	24902.6	22477.7	23168.6	22403.5	18506.1	26503.2	25524.3	25195.7	26990.9	22261.8	26384.7	29969.5	31940.4	29887.4	37938.8	36955.7	43291	41635.4	41856.3	45091	44379.2	50349.7	46304.4	45021.5	47868.8	44663.5	42770.4	49736.2	44798.3	44857.3	48519.8	47418.4	43744.2
704	16438.7	0	10485.9	9269.36	20360.6	21676.4	24841.4	22476.8	26582.6	19164.7	25520.1	28716.2	28427.8	26139.3	26657.1	29836.2	28965	24206.4	23911.4	18511.2	24226.6	21383.4	22540.2	19181.6	24308.6	25292.2	20254.5	30486	29165.2	28351.3	31043.6	40079	37015.2	42719.3	42395	44838.3	43683.9	42863.8	40523.5	43493.9	45047.9	50772	46356.9	44299.1	45352.4	44672.6	47597.5	49272.2	49374.1
706	6667.5	10539.6	12133.3	15231.7	9980.32	20439.1	27224.6	33131.9	27839.8	24707.7	33612.6	28442.4	25831.7	25895.9	24409.5	25640.3	25783.6	22678	27388.2	19194.1	18765.2	24695.9	17774.9	22293.2	19959.6	23058.6	26718.4	27996.5	25625.2	32814.4	33583.9	36402.9	37322.1	43064	41252.8	40743.6	47727.9	39349.7	45268.6	45976.6	45394.9	47132.2	44578.7	49483.7	44759.9	45009.1	44721.8	41834.7	47463
708	17432.6	14666.4	14833.9	15860.9	9381.34	14534.4	21522.2	20630.9	42243.1	25312	23532.6	25770.1	20049.8	21734.6	24120.7	21936.6	27497.9	21103.5	21677	20944.5	19109.7	19794.9	13986.6	21399.7	20117.6	20222.1	23207.6	21680.7	29041.4	25906.6	34608.1	35629	39903.6	45928.4	43494.7	43985.4	45292.7	48209.5	39568.9	44476.7	41521.6	45687.4	49547.5	42918.9	43538	47886.5	46183.5	44766.3	49718.5
710	14300.3	5676.8	14053.4	13382.4	17330	17451.9	23551.2	31732.6	28539.3	26936.7	27249	29554.3	23760.2	21111.3	23898.1	24650.7	25039.8	21924.4	20994.1	15071.1	20807.9	21203.2	25166	21456.3	20965	25277.3	26267.2	25622.1	27134.5	32501.1	32419.1	36874.3	46988.5	46034	44334.1	39319.1	39160.8	41139.2	43415.7	45307.8	44884.7	43325.2	44452.2	44091.6	44216.3	44891.8	41709.5	43026.1	43822.3
712	18455.9	21348.7	7412.74	11839.5	18033	12114.5	24504.8	27959.6	18209.5	26798.5	19439.6	32954.3	24736.9	11865.5	25537	26806.6	21169.8	21599.3	23784.6	20065.1	17108.4	19788.9	23232.5	21990.7	17643.6	22849	25423.9	28452.8	29852.3	31355.2	27788	34818.1	34707.3	36923.2	37525.4	42457.7	44380.1	38065.3	40963.1	44171.6	41499.5	43701.2	41879.1	43659.4	37747.4	42286.2	46159.4	40495.3	45816.4
714	27291.3	4047.94	7686.3	10046.3	3512.89	23941.2	28148.3	22326.2	19143.2	25658.5	21851.4	25650.7	24781.1	23377	18038.2	19246.2	25919.2	16168.3	18981.7	15901.8	11704.3	19130.8	17818.9	21436.3	16784.6	20461.9	23642.8	26580.9	24016.8	27481.1	31869.6	39552.2	41298	38276	38621.8	37279.6	35971.2	40728	41758.1	36964.7	42118.1	42221.7	40962.7	43463.3	38730.4	41518.3	38097.6	46102.5	40868
716	24359.5	8491.16	22574.7	9320.8	9805.31	17006.5	17803.6	22147.1	30810	25695.5	28836.2	29122.8	29305.7	24009.2	18980.3	23722.2	19795.8	22726.8	20112.5	18308.7	18597.7	14920.2	16302.3	23909.2	23015	21842.1	21747.3	24611.6	27540.1	25789.9	33667.5	36137.9	33206.7	38589.2	37522.9	40064.5	36595	42864.5	43937	43101.3	38217.2	43405.7	41083.8	43485.9	41164.9	39208.9	40047.7	44076.1	46329.2
718	16950.2	2237.42	11088.2	12185.3	15461.1	12335.8	25144.5	28655.5	27997.2	24328.2	27120.9	19360.7	26273.5	27842.6	21206.7	27024.3	21165.2	20319.7	18013.3	13106.7	16108.9	17350.3	13808.5	24358	17450	21936	23029.7	19906.5	26393.9	28110.5	34366.3	32391.1	37778.2	32213.4	36849.3	36319.3	36002.4	40745.5	39263.8	40729	43551.2	40172.5	38632.6	42688.5	41289	39697.6	40546.8	40088.9	41779.3
720	4344.19	4610.17	4378.37	16495.9	2688.7	18562.5	22141.9	33645	26862.2	21930.4	26002.6	18028	29380.2	18288.5	14795.3	21925.2	21991.6	24495.1	19035.3	15104.5	10373.9	18437.9	23066.4	23447.9	20602.5	21057.5	20724.3	27149.2	25581.7	32280.9	31869.5	30551.5	33713.6	37895.8	36631.8	38390.8	34869.3	39772.1	40074.4	38273.5	42046.4	38574.6	43454.5	43343.9	41507.9	39732.3	43382.5	39702	45438.1
722	0	0	21212.8	15948.6	15381.3	11878.1	24574.7	9604.86	20039.5	22841.1	25191.2	20113	22174.9	21541.7	17717.1	25482.1	24454	20741.8	19192	21252.6	16991.8	23591	17126.7	12775.7	19698.6	16295.8	26174.4	23677.1	21095.6	25699.8	29775.2	30332	35483.4	39774.6	35609.4	30643	35999.3	37476.4	39013.7	36943	43959.8	37371	38591.9	38009.9	41644	39589.9	38690.6	36540.2	40053.3
724	14767.7	2579.46	7992.74	11054.9	10181.1	20085.4	22632.8	22646.8	26655.1	17345.7	20394.8	18893.3	23589.3	25176.4	16902.2	17016.9	19070.8	21754.3	13022.9	17261.6	11376.8	14293.3	17399.1	21245.6	16028.1	21788.2	23862.2	19086.8	19915.9	22753.1	24604.1	32078	32382.9	37180.2	39574.2	31565.3	34506.9	32602.1	41576	33901.1	31491.8	37885.5	37668.2	35517.7	32655	34513.6	35469.9	39950	37858.3
726	15195	-2645.4	4958.48	17286	7606.18	19584	7914.19	19702.2	17248.9	18974.4	22524.3	19129.9	22443.6	17286.6	21867.8	19723.1	19574.6	23601.7	17334	14179.4	17514.8	17029	14677.7	13869.8	17851.5	18120.1	21340.9	17898.2	20403	25655.1	31324.1	29387.2	36794.7	28408.6	31547.3	35653.6	33005.2	33544.4	35021.8	32316.4	36413.7	35184.4	38257.1	37169.1	31676.1	33998.6	34968.3	38114.9	35983.3
728	10677.3	0	10492.1	13688.5	7972.6	13655.2	20120.3	24854.7	20069.5	24827.1	27106.4	19942.4	16631.4	15985.8	19419.9	20552.7	16619.2	17304.8	18088.5	13764	17075.8	14519.6	16769.6	20424	20866.3	15875.5	21521.8	23110.9	21997.6	22461.1	28790.9	28190.5	31471.7	32924.5	34073.1	27002.5	34287.1	31188.9	32226.8	32516.4	34611.6	34883.5	32159.2	32947.9	38016.6	38366.5	30658.8	30912.6	31596.1
730	5675.94	5876.64	7326.7	11049	8357.46	8912.53	19132.4	14358.2	24271.8	10731.5	16184.5	16353	14780.6	15223.1	24015.4	22613.1	19821.4	14601.9	17958.8	18365	11748.8	17084.1	12255.1	13580.4	15266.7	17390.8	20181	18953.4	17781.1	21502	25546.3	28709.3	27258.5	29031.9	33141.6	26400.8	29523	27062.3	31875.7	34086.1	31535.2	36795.1	35677.4	32999.2	34123.8	29163.1	30189	33993.3	30908.7
732	5721.23	12309.2	0	10112.6	1751.46	7556.7	14558	12203.3	16545.3	23637.7	23611.6	14681.4	15629.1	24688.7	15461.9	29677.8	25189.3	13014.3	11558.8	9917.31	11692.3	15291.6	11769.8	15055.4	11857.6	17454.6	22116.2	18144.5	11223	16565.6	21866.4	29520.4	28721.2	27833.2	28354.6	28161.6	29388	30217.9	32275.2	35556.4	34191.6	33309	31909.5	38182.2	28505.6	32855.1	31641.6	31134.8	36512
734	24913.1	-6536.25	8064.95	5236.33	16652.6	3936.14	13381.6	14328.8	19570.7	18482	15411.8	17384.5	17081.2	21657.8	10205.5	10750.4	19288.5	10015.7	12602.7	7952.54	10981.2	8066	12342.2	10326.1	16853.6	14547	11333	16611.8	20362.3	18917	22974.3	23689.9	23954	28075.5	23276.8	30090.9	27611.1	30382.5	28619.5	23290.1	27215.7	28737.4	31600.9	32134.7	28851.3	31731.2	28582.3	35560.6	35775.1
736	0	6761.17	8363.97	1838.64	1943.95	16454.5	7992.3	18340.6	23047.9	16474.8	21001.6	15226.3	18708.3	15838.4	10589.9	21444.5	25677.9	13830.5	13859.7	14601.1	4272.03	15729	12881.2	16627.5	14416.1	13931.6	16016.7	15253.1	18238.4	21679.6	19667.4	23955.7	25572.4	25725.8	31614.1	26594.4	28112.1	29364	25810.6	23422.5	28234.6	25957.7	29754.9	31024.5	25827.1	25080.9	29628.4	28015.9	33193.5
738	7056.17	0	11141.4	5751.13	-2041.73	10941.8	14689.6	12221.4	12939	13154	17823.2	23712.2	20437.6	15836.6	17896.8	15451.8	20027.6	17294.9	9655.65	12119.9	4524.26	8210.34	11234	8690.5	8142.28	13206.6	17840.2	10476.7	18271.4	20859.8	18066.5	22620.9	23273	26460.6	27542.9	29469.5	26102.4	27748.1	24102.9	23763.8	33103.8	28606.2	25353.4	28446.6	26224.5	24261.5	31653.1	26389.3	29658.1
740	21186.3	-11253.6	4676.81	4068.15	-6424.47	4593.09	13362.7	9251.11	15939.9	12856.8	18794.4	19326.4	12372.6	8854.31	10651.2	17477.5	16228.5	13796.3	14635.8	8496.22	13463.9	6505.52	16165.1	12396.4	15099	7467.1	14599.9	14915	14096.7	17937.4	22827.5	22200.9	19264.2	21519.5	29129.5	24682.8	26545.5	23862.8	25556.2	28792.2	27244.6	21638.8	24003.6	24774.6	26857.1	25356.7	31273.9	27770.5	29574.3
742	15034	-3951.59	2471.72	8486.19	6817.47	2390.62	14069.7	9690.9	18284.2	14498.7	9439.82	17904.8	19058.1	12246.4	16143.1	13076.9	9541.57	8357.99	16839.3	8178.7	9159.4	15267	8461.21	15370.8	15816.3	15667	19167.2	13607.5	17141.5	15723.4	21932.2	23655.1	22159.5	24154.5	22760.6	25084.5	28740.1	25467.9	27468.8	23290.7	21753.9	24081.6	26295	22352.4	22847.3	23402.2	25890.5	22319.5	31313.2
744	0	-4172.68	2570.04	6769.56	-2378.02	10058.1	19628.3	10317.7	16318	14159	16904.7	15110.8	15557.1	11840.6	18277.3	15125.3	8959.23	27176.6	9885.29	6224.62	6103.64	6393.53	14343.8	15476.7	10553.4	11033.1	13334.4	14393.4	16401	12969.8	17739.2	17851.3	23115.4	23433.7	19142.7	16500	19960.6	22017.3	22392.6	18625	23004.6	27532.6	23925.9	23264.1	23290.6	18950.6	21979.3	20287.2	26787.2
746	0	-8595.56	13477.5	4702.49	0	10597.5	17947.3	14881.9	12392.3	14791.2	16770.8	16874.1	13417.4	6823.78	4104.81	20310.6	12839.9	10839.6	13317.5	6617.23	8258.15	13418.2	5056.68	11302	11578.3	15125.3	9980.1	8976.26	13393.3	17024	18261.1	22332.8	18418.6	20735.8	23032.1	24220.4	26982.9	25961.9	19198.9	26046	23629.6	21413.1	20759.6	23149.8	22249.5	27965	21783	28905.1	19643.9
748	8670.45	-8938.09	0	2488.39	-2650.55	0	10853.4	8984.14	8134.58	15480.9	5452.49	17581.9	16066.8	13070.2	22972.6	9177.59	9860.77	11381.3	10155.7	4340.79	959.041	11472.5	12053.7	11840.8	4916.36	4257.92	14760.6	11767.7	7871.74	18115.2	19515.9	16788	20584.8	17637.9	21480.6	16154.7	17438.2	20302.6	19337.7	21433.8	18820.8	23369.4	21590.4	17031.7	19434.5	18660.8	21731.1	23260.7	18761.9
750	0	-4724.14	0	10330.4	2753.98	2922.33	8529.1	9600.08	8618.84	12224.7	8002.53	9355.2	12654.1	11263.4	10624.1	24142.3	6402.08	8384.61	8244.13	9132.45	6113.45	8365.58	9641.06	6248.78	5801.32	10206.1	12335.1	14287	9896.38	11815.6	17751.3	20670.4	20887.3	23683.9	21565.5	21439	17303.8	21732.8	20197.6	17368.8	18850.6	24484.2	20895.5	24710.7	22073.2	25805.7	22983.7	23096.5	24213.3
752	9655.72	-10088.4	0	5499.74	-2930.08	3084.98	5989.1	10069.5	12705.1	7185.03	12112.1	7605.33	10098.5	3957.57	11191.7	15153.1	15132.4	9854.2	12944.2	2872.79	8521.24	6796.77	11007.6	5114.76	10115.3	9381.6	15062.6	7197.67	12832.5	12926.5	9079.96	18908.9	16746.8	18808.2	21080.3	20463.7	18743	19272.3	16927.7	18106.6	18262.8	18594.3	16009.1	19736.3	20522.9	24611.2	18079.1	17950.1	15707.1
754	20965.1	-10672.6	3319.37	5785.87	-9161.69	0	18942.8	10667.5	15313.7	9060.12	12900.1	6876.35	1179.1	1379.27	10126.1	15866.9	15858.5	8236.45	4544.77	6044.75	3379.75	10315.1	8908.58	5405.6	6434.41	7822.23	7200.59	6902.86	9190.05	11490.8	16452.1	14292.2	15409.5	13585	21385.1	16701.3	17495.4	19980.8	16671.4	21777.3	21912.1	14561.9	21695.5	14885.7	18906.6	21115.5	18540.1	16188.6	18610.8
756	21580.9	0	-3523.22	0	-13003.6	0	13491.1	11148	10010.4	11185.5	12178.9	4868.32	11103.3	2919.89	0	3775.96	9093.12	6529.87	9530.15	3188.47	2370.38	9730.08	2784.89	7322.4	4532.15	7397.43	7572.46	13045.5	8998.22	15319.2	10623.7	14993.1	15305	16517.6	14367.4	16241.5	16575.9	18854	19780.6	20511.1	15268.9	13915.7	16388.2	13936.9	18571.6	16281.8	22149.6	16808.6	22988.1
758	33565.3	-17614.3	-7449.73	15820.3	-6755.43	-3627.22	3486.41	2915.42	10667.1	13355.4	18304.1	8869.15	6507.17	6126.08	11259.3	9890.56	8019.33	5717.84	3043.35	7828.9	11234.2	7957.43	6860.86	4274.07	7138.82	7822.94	7116.59	11396.8	8766.91	10959.8	16262.3	15461.7	16717.2	12139.9	15173.8	15429	15469.3	17133.5	15666.7	18571	16094.6	15017.6	19208.3	18742.2	14186.9	20474.5	12501.5	19390.6	18198.3
760	11937.3	-18689.7	0	0	0	0	3701.33	24519.9	2229.34	8831.66	10465.7	2686.91	6847.99	8078.46	13716.1	0	6773.97	7211.9	7457.75	4700.1	3942.01	4831.03	1036.37	3628.63	9161.17	6596.74	14255.9	12793.3	13520.8	14066.2	11797.6	16796.4	12019.2	15321.8	12916.8	13071.4	16438.7	19310.4	16064.9	17246.8	18699	17899.6	13333.4	18206.5	17681.4	11906.3	9485.87	13205.2	19417
762	12549.9	-19457.8	0	-3576.64	-11242.6	8018.46	7805.82	9745.54	11777.8	16706.7	9514.6	9855.72	1451.58	1704.75	6230.32	8746.72	1769.48	3775.07	5615.82	2479.19	0	13915.3	2174.61	5681.94	7043.99	7817.28	11447	3380.47	14226.2	10872.1	6174.84	16460.3	12688.8	12924.6	18987.3	12292.6	17296.5	18914	17417.5	19634.2	17300.9	18972.4	15469	13802.1	15539.6	13892.2	13438.9	13863.6	18262.8
764	0	-6749.67	0	3703.28	-11805.1	4155.75	4082.79	10221.2	7490.75	7756.9	16594.6	2976.77	6079.2	10783	4344.79	4615.8	7344.14	5306.54	3494.23	0	0	17286.2	6885.64	13967.5	4575.69	11021.5	7504.66	3552.12	4706.22	6094.13	8878.07	12468.7	6696.27	14160.1	11511.9	17921.5	12611.3	15425.6	13430.1	14621.7	18221.3	12682.2	15252.1	12833.2	8431.37	17489.7	8908.21	14939.2	16483.3
766	27627.2	-14416.6	0	0	-12412.5	-8812.94	4283.58	7176.99	12934.9	4133.78	8635.59	9275.11	9588.74	9343.21	-4568.03	7202.19	15681.9	8375.13	4962.12	6835.92	4600.46	12506.1	3609.46	4176.98	9709.55	8635.03	4875.24	7448.76	5808.59	7102.17	8121.02	14098.3	16282	16741.7	10447.1	12610.6	13754.8	11925.8	12667.7	18544.8	12792.3	10201	15508.6	14861.5	17237.6	11777.7	14813.5	18106.8	17901.9
768	28646.2	-22656.8	-9522.02	4119.9	-13067	-13846.1	-4561.24	0	2738.72	10808.9	1814.58	3261.74	11742	3940.22	0	2507.35	6106.12	5853.46	5205.24	5704.43	-1609.79	8796.18	11332	6575.88	8083.05	5016.51	9239.38	4881.31	12159	5941.63	11683.6	14194.4	9204.2	22431	9735.02	11497.3	15390.9	14399.9	15863.6	15016.8	19016.7	9602.5	15312	13683.6	7816.35	16099.7	9768.68	10047.5	9992.34
770	30618.9	7913.53	-4937.58	8615.58	-13535.2	0	14184.7	0	14359.6	4484.81	3835.02	8559.78	8796.48	2070.62	2522.71	5302.22	8586.79	1531.09	2720.67	3014.91	3358.24	1531.82	7902.38	2327.57	8502.74	2108.72	3212.1	1024.45	8220.58	6975.39	7486.24	9763.26	12814.5	8476.3	8895.31	7493.37	10385.7	8902.28	16667.4	13405.7	12326.6	17360.8	16043.9	13261.8	10717.9	10085.8	13862.5	11197.2	9919.91
772	32472	0	0	0	0	-5079.05	4945.07	8302.8	0	7100.76	4011.13	7222.85	5523.07	4327.04	0	11145.8	4508.53	4837.03	2856.59	3173.27	3534.33	3241.4	11138	3615.27	3357.83	11146.5	5640.61	7559.92	4773.34	8198.34	10753.1	9550.32	16094.1	8922.61	9952.41	13933.9	13096.7	8289.5	14603.8	13554.4	17874.8	10533.7	15702.2	16041.5	7499.28	9412.31	15227	14392.1	18145.2
774	33729.1	-17348.7	-5510.91	23640.3	-20039.7	-16125	-5174.49	13181	9383.69	-2503.3	6331.8	5688.79	3866.55	6841.61	13846	2946.03	4746.45	1709.09	8999.84	3335.27	-3696.08	6790.72	11794.2	6338.01	1187.7	3489.21	11839.7	5691.54	5054.12	7707.3	9069.91	9304.11	8457.84	10145.8	14118.2	15329.2	11557.7	13265.5	14039.7	12146.3	15544.8	9914.59	14325.2	15224.6	17684.6	16141.3	13299.6	16523	11670.1
776	17201.6	-18394.5	-5730.66	4998.28	-21180.8	-11316.8	-5483.26	9134.6	0	2607.99	4412.97	1985.79	10134.2	7161.97	2875.63	0	2473.65	0	3151.29	5207.22	0	5346.57	1527.81	1337.37	6180.68	2425.41	16208.9	7124.26	6298.32	5438.88	7105.24	11263.2	10345.4	6036.08	11837.1	13364.5	14427.1	9639	7747.1	11427.2	13481.1	16797.4	13125	10890.1	11804.2	13609.8	15262	17960.5	12817.9
778	54171.6	-19032.1	-5965.41	5189.68	-22042.1	-11798.4	0	0	-6937.29	8242.56	9252.5	2076.83	4253.24	7555.5	-6094.17	3231.05	2594.99	5575.66	4904.75	1830.52	0	0	6406.26	5621.92	1292.45	6367.41	7802.6	6176.31	3300.27	5683.6	8326.54	13284.6	12386.4	11118.4	14722.1	15411.1	8895.26	12058.2	10726.4	14181.2	9256.49	13638.1	12594.8	14487.3	9297.89	8234.28	9529.23	9066.82	11165.6
780	77046.2	-20373.8	-6343.42	-5448.96	-23163.9	18448.1	6018.24	10024.6	10946.9	2862.4	0	2189.21	13365.6	0	0	6723.89	-2716.29	7754.51	0	0	-2145.61	1954.61	3349.26	1473.71	6768.73	10673.5	8166.64	5215.07	6903.45	7904.18	9522.95	9081.4	10661.3	5818.27	6468.66	13959.7	13192.4	7987.8	7089.54	10996.8	14185.6	14975	8571.91	5027.54	10367.8	10028.2	11493.3	11075.6	16451.7
782	20273.7	-31433.2	0	5750.73	-24198.6	-19326.9	-6286.18	-5307.64	-3817.55	3017.51	0	13709.6	6990.71	0	-6700.76	3527.28	-5742.85	6172.57	12631.1	-2005.66	2232.45	2038.77	5277.27	4622.03	1419.28	4213.55	7223.5	1358.29	4848.16	6264.45	8211.41	12934.2	8527.11	10479	5895.66	11444.9	13932.3	13270	9620.74	8532.2	13971.3	10377.2	12374.3	8536.17	11533	1497.86	12817.7	12327.9	9844.34
784	42516.7	22136.9	-13979.8	5995.77	-25586.7	-13561.1	13103.3	-5455.64	11915	3141.63	-2636.45	2380.05	0	0	7006.57	3724.59	-2979.34	8552.42	5661.39	-6264.85	4694.44	8551.26	1848.42	-1603.29	-1480.03	1463.62	8989.85	1431.53	5094.62	5420.64	10438.2	6325.66	8100.09	9101.97	10617.6	11205	6524.02	7281.98	11524.9	9710.34	9801.66	9414.75	11482.3	18492.1	7188.92	13356.6	15062.9	13857.9	10260.7
786	43599.8	-11778.1	-7190.8	0	-26850.5	-21268	20642.7	5737.81	8272.39	0	2763.32	7463.93	2555.65	0	0	0	6194.11	4453.59	0	-2210.27	-4926.44	2245.41	3868.8	3333.33	4684.71	12422.5	6217.64	4479.27	5283.8	9067.81	9986.97	8467.05	9393.8	10484.1	9296.1	6725.37	12156.1	3823.01	4842.02	13535.2	16960.5	12318	10506.5	10829.1	12739.8	7407.6	4418.39	9914.55	10775.1
788	46031.8	-12212.3	-7510.86	6560.95	-21054.1	-14698.3	0	0	0	6949.41	5888.28	5211.33	8005.26	0	11513	-8154.45	-3308.86	-2339.01	4142.71	0	0	-2347.16	4043.21	3500.44	0	6466.72	4918.15	3136.11	5557.01	2375.67	7283.24	14853.5	10779	7994.62	7837.88	11488.9	5592.14	9596.97	9324.26	16880.3	10774.5	11176.9	7886	12117.9	7827.5	12936.6	12077.6	8604.18	9429.83
790	24129.3	-12838.8	-15820	0	-21892	-23252.3	-7511.86	6250.58	0	7185.66	3045.27	10935.5	5572.44	3281.72	4008.32	12720.1	0	2449.65	-2165.08	-4806.21	-8050.22	2443.54	-2111.47	1840.27	-3387.25	0	5139.76	6566.6	-2917.88	3724.36	4313.6	11346.2	7132.97	9348.95	1018.03	8268.8	10004.8	9996.55	11543.1	8365.04	7461.92	10791.1	9806.18	7900.43	11344.7	7146.61	4797.02	14910.7	11838.2
792	74116.4	-40319.9	8287.73	-7111.93	-15188.6	-16353.8	7863.51	0	-4737.04	-3740.22	3178.99	-2855.33	5853.53	3449.88	-4146.71	4435.13	14251.6	0	4546.05	-5006.22	-8398.82	5117.55	-2192.35	3848.62	0	-1760.74	3593.89	0	6068.82	2606.09	3399.08	8632.27	14864.4	4323.03	6335.32	5723.69	13857.2	11286.5	10107.2	11630.9	12755.4	9299.2	11970.5	6583.76	17836.8	6565.45	6996.29	8332.34	8251.75
794	105582	-14068.9	0	22282	-23679.5	-16737.1	8202.65	-6840.99	0	-3934.45	0	8914.43	3053.02	0	4336.57	-4605.9	-3704.96	2651.41	4711.56	-5248.99	-5827.78	5342.95	4571.03	-1994.36	1851.45	9118.83	11155.5	3533.59	-1570	6739.38	3558.85	8981.19	6671	7889.31	13280.7	7991.54	8989.81	9059.26	4795.27	10051.1	2036.73	10739.7	9820.91	7723.19	3548.17	6807.73	6295.33	10862.3	16124.6
796	27008.8	-28653.2	-8929.43	15490.3	-33071	-8763.08	-8537.21	7048.41	5150.19	-4106.99	-3453.4	6173.65	9505.52	-3734.37	0	19189	7631.79	2775.02	2441.96	-5426.39	-6023.98	5575.63	0	2073.61	1907.34	9499.72	9628.09	1844.31	-1627.52	5635.34	4956.4	10565.1	3475.03	11712	8087.28	8336.04	7495.52	1873.42	7032.36	15709.1	9523.57	8106.97	10255.2	10614.7	6516.67	5076.28	3246.21	14592.5	14442.2
798	112716	45350.7	0	-8138.21	-25544	-27178.7	0	-7323.21	0	4211.25	0	0	6590.41	-7816.86	9470.12	-4991.12	0	-2872.07	7602.7	-5664.49	-9426.06	5795.92	4938.25	13032.5	5993.94	0	4033.47	7686.29	0	4364.75	10326.2	7231.01	13201	0	11981.1	8662.29	8815.08	9874.83	6230.12	7650.25	9922.06	3147.98	10626.7	4672.08	12513.5	9544.22	5663.35	7000.91	10444.7
800	87529.6	-47806.1	0	0	-35946.5	0	9341.98	-7709.85	11122.5	4437.76	-3706.13	0	10271.6	0	-4930.1	-10431.1	0	-5986.21	0	-8809.33	-9871.19	6009.58	-2588.55	2253.17	-2086.8	-2081.21	4216.9	2008.91	1782.95	7663.48	1342.38	7613.64	6306.62	8914.04	6288.28	4476.74	7159.35	6185.67	8723.54	4568.64	9201.96	15483.9	5042.68	4860.52	9005.47	7715.72	3548.41	7351.39	12008.3
[truncated: 44 more columns]

## Sheet: Figure 2d
PAMA		PAME		PAPE		PABE
Strain (%)	Stress (MPa)	Strain (%)	Stress (MPa)	Strain (%)	Stress (MPa)	Strain (%)	Stress (MPa)
0	0.12925	0	0.01772	0	0.03033	0	0.00683
0	0.15728	0.004	0.082	0.00173	0.1069	0.0048	0.05383
0.02216	0.29578	0.019	0.34679	0.00651	0.27235	0.0324	0.1715
0.0684	0.78339	0.067	0.61717	0.01518	0.54582	0.0876	0.28473
0.11464	1.26478	0.115	0.89316	0.03166	0.80971	0.138	0.39351
0.15029	1.61764	0.156	1.17475	0.05248	1.06402	0.1848	0.49785
0.1869	1.92605	0.192	1.51282	0.07329	1.30876	0.228	0.61522
0.22062	2.20782	0.229	1.82645	0.09324	1.54392	0.2724	0.71212
0.25241	2.46545	0.265	2.09179	0.10842	1.76951	0.3144	0.79167
0.28709	2.71884	0.298	2.3427	0.1236	1.98551	0.3552	0.86609
0.32081	2.97462	0.333	2.59668	0.14008	2.19194	0.3972	0.94008
0.35356	3.21674	0.365	2.84972	0.15439	2.39912	0.438	1.01348
0.38536	3.47007	0.398	3.10411	0.17001	2.59222	0.48	1.08359
0.41522	3.69365	0.431	3.358	0.18519	2.77058	0.5196	1.15322
0.44798	3.92878	0.465	3.61209	0.20036	2.93418	0.5628	1.22005
0.4817	4.17693	0.5	3.86722	0.21511	3.08376	0.6024	1.284
0.51349	4.41149	0.533	4.12066	0.23029	3.22099	0.642	1.34588
0.54432	4.62259	0.565	4.37387	0.24503	3.35348	0.6828	1.40329
0.57803	4.85585	0.598	4.62534	0.26021	3.48423	0.7224	1.45883
0.6079	5.0748	0.633	4.87816	0.27453	3.6148	0.762	1.51242
0.64066	5.2772	0.667	5.13433	0.28927	3.74464	0.8028	1.5625
0.67245	5.50063	0.702	5.38964	0.30445	3.87228	0.84	1.61199
0.70617	5.72398	0.737	5.64558	0.31789	3.99714	0.8796	1.65894
0.73892	5.94158	0.773	5.90076	0.33264	4.11901	0.918	1.7057
0.76879	6.15626	0.804	6.15292	0.34782	4.23853	0.9576	1.75298
0.80058	6.35929	0.837	6.40208	0.36213	4.35563	0.9972	1.80204
0.83333	6.58597	0.871	6.6442	0.37688	4.47032	1.0344	1.85264
0.86513	6.81007	0.904	6.87893	0.39032	4.58265	1.0776	1.90399
0.89692	7.02516	0.937	7.11166	0.40463	4.69239	1.1172	1.95622
0.92678	7.22084	0.967	7.34021	0.41938	4.79947	1.158	2.00776
0.96146	7.44764	1	7.56637	0.43456	4.90422	1.2	2.05763
0.99326	7.66733	1.031	7.79388	0.448	5.00656	1.2396	2.10617
1.02312	7.8624	1.065	8.01876	0.46275	5.10676	1.2804	2.15356
1.0578	8.08014	1.098	8.24821	0.47793	5.20504	1.3176	2.19841
1.0896	8.29245	1.131	8.48259	0.49137	5.30154	1.3572	2.24242
1.12428	8.51184	1.165	8.72005	0.50525	5.39657	1.398	2.28634
1.15414	8.71561	1.198	8.96405	0.51956	5.4904	1.4376	2.33079
1.18401	8.913	1.233	9.20463	0.53387	5.58297	1.4748	2.37667
1.21869	9.13173	1.269	9.44174	0.54862	5.67465	1.5144	2.42113
1.25048	9.35692	1.302	9.67289	0.56293	5.76561	1.5576	2.46677
1.28227	9.57325	1.335	9.89972	0.57637	5.8559	1.5972	2.5127
1.31503	9.77238	1.367	10.1233	0.59068	5.94581	1.6344	2.55753
1.34682	9.99455	1.398	10.3387	0.6063	6.03583	1.6752	2.6042
1.37861	10.2034	1.431	10.5547	0.61974	6.12597	1.7172	2.64935
1.41137	10.4056	1.465	10.7718	0.63405	6.21617	1.7544	2.69543
1.44509	10.6354	1.498	10.9887	0.64967	6.30617	1.7976	2.74277
1.47688	10.8483	1.533	11.2107	0.66398	6.3953	1.8396	2.78814
1.50963	11.0509	1.567	11.4301	0.67872	6.48295	1.8804	2.83254
1.5395	11.2585	1.598	11.6483	0.69303	6.56841	1.9224	2.87624
1.56936	11.4569	1.631	11.8653	0.70735	6.65153	1.9596	2.91951
1.60405	11.6727	1.665	12.0806	0.72296	6.73245	2.0004	2.95963
1.63776	11.91	1.698	12.2959	0.73727	6.81154	2.04	2.99877
1.66763	12.1091	1.731	12.5118	0.75158	6.88887	2.0796	3.0386
1.70231	12.3148	1.765	12.7246	0.76633	6.96456	2.118	3.07857
1.7341	12.5389	1.798	12.9368	0.78064	7.03914	2.1552	3.11933
1.7659	12.7423	1.831	13.1506	0.79408	7.11296	2.1972	3.16139
1.79672	12.9459	1.865	13.3654	0.80753	7.18596	2.2344	3.20333
1.83044	13.1639	1.9	13.5817	0.82314	7.25833	2.2776	3.24664
1.86416	13.3807	1.935	13.7958	0.83659	7.3302	2.3196	3.2908
1.89692	13.5917	1.971	14.0081	0.8509	7.40223	2.3604	3.33187
1.92678	13.7889	2.004	14.2204	0.86651	7.47427	2.4	3.37319
1.95857	13.9939	2.04	14.4283	0.88082	7.54664	2.4396	3.41373
1.99326	14.213	2.073	14.6331	0.89557	7.61931	2.478	3.45212
2.02697	14.4485	2.106	14.8326	0.90901	7.6917	2.52	3.49146
2.05491	14.6373	2.137	15.0324	0.92332	7.76333	2.5596	3.52999
2.08767	14.8467	2.171	15.2321	0.93894	7.83387	2.598	3.56936
2.12139	15.0688	2.204	15.429	0.95412	7.90265	2.64	3.60975
2.15125	15.2819	2.237	15.6263	0.96756	7.96968	2.6796	3.64957
2.18593	15.4968	2.269	15.8201	0.98231	8.03482	2.7204	3.69043
2.21965	15.7289	2.302	16.0126	0.99662	8.09864	2.76	3.72994
2.24952	15.9356	2.337	16.2061	1.01093	8.16156	2.802	3.77086
2.28227	16.1508	2.369	16.3959	1.02437	8.22437	2.8428	3.81052
2.31214	16.3408	2.402	16.5857	1.03999	8.28706	2.8848	3.84933
2.34393	16.5545	2.435	16.7754	1.05343	8.34969	2.9244	3.88835
2.37861	16.7829	2.469	16.9602	1.06774	8.41255	2.9652	3.92448
2.4104	17.0099	2.502	17.142	1.08249	8.47574	3.0024	3.95977
2.4422	17.2207	2.535	17.3247	1.0968	8.53862	3.042	3.99469
2.47495	17.4308	2.567	17.5047	1.11241	8.60135	3.0804	4.02747
2.50674	17.6495	2.598	17.6861	1.12759	8.66372	3.12	4.06128
2.53661	17.8508	2.631	17.8681	1.14104	8.72558	3.1596	4.09389
2.56744	18.054	2.667	18.051	1.15665	8.78649	3.198	4.12798
2.60116	18.283	2.7	18.2349	1.17183	8.84621	3.2376	4.1646
2.63487	18.5059	2.733	18.4164	1.18614	8.90418	3.2772	4.20091
2.66956	18.741	2.767	18.5979	1.20088	8.96064	3.318	4.23723
2.69942	18.9429	2.8	18.7743	1.2152	9.01549	3.36	4.27413
2.73121	19.1579	2.833	18.9443	1.22864	9.06904	3.3996	4.30976
2.76397	19.3735	2.867	19.1146	1.24425	9.12123	3.4404	4.34531
2.79576	19.5902	2.9	19.283	1.25857	9.17261	3.4776	4.381
2.8237	19.7866	2.931	19.4568	1.27201	9.22303	3.5196	4.41761
2.85645	20.0017	2.965	19.6296	1.28676	9.27279	3.558	4.45507
2.89017	20.2196	3	19.7998	1.30193	9.32199	3.6	4.49338
2.92004	20.4212	3.033	19.9693	1.31451	9.37069	3.642	4.53248
2.95279	20.6334	3.067	20.1314	1.32926	9.41872	3.6828	4.57121
2.98459	20.8693	3.1	20.2901	1.34444	9.46647	3.7224	4.60817
3.01638	21.0829	3.133	20.4411	1.35875	9.51387	3.7644	4.64382
3.04913	21.2949	3.165	20.5853	1.37349	9.56107	3.8052	4.67635
3.08092	21.4919	3.198	20.7247	1.38867	9.60766	3.8448	4.70926
3.11079	21.7065	3.231	20.8614	1.40212	9.65415	3.882	4.74216
3.14547	21.9334	3.265	20.9973	1.41686	9.70064	3.9204	4.77391
3.17726	22.1555	3.3	21.1345	1.43117	9.74728	3.96	4.80685
3.20713	22.3497	3.331	21.2718	1.44462	9.79351	3.9996	4.8384
3.24181	22.5788	3.367	21.4078	1.45936	9.83954	4.038	4.86945
3.2736	22.8089	3.402	21.543	1.47368	9.88547	4.0776	4.90212
3.30347	23.0074	3.435	21.6766	1.48799	9.93135	4.1148	4.93385
3.33815	23.2397	3.469	21.8087	1.50273	9.97699	4.1544	4.96733
3.37187	23.4774	3.502	21.9398	1.51704	10.0223	4.1952	5.00232
3.40559	23.7095	3.535	22.063	1.53136	10.0671	4.2348	5.0375
3.44027	23.9476	3.567	22.1853	1.5461	10.112	4.278	5.07222
3.47013	24.1453	3.6	22.3028	1.56128	10.1562	4.3176	5.10661
3.50193	24.3526	3.633	22.4177	1.57559	10.2001	4.3572	5.13948
3.53468	24.576	3.665	22.5308	1.59034	10.2431	4.398	5.17025
3.56455	24.7838	3.698	22.644	1.60378	10.2857	4.4376	5.20046
3.59441	24.9832	3.731	22.7602	1.61809	10.3276	4.4772	5.23171
3.62909	25.2098	3.762	22.8759	1.63284	10.3692	4.5144	5.26371
3.66089	25.4314	3.798	22.9967	1.64802	10.4103	4.5576	5.29755
3.69075	25.629	3.833	23.1205	1.66146	10.4508	4.5972	5.33304
3.72543	25.8463	3.867	23.2423	1.67708	10.4906	4.638	5.36823
3.75723	26.0735	3.902	23.3671	1.69139	10.5299	4.68	5.40394
3.79094	26.2919	3.937	23.4877	1.7057	10.5682	4.722	5.43862
3.8237	26.521	3.971	23.6021	1.72044	10.6056	4.7628	5.4707
3.85549	26.7202	4.004	23.7116	1.73476	10.6418	4.8024	5.50288
3.88728	26.9316	4.04	23.814	1.74907	10.6773	4.842	5.53281
3.92004	27.1345	4.073	23.9086	1.76381	10.7123	4.8852	5.56154
3.9499	27.3389	4.104	23.9997	1.77726	10.7471	4.9224	5.59121
3.97977	27.5235	4.133	24.0856	1.79157	10.7813	4.962	5.61955
4.01252	27.7349	4.167	24.1659	1.80631	10.8155	5.0004	5.64901
4.04432	27.9469	4.2	24.2434	1.82063	10.8498	5.0424	5.67965
4.07611	28.1475	4.233	24.3269	1.8332	10.8844	5.082	5.71084
4.10886	28.3681	4.265	24.3751	1.84838	10.9191	5.1204	5.74349
4.14258	28.5937	4.298	24.4489	1.864	10.9541	5.1624	5.77555
4.1763	28.8035	4.333	24.5072	1.87744	10.9889	5.202	5.80714
4.20906	29.0208	4.365	24.5449	1.89305	11.0239	5.2428	5.83607
4.24085	29.2123	4.4	24.6003	1.90736	11.0588	5.2824	5.86289
4.27264	29.4187	7.104	29.1178	1.92168	11.094	5.3196	5.88807
4.30347	29.6186	7.135	29.2205	1.93642	11.1291	5.358	5.91144
4.33526	29.8206	7.169	29.3156	1.95073	11.164	5.3976	5.93687
4.36513	30.0118	7.204	29.4395	1.96504	11.1982	5.4348	5.96385
4.39788	30.2289	7.237	29.5251	1.97979	11.2319	5.4744	5.99139
4.4316	30.4379	7.271	29.6203	1.9941	11.2646	5.5176	6.02266
4.46146	30.6239	7.304	29.719	2.00841	11.2964	5.5596	6.05522
4.49615	30.8303	7.337	29.8022	2.02316	11.3267	5.598	6.08961
4.52987	31.048	7.371	29.9013	2.03747	11.3559	5.64	6.12418
4.56166	31.2506	7.404	29.9857	2.05178	11.3844	5.682	6.15566
4.59441	31.4406	7.433	30.0567	2.0674	11.4124	5.7228	6.186
4.6262	31.6239	7.467	30.1586	2.08171	11.4398	5.7648	6.21517
4.658	31.8196	7.5	30.2504	2.09602	11.4669	5.802	6.24231
4.69075	32.0157	7.531	30.3391	2.11076	11.4941	5.8428	6.26836
4.72062	32.1887	7.565	30.4326	2.12421	11.5215	5.8824	6.29333
4.75048	32.3703	7.6	30.5263	2.13852	11.5483	5.9196	6.31872
4.78516	32.5681	7.633	30.6145	2.15413	11.5749	5.9604	6.34584
4.81503	32.7567	7.667	30.7024	2.16758	11.6013	6	6.37466
4.84682	32.9303	7.7	30.7882	2.18189	11.6276	6.0396	6.40478
4.8815	33.1213	7.731	30.8678	2.1975	11.6541	6.0804	6.43528
4.91522	33.3192	7.765	30.9464	2.21181	11.6805	6.1224	6.46604
4.94701	33.4993	7.798	31.0258	2.22613	11.707	6.162	6.49574
4.97977	33.6729	7.831	31.1058	2.24087	11.7337	6.2028	6.52417
5.00963	33.8329	7.862	31.1883	2.25518	11.7602	6.2424	6.55172
5.04143	34.004	7.898	31.2706	2.27036	11.7867	6.282	6.57702
5.07418	34.1744	7.931	31.3587	2.28337	11.8126	6.3228	6.60096
5.10405	34.3284	7.965	31.4464	2.29768	11.8379	6.36	6.62643
5.13391	34.4917	8	31.5338	2.312	11.8627	6.3972	6.65136
5.16859	34.6768	8.033	31.6205	2.32761	11.887	6.4404	6.67807
5.19846	34.8387	8.071	31.7021	2.34192	11.911	6.48	6.70625
5.23025	35.0037	8.102	31.7827	2.35623	11.9345	6.5172	6.73324
5.26493	35.189	8.137	31.8594	2.37098	11.9574	6.558	6.76185
5.29865	35.3715	8.171	31.9277	2.38529	11.9796	6.5976	6.79005
5.33044	35.5501	8.204	31.9919	2.3996	12.0013	6.6372	6.81688
5.3632	35.7211	8.235	32.048	2.41521	12.0225	6.678	6.84476
5.39499	35.8743	8.267	32.1049	2.42866	12.0428	6.7176	6.87251
5.42678	36.0445	8.298	32.1612	2.44384	12.063	6.7572	6.90004
5.46146	36.2126	8.327	32.2222	2.45772	12.0831	6.798	6.92773
5.49133	36.3687	8.36	32.2906	2.47203	12.103	6.84	6.95587
5.52119	36.5095	8.396	32.3626	2.48634	12.1227	6.8772	6.98401
5.55106	36.6721	8.431	32.438	2.50108	12.1423	6.918	7.01097
5.58382	36.8348	8.469	32.5192	2.51453	12.162	6.96	7.03825
5.61561	36.9903	8.502	32.5971	2.52884	12.1816	6.9972	7.0669
5.65029	37.1567	8.535	32.6709	2.54359	12.2015	7.038	7.09465
5.68208	37.3066	8.571	32.7398	2.55876	12.2215	7.08	7.12255
5.7158	37.4564	8.606	32.8022	2.57308	12.2417	7.1172	7.14968
5.74663	37.5882	8.64	32.8624	2.58782	12.2621	7.1604	7.17636
5.78035	37.7341	8.673	32.9212	2.60127	12.2823	7.1976	7.20363
5.81407	37.8777	8.704	32.9779	2.61645	12.3023	7.2372	7.22903
5.84875	38.0239	8.735	33.0346	2.63032	12.3225	7.2804	7.25463
5.87861	38.1404	8.769	33.0898	2.64464	12.3422	7.3176	7.27959
5.9104	38.2676	8.802	33.1466	2.65895	12.3619	7.3572	7.30283
5.94316	38.3971	8.837	33.203	2.67456	12.3813	7.398	7.32842
5.97303	38.5141	8.871	33.2587	2.688	12.4006	7.4376	7.35208
6.00482	38.6289	8.902	33.3147	2.70232	12.4196	7.4772	7.37705
6.03757	38.7512	8.935	33.366	2.71706	12.4384	7.518	7.40337
6.06936	38.8734	8.971	33.4169	2.73051	12.4567	7.5576	7.4283
6.10308	38.994	9.004	33.4661	2.74482	12.4748	7.5972	7.45362
6.13584	39.1056	9.037	33.5113	2.76043	12.4927	7.638	7.48009
6.16763	39.2085	9.069	33.5568	2.77474	12.5107	7.6752	7.50583
6.19942	39.3096	9.102	33.5997	2.78992	12.5284	7.7172	7.53044
6.2341	39.4	9.133	33.6424	2.8038	12.5459	7.7604	7.55388
6.26397	39.4568	9.165	33.6889	2.81724	12.5632	7.8	7.57867
6.29576	39.5255	9.198	33.7346	2.83156	12.5802	7.8372	7.60378
6.32852	39.5714	9.233	33.7835	2.84587	12.5973	7.8804	7.62986
6.35838	39.6089	9.267	33.8364	2.85974	12.6146	7.9224	7.65621
6.39017	39.641	9.3	33.8896	2.87579	12.6321	7.962	7.68167
6.42486	39.6964	9.335	33.9446	2.89054	12.6504	8.0028	7.70849
6.45665	39.742	9.371	33.9961	2.90398	12.6695	8.0424	7.73634
6.48844	39.7835	9.404	34.0416	2.91829	12.6891	8.082	7.76083
6.52119	39.824	9.44	34.083	2.93391	12.7083	8.1252	7.7846
6.55299	39.8668	9.473	34.12	2.94735	12.7269	8.1624	7.80591
6.58671	39.9236	9.504	34.1542	2.9634	12.7446	8.202	7.82531
6.61753	39.9753	9.535	34.1886	2.97814	12.7611	8.2404	7.84564
6.64933	40.0037	9.569	34.2201	2.99332	12.7764	8.28	7.86481
6.68304	40.0639	9.6	34.253	3.00763	12.7908	8.3172	7.88407
6.71387	40.1087	9.635	34.2861	3.02238	12.8046	8.358	7.90482
6.74374	40.1527	9.669	34.3228	3.03582	12.8184	8.3976	7.92548
6.77553	40.1978	9.698	34.3588	3.05013	12.8318	8.4372	7.94897
6.80829	40.2613	9.731	34.3897	3.06488	12.8448	8.478	7.97284
6.84008	40.3124	9.767	34.4217	3.07832	12.8571	8.5176	7.99759
6.87187	40.3763	9.8	34.4517	3.09177	12.8692	8.5572	8.0219
6.90462	40.4276	9.831	34.4778	3.10738	12.8805	8.6004	8.04698
6.93642	40.4812	9.865	34.5063	3.12169	12.8917	8.6376	8.07349
6.96821	40.5466	9.898	34.5301	3.13687	12.9032	8.6772	8.09795
7.00096	40.6096	9.929	34.5586	3.15075	12.9155	8.7204	8.12125
7.03083	40.6547	9.962	34.5891	3.16506	12.9289	8.76	8.14354
7.06455	40.7133	9.996	34.6213	3.18024	12.9434	8.7996	8.16254
7.09538	40.7651	10.031	34.6579	3.19499	12.9586	8.8404	8.18247
7.12524	40.814	10.067	34.6949	3.20756	12.9742	8.88	8.20239
7.15703	40.8785	10.1	34.7301	3.22274	12.9898	8.9172	8.22386
7.19171	40.9494	10.137	34.7645	3.23836	13.0054	8.9604	8.24648
7.22351	41.0017	10.171	34.7945	3.2518	13.0201	9	8.27018
7.2553	41.0652	10.204	34.822	3.26611	13.0344	9.042	8.29439
7.28516	41.1068	10.237	34.8445	3.28172	13.0478	9.0828	8.31958
7.31985	41.174	10.275	34.8625	3.29604	13.0604	9.1224	8.34235
7.35356	41.238	10.308	34.8792	3.31122	13.0727	9.162	8.36268
7.38632	41.2998	10.337	34.8945	3.32596	13.0846	9.2004	8.38149
7.41811	41.3357	10.371	34.9097	3.3394	13.0962	9.24	8.39864
7.4499	41.388	10.404	34.923	3.35372	13.1078	9.2772	8.41614
7.48266	41.4397	10.437	34.9337	3.36846	13.1195	9.318	8.43448
7.51445	41.4863	10.469	34.9507	3.38191	13.131	9.3576	8.45252
7.54432	41.522	10.5	34.9676	3.39622	13.1426	9.3948	8.47351
7.57707	41.584	10.533	34.983	3.41096	13.1544	9.438	8.49595
7.60886	41.6287	10.567	34.9992	3.42441	13.1662	9.4776	8.52156
7.64066	41.6709	10.6	35.0119	3.43959	13.1782	9.5196	8.54683
7.67341	41.7064	10.633	35.027	3.4552	13.19	9.5628	8.57251
7.7052	41.7559	10.667	35.0412	3.46864	13.202	9.6024	8.59715
7.73699	41.8026	10.7	35.0531	3.48469	13.2139	9.642	8.61782
7.77168	41.8472	10.733	35.0671	3.49857	13.2255	9.6852	8.63794
7.80154	41.8779	10.765	35.0798	3.51288	13.2363	9.72	8.65614
7.83526	41.9271	10.798	35.0934	3.52806	13.2461	9.7596	8.67257
7.86994	41.9787	10.833	35.1069	3.54194	13.2553	9.8004	8.69066
7.90173	42.0044	10.867	35.1198	3.55538	13.2642	9.8424	8.70786
7.93353	42.0346	10.898	35.1339	3.56969	13.2724	9.8796	8.72685
7.96628	42.0771	10.931	35.1483	3.58444	13.2809	9.9228	8.74596
8	42.1089	10.965	35.1631	3.59788	13.2898	9.9624	8.76273
8.03179	42.1493	11	35.1785	3.6122	13.2997	9.9996	8.77881
8.06262	42.1772	11.035	35.1938	3.62651	13.3104	10.0404	8.7947
8.09441	42.2141	11.071	35.2096	3.64125	13.3218	10.0776	8.8101
8.12813	42.2561	11.102	35.2252	3.65556	13.3337	10.1148	8.82651
8.15896	42.2922	11.137	35.2365	3.66988	13.3461	10.158	8.84394
8.19075	42.3201	11.171	35.2452	3.68549	13.359	10.1976	8.86251
8.22254	42.3627	11.204	35.2499	3.70067	13.3722	10.2348	8.88042
8.2553	42.4	11.237	35.2526	3.71541	13.3856	10.278	8.89844
8.28516	42.429	11.269	35.2585	3.72886	13.3994	10.3176	8.9168
8.31696	42.4677	11.3	35.2598	3.74317	13.4136	10.3572	8.93516
8.34971	42.5157	11.335	35.2606	3.75791	13.4281	10.4004	8.9554
8.3815	42.5575	11.367	35.2612	3.77136	13.4426	10.44	8.97628
8.41137	42.6292	11.4	35.2578	3.78567	13.4568	10.482	8.99646
8.44412	42.6989	11.431	35.2575	3.80128	13.47	10.5252	9.01931
8.47592	42.7796	11.465	35.253	3.8156	13.4829	10.5648	9.04112
8.50963	42.8669	11.496	35.2513	3.82991	13.4955	10.6044	9.06189
8.54239	42.9329	11.529	35.2518	3.84552	13.5074	10.6452	9.08102
8.57418	42.9771	11.562	35.2523	3.8607	13.5188	10.6848	9.09669
8.60597	43.0433	11.596	35.2588	3.87588	13.53	10.7244	9.11099
8.64066	43.0965	11.631	35.2654	3.88976	13.5409	10.7652	9.12415
8.67052	43.1338	11.662	35.2749	3.9032	13.5516	10.8	9.13574
8.70424	43.1841	11.698	35.2853	3.91751	13.5618	10.8396	9.14809
8.73507	43.2487	11.733	35.2913	3.93226	13.5712	10.8804	9.16053
8.76686	43.3209	11.767	35.2975	3.94657	13.5796	10.9176	9.1736
8.79672	43.3989	11.8	35.2998	3.96088	13.5872	10.9572	9.18835
8.82948	43.4748	11.833	35.3024	3.97563	13.594	10.998	9.20501
8.86127	43.5684	11.867	35.3032	3.99081	13.6	11.0352	9.22172
8.89499	43.666	11.9	35.3023	4.00512	13.6058	11.0748	9.23922
8.92775	43.7538	11.933	35.3032	4.019	13.6113	11.118	9.25795
8.95954	43.8235	11.967	35.3055	4.03331	13.617	11.1576	9.27661
8.99133	43.9127	12	35.3087	4.04849	13.6231	11.1972	9.29448
9.02408	43.9967	12.035	35.3163	4.06236	13.6295	11.2404	9.31141
9.05588	44.0699	12.069	35.3229	4.07581	13.6361	11.28	9.32717
9.08767	44.1662	12.102	35.3271	4.09012	13.6431	11.3172	9.3409
9.12042	44.2585	12.137	35.3322	4.10356	13.6506	11.358	9.35449
9.15222	44.3513	12.171	35.3335	4.11831	13.6586	11.3976	9.36692
9.18208	44.446	12.202	35.3333	4.13262	13.6673	11.4372	9.37947
9.21195	44.5302	12.237	35.3337	4.14823	13.6765	11.4744	9.39471
9.24663	44.6364	12.271	35.3309	4.16255	13.6863	11.5152	9.4096
9.27842	44.7478	12.304	35.328	4.17686	13.6969	11.5572	9.42495
9.30829	44.8535	12.337	35.322	4.1916	13.7076	11.598	9.4401
9.34104	44.9542	12.373	35.3135	4.20592	13.7182	11.6352	9.45356
9.37476	45.0937	12.404	35.3031	4.22196	13.7286	11.6748	9.46846
9.40751	45.2193	12.435	35.2923	4.23497	13.7388	11.7144	9.48225
9.43931	45.3366	12.467	35.2839	4.25102	13.7487	11.7552	9.49565
9.47303	45.4755	12.5	35.2732	4.26533	13.7581	11.7948	9.50981
9.50578	45.6086	12.533	35.2667	4.27921	13.7668	11.8344	9.52329
9.53757	45.7271	12.569	35.2659	4.29265	13.7748	11.8752	9.53742
9.56744	45.8452	12.6	35.2651	4.30783	13.7819	11.9148	9.55214
9.60019	45.9558	12.635	35.267	4.32171	13.7884	11.9544	9.56775
9.63198	46.0821	12.671	35.2675	4.33689	13.7943	11.9952	9.58444
9.6657	46.2169	12.704	35.2655	4.3512	13.7998	12.0372	9.60252
9.69653	46.3276	12.737	35.2616	4.36595	13.8052	12.0804	9.62171
9.72832	46.4433	12.773	35.2538	4.38026	13.8104	12.12	9.64005
9.76012	46.5651	12.806	35.2415	4.39457	13.816	12.1644	9.65711
9.79287	46.6649	12.837	35.2275	4.40845	13.8221	12.2052	9.67346
9.82466	46.7845	12.867	35.2133	4.42189	13.8285	12.2448	9.68679
9.86031	46.9228	12.9	35.1998	4.43707	13.8354	12.2844	9.69866
9.89306	47.0451	12.933	35.1886	4.44965	13.843	12.3252	9.70947
9.92486	47.1507	12.967	35.1793	4.46439	13.8517	12.3648	9.71773
9.95472	47.2505	13	35.172	4.47957	13.8612	12.4044	9.72751
9.98748	47.3489	13.033	35.165	4.49388	13.8716	12.4428	9.73727
10.0212	47.4626	13.067	35.1548	4.5095	13.8831	12.4824	9.74508
10.0549	47.5805	13.098	35.1472	4.52294	13.8951	12.5196	9.75477
10.0838	47.654	13.131	35.1384	4.53725	13.9072	12.5604	9.76546
10.1156	47.7482	13.167	35.1319	4.55287	13.9189	12.5976	9.77739
10.1493	47.8504	13.2	35.1269	4.56718	13.9294	12.6372	9.79081
10.1821	47.9428	13.235	35.123	4.58192	13.9388	12.6804	9.80436
10.2139	48.0389	13.269	35.1197	4.59624	13.9469	12.72	9.81935
10.2476	48.1358	13.304	35.1125	4.61055	13.9542	12.7596	9.83319
10.2804	48.215	13.337	35.1043	4.62529	13.9611	12.8028	9.84651
10.3121	48.3025	13.371	35.0957	4.6396	13.9683	12.8424	9.85824
10.3401	48.3598	13.402	35.0838	4.65392	13.9758	12.8844	9.86801
10.3728	48.4437	13.435	35.0755	4.66736	13.984	12.9228	9.87803
10.4065	48.5279	13.469	35.0665	4.68297	13.9928	12.96	9.88523
10.4383	48.6076	13.502	35.0594	4.69642	14.0022	12.9996	9.8914
10.4711	48.6771	13.537	35.0534	4.71073	14.0115	13.0404	9.89861
10.5029	48.7255	13.571	35.0436	4.72634	14.0209	13.0776	9.90487
10.5047	48.7636	13.604	35.0326	4.74152	14.0304	13.1172	9.91317
10.5151	26.7231	13.635	35.0192	4.7554	14.0397	13.158	9.92067
10.5269	21.4784	13.667	35.0034	4.77145	14.0487	13.1952	9.92981
10.5378	21.4247	13.7	34.9881	4.78663	14.0575	13.2372	9.94117
10.5378	0.0359	13.731	34.9708	4.8005	14.0656	13.278	9.95226
--	--	13.765	34.9543	4.81481	14.0731	13.32	9.9631
--	--	13.796	34.9394	4.82913	14.0798	13.362	9.97377
--	--	13.829	34.9267	4.843	14.0857	13.4028	9.98254
--	--	13.862	34.9185	4.85732	14.0908	13.4448	9.99111
--	--	13.894	34.9131	4.87163	14.0957	13.4844	9.99897
--	--	13.929	34.9121	4.88637	14.1002	13.5252	10.0056
--	--	13.965	34.9121	4.90069	14.105	13.5624	10.0104
--	--	14.002	34.908	4.91586	14.1104	13.6044	10.0149
--	--	14.035	34.9039	4.92974	14.1164	13.6452	10.0192
--	--	14.069	34.896	4.94405	14.123	13.6824	10.0238
--	--	14.102	34.8833	4.95923	14.1301	13.7196	10.0276
--	--	14.133	34.8739	4.97311	14.1375	13.7628	10.0312
--	--	14.167	34.8621	4.98742	14.145	13.8024	10.0351
--	--	14.2	34.8528	5.00173	14.1523	13.842	10.0396
--	--	14.235	34.8458	5.01648	14.1598	13.8804	10.0489
--	--	14.271	34.8392	5.03079	14.1672	13.92	10.0594
--	--	14.302	34.8338	5.0451	14.1749	13.9596	10.071
--	--	14.337	34.8242	5.05985	14.1822	15.0139	10.2837
--	--	14.371	34.8114	5.07416	14.1892	16.0357	10.3729
--	--	14.406	34.798	5.08934	14.1959	17.0772	10.4775
--	--	14.437	34.783	5.10322	14.2021	18.1203	10.6029
--	--	14.471	34.7706	5.1184	14.2076	19.0376	10.7276
--	--	14.502	34.7559	5.13271	14.2129	20.1683	10.8029
--	--	14.535	34.7438	5.14659	14.2179	21.0372	10.93
--	--	14.569	34.7327	5.1609	14.223	22.4424	11.0222
--	--	14.602	34.7208	5.17608	14.2278	22.482	11.0271
--	--	14.635	34.7099	5.18996	14.2328	22.5252	11.0316
--	--	14.669	34.6985	5.2034	14.2377	22.5672	11.036
--	--	14.702	34.6863	5.21771	14.2429	22.602	11.0386
--	--	14.735	34.6759	5.23246	14.2478	22.6452	11.0412
--	--	14.769	34.6626	5.24677	14.2532	22.6848	11.0427
--	--	14.804	34.6472	5.26195	14.2589	22.722	11.0435
--	--	14.835	34.6332	5.27583	14.2649	22.7628	11.0451
--	--	14.869	34.6181	5.29014	14.2712	22.8024	11.0474
--	--	14.9	34.6043	5.30445	14.2776	22.842	11.0479
--	--	14.931	34.5931	5.3192	14.2839	22.8828	11.0501
--	--	14.965	34.581	5.33351	14.2904	22.9176	11.0529
--	--	15	34.5727	5.34782	14.2964	22.9572	11.0552
--	--	15.033	34.5646	5.36126	14.3027	22.998	11.0592
--	--	15.067	34.5576	5.37601	14.3092	23.0376	11.0639
--	--	15.1	34.5521	5.39032	14.3163	23.0772	11.0689
--	--	15.133	34.5446	5.40463	14.3236	23.1204	11.0752
--	--	15.169	34.5396	5.42024	14.3311	23.16	11.0795
--	--	15.204	34.5342	5.43456	14.3388	23.1996	11.0855
--	--	15.237	34.5285	5.44713	14.3467	23.2404	11.0901
--	--	15.273	34.5217	5.46275	14.3544	23.2824	11.0945
--	--	15.304	34.5092	5.47793	14.3622	23.322	11.0981
--	--	15.337	34.4957	5.49267	14.3698	23.3652	11.1012
--	--	15.369	34.4791	5.50698	14.3777	23.4024	11.1041
--	--	15.4	34.4625	5.52216	14.3858	23.442	11.1056
--	--	15.433	34.4502	5.53604	14.3946	23.4828	11.1077
--	--	15.467	34.4385	5.54948	14.4037	23.5224	11.1112
--	--	15.5	34.4296	5.5638	14.413	23.5596	11.1131
--	--	15.535	34.4228	5.57811	14.422	23.6028	11.1163
--	--	15.569	34.4146	5.59372	14.4307	23.6424	11.1176
--	--	15.602	34.4082	5.60803	14.4386	23.6796	11.1183
--	--	15.635	34.4008	5.62278	14.4458	23.7204	11.1192
--	--	15.669	34.3903	5.63796	14.4519	23.7576	11.1193
--	--	15.704	34.3809	5.6514	14.4573	23.7948	11.1198
--	--	15.737	34.3705	5.66701	14.4621	23.8344	11.1233
--	--	15.767	34.3598	5.68219	14.4667	23.8752	11.1276
--	--	15.8	34.3504	5.6965	14.4708	23.9148	11.1337
--	--	15.835	34.3393	5.71038	14.4751	23.958	11.1401
--	--	15.867	34.3305	5.72383	14.4798	23.9976	11.1449
--	--	15.9	34.3226	5.73727	14.4849	24.0348	11.1486
--	--	15.933	34.3153	5.75158	14.4903	24.078	11.1516
--	--	15.967	34.3087	5.7672	14.4961	24.1176	11.1532
--	--	16.002	34.3007	5.78151	14.5023	24.1548	11.156
--	--	16.035	34.2963	5.79712	14.5086	24.198	11.1604
--	--	16.069	34.2896	5.8123	14.5151	24.24	11.1663
--	--	16.102	34.2791	5.82574	14.5215	24.2796	11.1706
--	--	16.135	34.2701	5.84049	14.5278	24.3252	11.1756
--	--	16.169	34.2568	5.85567	14.534	24.3624	11.1803
--	--	16.2	34.2447	5.86998	14.5397	24.3996	11.1815
--	--	16.231	34.2329	5.88473	14.5452	24.4404	11.1834
--	--	16.265	34.2222	5.89817	14.5504	24.48	11.1838
--	--	16.298	34.213	5.91161	14.5552	24.5172	11.183
--	--	16.331	34.2017	5.92636	14.5599	24.558	11.1836
--	--	16.365	34.1917	5.94067	14.5648	24.5976	11.1831
--	--	16.398	34.1834	5.95498	14.57	24.6348	11.1836
--	--	16.429	34.1735	5.96973	14.5754	24.678	11.1863
--	--	16.465	34.1653	5.98491	14.5809	24.7152	11.1897
--	--	16.5	34.1561	5.99835	14.5862	24.7572	11.1938
--	--	16.533	34.1456	6.01396	14.5914	24.8028	11.1985
--	--	16.567	34.1345	6.02828	14.5962	24.8424	11.2031
--	--	16.6	34.1249	6.04346	14.6007	24.882	11.2075
--	--	16.633	34.1126	6.0582	14.605	24.9228	11.212
--	--	16.665	34.1031	6.07165	14.6092	24.9624	11.2151
--	--	16.698	34.0935	6.08509	14.613	24.9996	11.2175
--	--	16.733	34.0873	6.09984	14.6168	25.0452	11.2198
--	--	16.769	34.0826	6.11415	14.6207	25.0848	11.2231
--	--	16.804	34.0801	6.12759	14.625	25.122	11.2268
--	--	16.837	34.076	6.1419	14.6299	25.1652	11.23
--	--	16.871	34.0653	6.15752	14.6358	25.2048	11.2327
--	--	16.906	34.0532	6.17269	14.6424	25.2444	11.233
--	--	16.94	34.0403	6.18657	14.6502	25.2876	11.234
--	--	16.969	34.0238	6.20175	14.6586	25.3224	11.2339
--	--	17.002	34.0119	6.21606	14.6673	25.3596	11.2318
--	--	17.035	33.9991	6.23168	14.6758	25.398	11.2313
--	--	17.067	33.9909	6.24425	14.6842	25.4352	11.2305
--	--	17.102	33.9862	6.25857	14.6917	25.4748	11.2305
--	--	17.135	33.9819	6.27418	14.6982	25.518	11.2338
--	--	17.171	33.9781	6.28849	14.704	25.5576	11.2362
--	--	17.204	33.973	6.30193	14.7089	25.5948	11.2409
--	--	17.237	33.965	6.31668	14.7131	25.638	11.2461
--	--	17.271	33.9558	6.33186	14.7173	25.6776	11.2509
--	--	17.304	33.9435	6.3453	14.7211	25.7196	11.256
--	--	17.337	33.9314	6.35875	14.7249	25.7628	11.2594
--	--	17.371	33.9195	6.37436	14.7285	25.8024	11.2612
--	--	17.404	33.9093	6.38867	14.732	25.842	11.2612
--	--	17.435	33.9012	6.40342	14.7357	25.8828	11.2601
--	--	17.469	33.8957	6.41773	14.7396	25.9176	11.26
--	--	17.502	33.8919	6.43031	14.7441	25.9548	11.2597
--	--	17.535	33.8882	6.44462	14.749	25.998	11.2617
--	--	17.571	33.8807	6.46023	14.7548	26.0376	11.2652
--	--	17.604	33.8739	6.47368	14.7615	26.0772	11.2696
--	--	17.635	33.865	6.48885	14.7687	26.118	11.2756
--	--	17.669	33.854	6.50447	14.7763	26.1576	11.2803
--	--	17.702	33.8456	6.51791	14.7839	26.1996	11.2843
--	--	17.735	33.8353	6.53222	14.7915	26.2404	11.2888
--	--	17.769	33.8271	6.5487	14.798	26.28	11.2923
--	--	17.802	33.822	6.56302	14.8035	26.322	11.2946
--	--	17.835	33.815	6.57863	14.8079	26.3628	11.2969
--	--	17.867	33.8125	6.59294	14.8115	26.4	11.2967
--	--	17.9	33.8062	6.60638	14.8145	26.4372	11.2974
--	--	17.933	33.7968	6.622	14.8171	26.478	11.2987
--	--	17.967	33.7872	6.63631	14.8197	26.5152	11.3003
--	--	18	33.7772	6.64889	14.8226	26.5548	11.3038
--	--	18.029	33.7702	6.66363	14.8256	26.598	11.3079
--	--	18.062	33.7615	6.67881	14.829	26.6376	11.3124
--	--	18.098	33.7548	6.69225	14.8323	26.6772	11.3179
--	--	18.133	33.7519	6.707	14.8357	26.7204	11.3222
--	--	18.167	33.748	6.72218	14.839	26.76	11.3266
--	--	18.2	33.7474	6.73649	14.842	26.802	11.3294
--	--	18.233	33.7443	6.7521	14.8452	26.8428	11.3329
--	--	18.267	33.7392	6.76642	14.8485	26.8824	11.3363
--	--	18.3	33.7348	6.77986	14.8518	26.922	11.339
--	--	18.333	33.7301	6.7946	14.8555	26.9628	11.3423
--	--	18.367	33.7283	6.80892	14.8592	27	11.3461
--	--	18.4	33.7288	6.82149	14.8632	27.0396	11.3492
--	--	18.433	33.727	6.83711	14.8675	27.0828	11.3533
--	--	18.469	33.7265	6.85142	14.8721	27.1224	11.3567
--	--	18.504	33.7246	6.86486	14.8768	27.162	11.3608
--	--	18.535	33.7184	6.87917	14.8817	27.2004	11.365
--	--	18.571	33.7111	6.89479	14.8865	27.2424	11.367
--	--	18.604	33.6999	6.9091	14.8917	27.282	11.369
--	--	18.635	33.6871	6.92471	14.8972	27.3228	11.3705
--	--	18.667	33.6767	6.93989	14.9032	27.3624	11.3711
--	--	18.7	33.6663	6.9542	14.9093	27.3996	11.3731
--	--	18.733	33.6576	6.96808	14.9155	27.4428	11.3732
--	--	18.765	33.6489	6.98239	14.9216	27.48	11.3752
--	--	18.798	33.6437	6.99584	14.9273	27.5172	11.3784
--	--	18.831	33.6413	7.01145	14.9322	27.5604	11.3812
--	--	18.865	33.6365	7.02489	14.9365	27.6	11.3844
--	--	18.9	33.6355	7.03921	14.94	27.642	11.387
--	--	18.933	33.6337	7.05395	14.9431	27.6804	11.3892
--	--	18.967	33.6307	7.06913	14.9457	27.72	11.3894
--	--	19.002	33.6295	7.08431	14.9484	27.7596	11.3878
--	--	19.037	33.6242	7.09905	14.9513	27.8004	11.3869
--	--	19.069	33.6183	7.1125	14.9546	27.8376	11.3859
--	--	19.102	33.6117	7.12681	14.9575	27.8748	11.3863
--	--	19.135	33.6034	7.14156	14.9605	27.9144	11.3879
--	--	19.169	33.5971	7.155	14.9634	27.9552	11.3896
--	--	19.204	33.5927	7.16844	14.9663	27.9948	11.3931
--	--	19.235	33.5896	7.18406	14.9693	28.038	11.3969
--	--	19.271	33.5892	7.1975	14.9724	28.0776	11.3993
--	--	19.304	33.5868	7.21181	14.9758	28.1172	11.4034
--	--	19.34	33.5831	7.22613	14.9799	28.158	11.4073
--	--	19.373	33.5775	7.24174	14.9842	28.1976	11.4112
--	--	19.408	33.5681	7.25518	14.989	28.242	11.416
--	--	19.437	33.5585	7.2708	14.9942	28.2852	11.4192
--	--	19.471	33.5451	7.28424	14.9998	28.3224	11.4222
--	--	19.502	33.5297	7.29942	15.0059	28.362	11.4244
--	--	19.533	33.5158	7.31416	15.0124	28.4028	11.4253
--	--	19.567	33.5028	7.32848	15.0194	28.44	11.4267
--	--	19.598	33.4971	7.34192	15.0268	28.4796	11.4284
--	--	19.631	33.4922	7.35623	15.0344	28.5204	11.4315
--	--	19.667	33.4882	7.37098	15.0421	28.56	11.4345
--	--	19.7	33.4865	7.38529	15.0495	28.602	11.4377
--	--	19.733	33.4803	7.4009	15.0565	28.6428	11.4418
--	--	19.767	33.4733	7.41521	15.0625	28.6824	11.4443
--	--	19.8	33.4611	7.43039	15.0681	28.722	11.4468
--	--	19.831	33.4459	7.44514	15.0731	28.7628	11.4481
--	--	19.862	33.4327	7.46032	15.0774	28.8024	11.4468
--	--	19.896	33.4204	7.47463	15.081	28.842	11.4468
--	--	19.929	33.4127	7.49024	15.0843	28.878	11.4461
--	--	19.965	33.4105	7.50282	15.0873	28.9152	11.4466
--	--	19.996	33.412	7.51713	15.0903	28.9548	11.4488
--	--	20.031	33.4147	7.53188	15.0933	28.998	11.4512
--	--	20.065	33.4162	7.54532	15.0963	29.0376	11.4547
--	--	20.1	33.4161	7.55963	15.0997	29.0796	11.4599
--	--	20.133	33.4154	7.57438	15.1038	29.118	11.464
--	--	20.167	33.4149	7.58956	15.1081	29.1576	11.4667
--	--	20.202	33.413	7.60474	15.1128	29.1972	11.4685
--	--	20.235	33.4106	7.61948	15.1178	29.238	11.4696
--	--	20.271	33.4063	7.63379	15.1225	29.2776	11.4709
--	--	20.304	33.4028	7.6481	15.1271	29.3172	11.4729
--	--	20.335	33.3978	7.66285	15.1314	29.358	11.4754
--	--	20.369	33.3911	7.67629	15.1353	29.3976	11.4794
--	--	20.4	33.3844	7.69061	15.1388	29.4372	11.4842
--	--	20.433	33.3753	7.70535	15.142	29.478	11.4907
--	--	20.467	33.3693	7.71966	15.1453	29.52	11.4962
--	--	20.5	33.3647	7.73311	15.1488	29.562	11.5016
--	--	20.531	33.357	7.74785	15.1527	29.6028	11.5052
--	--	20.567	33.3536	7.76216	15.157	29.6424	11.5054
--	--	20.602	33.35	7.77734	15.1614	29.682	11.5057
--	--	20.633	33.349	7.79209	15.1662	29.7204	11.5042
--	--	20.667	33.3483	7.8064	15.1708	29.7576	11.502
--	--	20.704	33.3458	7.82071	15.175	29.7996	11.5018
--	--	20.737	33.3455	7.83633	15.1789	29.8404	11.5017
--	--	20.771	33.3465	7.84977	15.1828	29.8776	11.5044
--	--	20.802	33.3462	7.86408	15.1868	29.9172	11.5096
--	--	20.837	33.3433	7.87969	15.1909	29.958	11.5147
--	--	20.871	33.3377	7.89227	15.195	30	11.5212
--	--	20.904	33.334	7.90658	15.1989	30.042	11.5276
--	--	20.937	33.3304	7.92133	15.2023	30.0828	11.5337
--	--	20.971	33.3272	7.93477	15.2053	30.1248	11.539
--	--	21.006	33.324	7.94995	15.2078	30.168	11.542
--	--	21.037	33.322	7.9647	15.21	30.2052	11.5442
--	--	21.073	33.3199	7.97901	15.2122	30.2448	11.5444
--	--	21.108	33.3177	7.99419	15.2149	30.2844	11.5431
--	--	21.14	33.311	8.00893	15.2181	30.3228	11.5416
--	--	21.173	33.3039	8.02238	15.2219	30.3624	11.5394
--	--	21.202	33.2956	8.03669	15.2259	30.3996	11.539
--	--	21.235	33.2835	8.05013	15.2298	30.4404	11.5383
--	--	21.269	33.2734	8.06401	15.2335	30.4776	11.5377
--	--	21.302	33.2637	8.07832	15.237	30.5196	11.5401
--	--	21.333	33.2551	8.0935	15.2401	30.558	11.5419
--	--	21.367	33.2502	8.10825	15.2434	30.5976	11.5436
--	--	21.4	33.2413	8.12343	15.2472	30.6396	11.5461
--	--	21.431	33.2361	8.13687	15.2519	30.6804	11.5466
--	--	21.465	33.2291	8.15162	15.2571	30.7176	11.5469
--	--	21.498	33.2217	8.16593	15.2627	30.7596	11.5468
--	--	21.531	33.2163	8.18024	15.2684	30.798	11.5464
--	--	21.565	33.2124	8.19499	15.2738	30.8376	11.547
--	--	21.596	33.2123	8.2093	15.2787	30.8748	11.5477
--	--	21.631	33.2131	8.22361	15.2833	30.918	11.5495
--	--	21.667	33.215	8.23836	15.2877	30.9576	11.552
--	--	21.702	33.2211	8.25267	15.2924	30.9972	11.5555
--	--	21.733	33.2242	8.26698	15.2974	31.038	11.5604
--	--	21.769	33.2269	8.28259	15.3028	31.0776	11.5649
--	--	21.804	33.2259	8.2969	15.3086	31.1196	11.5688
--	--	21.837	33.2222	8.31165	15.3145	31.1604	11.572
--	--	21.871	33.2162	8.32596	15.3199	31.2024	11.5741
--	--	21.902	33.2062	8.34027	15.3251	31.242	11.5752
--	--	21.935	33.1916	8.35589	15.3301	31.2804	11.575
--	--	21.969	33.179	8.36933	15.3352	31.3176	11.5731
--	--	21.998	33.1672	8.38451	15.3402	31.3572	11.5714
--	--	22.029	33.1581	8.40012	15.3455	31.3944	11.5701
--	--	22.062	33.1541	8.41357	15.3509	31.4376	11.5712
--	--	22.098	33.1507	8.42788	15.3566	31.4748	11.575
--	--	22.131	33.1518	8.44262	15.3621	31.5144	11.5778
--	--	22.167	33.1561	8.45693	15.3674	31.5576	11.582
--	--	22.202	33.1601	8.47211	15.3723	31.5972	11.5861
--	--	22.233	33.1659	8.48599	15.3771	31.638	11.5881
--	--	22.271	33.1694	8.5003	15.3813	31.6776	11.5906
--	--	22.304	33.1712	8.51548	15.3852	31.7172	11.5905
--	--	22.34	33.1685	8.5311	15.3889	31.758	11.5898
--	--	22.373	33.1615	8.54367	15.3923	31.7976	11.5901
--	--	22.404	33.1532	8.55885	15.3951	31.8372	11.591
--	--	22.435	33.1408	8.5736	15.3979	31.8744	11.593
--	--	22.467	33.1318	8.58791	15.4003	31.9152	11.5954
--	--	22.498	33.1247	8.60135	15.4028	31.9548	11.5991
--	--	22.531	33.1189	8.61697	15.405	31.9944	11.6019
--	--	22.567	33.1178	8.63041	15.4072	32.0376	11.6043
--	--	22.6	33.1171	8.64559	15.4096	32.0796	11.6075
--	--	22.631	33.1169	8.65947	15.4124	32.118	11.6095
--	--	22.667	33.1184	8.67378	15.4151	32.1576	11.6114
--	--	22.7	33.1181	8.68809	15.4178	32.202	11.6142
--	--	22.735	33.1181	8.7037	15.4204	32.2404	11.616
--	--	22.771	33.1201	8.71715	15.4232	32.2824	11.618
--	--	22.804	33.1207	8.73233	15.4259	32.3244	11.6199
--	--	22.837	33.1184	8.74707	15.4287	32.3652	11.6201
--	--	22.871	33.1151	8.76052	15.4315	32.4048	11.6211
--	--	22.904	33.1082	8.77396	15.4347	32.442	11.6219
--	--	22.935	33.1005	8.78957	15.4378	32.4804	11.6209
--	--	22.969	33.0921	8.80302	15.4413	32.5224	11.6209
--	--	23.002	33.0847	8.8182	15.4445	32.562	11.6209
--	--	23.033	33.0804	8.83208	15.4476	32.6004	11.6215
--	--	23.067	33.0771	8.84639	15.4504	32.64	11.6221
--	--	23.1	33.0759	8.8607	15.4532	32.6796	11.622
--	--	23.135	33.073	8.87631	15.4561	32.7204	11.6232
--	--	23.169	33.0686	8.88976	15.4589	32.76	11.6239
--	--	23.202	33.0633	8.90407	15.4618	32.802	11.6261
--	--	23.235	33.0539	8.91968	15.465	32.8428	11.6284
--	--	23.267	33.0462	8.93313	15.4682	32.8848	11.6304
--	--	23.298	33.0377	8.94744	15.4717	32.922	11.6336
--	--	23.331	33.0313	8.96218	15.4748	32.9628	11.6358
--	--	23.365	33.031	8.97563	15.4781	33.0048	11.6379
--	--	23.4	33.0336	8.98994	15.4818	33.042	11.6405
--	--	23.433	33.0382	9.00425	15.4861	33.0828	11.6419
--	--	23.469	33.0414	9.019	15.4907	33.1224	11.6445
--	--	23.502	33.0414	9.03417	15.4958	33.162	11.6461
--	--	23.537	33.0423	9.04892	15.501	33.2028	11.6485
--	--	23.569	33.0419	9.0615	15.5068	33.2448	11.6524
--	--	23.602	33.0385	9.07668	15.5127	33.2844	11.6553
--	--	23.637	33.0328	9.09229	15.5187	33.3252	11.6577
--	--	23.671	33.026	9.10573	15.5244	33.3648	11.6606
--	--	23.702	33.0187	9.12091	15.5305	33.4044	11.6612
--	--	23.735	33.0129	9.13566	15.5367	33.4428	11.6609
--	--	23.769	33.0068	9.14997	15.5435	33.4824	11.6596
--	--	23.802	33.0031	9.16341	15.5506	33.5196	11.6582
--	--	23.833	33.002	9.17773	15.5577	33.558	11.6574
--	--	23.869	33.0024	9.19247	15.5644	33.5976	11.6573
--	--	23.902	33.0043	9.20765	15.5708	33.6372	11.6576
--	--	23.935	33.0046	9.2224	15.5762	33.678	11.6591
--	--	23.971	33.0044	9.23671	15.5806	33.7152	11.6604
--	--	24.004	33.0038	9.25189	15.5838	33.7548	11.6612
--	--	24.037	33.0012	9.26663	15.5862	33.7944	11.6586
--	--	24.071	32.9999	9.28094	15.5882	33.8352	11.6566
--	--	24.102	32.9961	9.29612	15.59	33.87	11.6554
--	--	24.137	32.9932	9.31087	15.5918	33.9096	11.6551
--	--	24.171	32.9896	9.32431	15.5938	33.9504	11.6583
--	--	24.202	32.9833	9.33776	15.5965	33.9924	11.6632
--	--	24.233	32.9789	9.3512	15.6	34.032	11.6692
--	--	24.267	32.9731	9.36681	15.6038	34.0776	11.6783
--	--	24.3	32.9667	9.38199	15.6082	34.1196	11.6854
--	--	24.333	32.9657	9.39587	15.6129	34.1604	11.6909
--	--	24.365	32.9664	9.41018	15.6178	34.2024	11.6946
--	--	24.4	32.9671	9.42623	15.6228	34.2444	11.6957
--	--	24.433	32.9664	9.44011	15.6276	34.2852	11.6946
--	--	24.469	32.9639	9.45529	15.6321	34.3224	11.6921
--	--	24.5	32.9591	9.47047	15.6364	34.362	11.6888
--	--	24.533	32.953	9.48521	15.6399	34.398	11.6851
--	--	24.565	32.9459	9.49866	15.6431	34.4352	11.6831
--	--	24.598	32.9416	9.5121	15.6458	34.4748	11.6837
--	--	24.629	32.9362	9.52598	15.648	34.5144	11.6849
--	--	24.665	32.9324	9.54029	15.65	34.5576	11.6877
--	--	24.698	32.9292	9.5546	15.6519	34.5972	11.693
--	--	24.731	32.9261	9.56935	15.6541	34.638	11.6984
--	--	24.762	32.9249	9.58366	15.6565	34.68	11.7039
--	--	24.796	32.9227	9.59884	15.6593	34.722	11.7086
--	--	24.831	32.9206	9.61358	15.6623	34.7652	11.7108
--	--	24.865	32.9196	9.62703	15.6658	34.8048	11.7129
--	--	24.9	32.9156	9.64221	15.6698	34.8444	11.7139
--	--	24.933	32.916	9.65695	15.6741	34.8852	11.7127
--	--	24.967	32.9118	9.67126	15.679	34.9248	11.7119
--	--	24.998	32.9086	9.68471	15.6845	34.962	11.7099
--	--	25.031	32.908	9.69815	15.6903	35.0004	11.7091
--	--	25.067	32.9073	9.7129	15.6964	35.04	11.709
--	--	25.1	32.9102	9.72808	15.703	35.0796	11.709
--	--	25.137	32.9169	9.74152	15.7097	35.1204	11.7116
--	--	25.171	32.9222	9.75713	15.7165	35.1576	11.7142
--	--	25.206	32.9263	9.77145	15.7234	35.1996	11.7177
--	--	25.24	32.9271	9.78706	15.73	35.2428	11.7215
--	--	25.275	32.9246	9.80137	15.7364	35.2848	11.7237
--	--	25.306	32.9178	9.81655	15.7423	35.3244	11.7262
--	--	25.34	32.9092	9.83043	15.7473	35.3652	11.726
--	--	25.371	32.8988	9.84561	15.7517	35.4024	11.7245
--	--	25.402	32.8891	9.85905	15.7557	35.4396	11.7223
--	--	25.433	32.8812	9.87293	15.7589	35.478	11.7189
--	--	25.469	32.878	9.88724	15.7617	35.5176	11.7184
--	--	25.502	32.8769	9.90242	15.7644	35.5572	11.7184
--	--	25.535	32.8791	9.915	15.7669	35.5944	11.7195
--	--	25.569	32.8822	9.92974	15.7693	35.6376	11.7226
--	--	25.602	32.8829	9.94492	15.7718	35.6772	11.725
--	--	25.637	32.884	9.95837	15.7741	35.718	11.7291
--	--	25.671	32.882	9.97311	15.7765	35.76	11.7331
--	--	25.702	32.8771	9.98829	15.7787	35.7996	11.735
--	--	25.737	32.8747	10.003	15.781	35.8428	11.7357
--	--	25.771	32.8712	10.0174	15.7835	35.8824	11.7346
--	--	25.802	32.8721	10.0317	15.7865	35.9196	11.7328
--	--	25.835	32.8766	10.0442	15.7899	35.958	11.7314
--	--	25.871	32.8802	10.059	15.7939	35.9952	11.7307
--	--	25.906	32.8842	10.0742	15.7985	36.0372	11.7311
--	--	25.94	32.8876	10.0876	15.8038	36.078	11.7332
--	--	25.971	32.8868	10.1032	15.8094	36.12	11.7368
--	--	26.004	32.8826	10.1184	15.8155	36.1596	11.7409
--	--	26.037	32.8753	10.1318	15.8218	36.2004	11.7432
--	--	26.069	32.8652	10.1466	15.8285	36.2424	11.7444
--	--	26.1	32.8536	10.1626	15.8348	36.2796	11.7444
--	--	26.133	32.8432	10.1774	15.8407	36.3204	11.7428
--	--	26.165	32.8354	10.1926	15.8459	36.36	11.7425
--	--	26.196	32.8318	10.2069	15.8501	36.3972	11.741
--	--	26.229	32.8289	10.2208	15.8534	36.438	11.7402
--	--	26.262	32.8289	10.2359	15.8557	36.4776	11.7413
--	--	26.298	32.8285	10.2502	15.8573	36.5148	11.7416
--	--	26.331	32.8329	10.2641	15.8587	36.558	11.7437
--	--	26.365	32.8385	10.2784	15.8599	36.5976	11.7453
--	--	26.398	32.8417	10.2927	15.8613	36.6372	11.7456
--	--	26.433	32.8469	10.3066	15.8629	36.678	11.7476
--	--	26.469	32.8499	10.3209	15.8649	36.7176	11.7499
--	--	26.502	32.8509	10.3352	15.8673	36.7572	11.7528
--	--	26.535	32.8536	10.35	15.87	36.8004	11.756
--	--	26.569	32.8502	10.3652	15.8733	36.8424	11.7591
--	--	26.602	32.8471	10.3795	15.8773	36.882	11.7618
--	--	26.633	32.8414	10.3942	15.8815	36.9228	11.7632
--	--	26.667	32.8363	10.4085	15.8863	36.9624	11.7641
--	--	26.7	32.8343	10.4229	15.8916	36.9996	11.7649
--	--	26.731	32.8314	10.4367	15.8972	37.0404	11.7637
--	--	26.767	32.8318	10.4519	15.9026	37.0824	11.763
--	--	26.8	32.8348	10.4662	15.908	37.122	11.7628
--	--	26.833	32.8383	10.4801	15.9127	37.1628	11.7633
--	--	26.867	32.8438	10.4944	15.9167	37.2	11.7659
--	--	26.904	32.8466	10.5096	15.9198	37.2396	11.7676
--	--	26.937	32.8483	10.5252	15.9221	37.2828	11.7702
--	--	26.971	32.8487	10.5395	15.924	37.3224	11.7727
--	--	27.002	32.8457	10.5538	15.9257	37.362	11.7733
--	--	27.037	32.8411	10.5686	15.9271	37.4028	11.7747
--	--	27.069	32.8324	10.5829	15.9287	37.4424	11.7731
--	--	27.102	32.8228	10.5963	15.9301	37.4796	11.7713
--	--	27.133	32.8177	10.6102	15.9316	37.518	11.7701
--	--	27.165	32.8118	10.6245	15.9327	37.5576	11.7686
--	--	27.198	32.8072	10.6388	15.9338	37.5972	11.7681
--	--	27.231	32.807	10.6523	15.9351	37.638	11.7692
--	--	27.267	32.8073	10.6679	15.9369	37.6776	11.7697
--	--	27.3	32.8118	10.6831	15.9391	37.7172	11.7694
--	--	27.335	32.8166	10.6969	15.9422	37.758	11.7675
--	--	27.369	32.8198	10.7112	15.9461	37.7976	11.7663
--	--	27.404	32.8232	10.7256	15.9508	37.8324	11.7652
--	--	27.437	32.8229	10.7403	15.9554	37.872	11.7649
--	--	27.473	32.8214	10.7546	15.9598	37.9152	11.7663
--	--	27.506	32.8182	10.7681	15.9641	37.9548	11.7685
--	--	27.537	32.8133	10.7824	15.9684	37.998	11.7722
--	--	27.569	32.8088	10.798	15.9727	38.0376	11.777
--	--	27.602	32.8024	10.8114	15.9772	38.0772	11.7796
--	--	27.635	32.7978	10.8257	15.9818	38.1204	11.7831
--	--	27.669	32.793	10.8414	15.9865	38.16	11.7855
--	--	27.7	32.7873	10.8557	15.9909	38.1996	11.7873
--	--	27.735	32.783	10.8704	15.9948	38.2428	11.79
--	--	27.767	32.7798	10.8847	15.998	38.2848	11.7916
--	--	27.798	32.7769	10.899	16.0006	38.322	11.7928
--	--	27.833	32.7772	10.9138	16.0027	38.3652	11.7947
--	--	27.867	32.7786	10.929	16.0049	38.4072	11.7949
--	--	27.902	32.7819	10.9433	16.0073	38.4444	11.7956
--	--	27.935	32.7883	10.9572	16.0104	38.4828	11.7957
--	--	27.969	32.792	10.9715	16.0141	38.5224	11.7955
--	--	28.004	32.7945	10.9849	16.0186	38.562	11.795
--	--	28.037	32.7953	10.9992	16.0236	38.6028	11.7946
--	--	28.071	32.7901	11.014	16.0288	38.64	11.7951
--	--	28.102	32.7843	11.0291	16.0337	38.6796	11.795
--	--	28.135	32.7722	11.0439	16.0388	38.7204	11.7952
--	--	28.167	32.7604	11.0591	16.0441	38.76	11.796
--	--	28.198	32.7499	11.0734	16.0494	38.7996	11.7955
--	--	28.231	32.7392	11.089	16.0548	38.8404	11.7962
--	--	28.262	32.7328	11.1033	16.0601	38.8776	11.7968
--	--	28.296	32.7298	11.1176	16.0651	38.9172	11.798
--	--	28.327	32.7317	11.1315	16.0697	38.958	11.8014
--	--	28.362	32.7359	11.1458	16.0736	38.9976	11.8054
--	--	28.398	32.7378	11.1601	16.0768	39.0396	11.8099
--	--	28.433	32.7414	11.174	16.0793	39.0828	11.816
--	--	28.467	32.7415	11.1892	16.0815	39.1224	11.8205
--	--	28.498	32.7401	11.2035	16.0835	39.162	11.8225
--	--	28.533	32.7369	11.2191	16.0854	39.2028	11.8225
--	--	28.565	32.731	11.2334	16.0875	39.2424	11.8196
--	--	28.598	32.7264	11.2469	16.0893	39.2772	11.8157
--	--	28.631	32.7242	11.2625	16.0912	39.318	11.8121
--	--	28.665	32.7216	11.2768	16.0934	39.3552	11.809
--	--	28.698	32.7212	11.2902	16.0954	39.3948	11.8083
--	--	28.731	32.7208	11.305	16.0975	39.4344	11.8084
--	--	28.765	32.7206	11.3193	16.0996	39.4752	11.8105
--	--	28.8	32.7251	11.3336	16.1016	39.5148	11.8131
--	--	28.833	32.7286	11.3475	16.1039	39.5544	11.8167
--	--	28.867	32.7328	11.3618	16.1062	39.5976	11.8209
--	--	28.904	32.7397	11.3761	16.1086	39.6372	11.8245
--	--	28.94	32.7449	11.3917	16.1111	39.6804	11.8292
--	--	28.971	32.7506	11.406	16.1137	39.72	11.8334
--	--	29.006	32.7524	11.4203	16.1163	39.762	11.8359
--	--	29.04	32.751	11.4351	16.1188	39.8052	11.8388
--	--	29.073	32.7497	11.4494	16.1215	39.8448	11.8395
--	--	29.106	32.7475	11.4628	16.1244	39.882	11.8398
--	--	29.137	32.7477	11.4785	16.1275	39.9228	11.8402
--	--	29.171	32.7454	11.4928	16.131	39.9624	11.8386
--	--	29.206	32.7439	11.5062	16.1347	40.002	11.8377
--	--	29.24	32.7446	11.5209	16.1387	40.0428	11.8385
--	--	29.271	32.7426	11.5353	16.1427	40.08	11.8388
--	--	29.304	32.7405	11.5496	16.1466	40.1196	11.8399
--	--	29.337	32.7362	11.5652	16.1507	40.1628	11.8408
--	--	29.369	32.7315	11.5786	16.1547	40.2024	11.8421
--	--	29.402	32.7285	11.5938	16.1586	40.242	11.844
--	--	29.437	32.7255	11.6085	16.1622	40.2852	11.8454
--	--	29.469	32.7224	11.6237	16.1654	40.3224	11.8466
--	--	29.502	32.7217	11.6363	16.1682	40.362	11.8469
--	--	29.535	32.7215	11.651	16.1704	40.4028	11.8475
--	--	29.569	32.7211	11.6662	16.1722	40.4424	11.8484
--	--	29.602	32.7216	11.6797	16.1735	40.482	11.8473
--	--	29.635	32.7218	11.6931	16.1748	40.5228	11.8482
--	--	29.669	32.7224	11.7087	16.1761	40.56	11.848
--	--	29.702	32.7236	11.7222	16.1777	40.5996	11.8471
--	--	29.735	32.7229	11.7378	16.1796	40.6404	11.8473
--	--	29.769	32.7249	11.7512	16.1818	40.68	11.8464
--	--	29.802	32.7249	11.7655	16.1843	40.7172	11.8455
--	--	29.837	32.7254	11.7799	16.1872	40.758	11.8462
--	--	29.871	32.7261	11.7955	16.1901	40.7976	11.8464
--	--	29.904	32.7265	11.8089	16.193	40.8372	11.8481
--	--	29.935	32.727	11.8232	16.1958	40.878	11.85
--	--	29.971	32.7244	11.838	16.1986	40.9176	11.8528
--	--	30.002	32.7195	11.8523	16.2017	40.9572	11.8569
--	--	30.035	32.7148	11.8666	16.2055	41.0004	11.8615
--	--	30.065	32.7065	11.8813	16.2099	41.04	11.8652
--	--	30.098	32.7005	11.8956	16.2149	41.082	11.8683
--	--	30.131	32.6952	11.91	16.2206	41.1228	11.8696
--	--	30.162	32.6921	11.9247	16.2271	41.1624	11.8698
--	--	30.196	32.6916	11.939	16.2338	41.1996	11.8678
--	--	30.233	32.6902	11.9546	16.2405	41.2428	11.8649
--	--	30.267	32.6887	11.9698	16.2469	41.2776	11.8628
--	--	30.3	32.6897	11.9833	16.2529	41.3148	11.8608
--	--	30.331	32.6902	11.9989	16.2583	41.358	11.8604
--	--	30.365	32.6918	12.014	16.2629	41.3952	11.8608
--	--	30.4	32.6945	12.0284	16.2663	41.4372	11.8625
--	--	30.435	32.6972	12.0431	16.2689	41.4744	11.8669
--	--	30.469	32.7013	12.0574	16.2706	41.5176	11.8692
--	--	30.502	32.704	12.0717	16.2718	41.5596	11.8712
--	--	30.537	32.7043	12.0865	16.2725	41.6004	11.8729
--	--	30.569	32.7031	12.1008	16.2731	41.6376	11.8725
--	--	30.602	32.7009	12.1142	16.2737	41.6748	11.8732
--	--	30.635	32.7002	12.129	16.2748	41.718	11.8728
--	--	30.671	32.6966	12.1442	16.2765	41.7552	11.8717
--	--	30.704	32.6905	12.1567	16.279	41.7948	11.872
--	--	30.735	32.6844	12.1723	16.2819	41.8344	11.8728
--	--	30.767	32.6753	12.1867	16.2856	41.8776	11.8738
--	--	30.798	32.671	12.201	16.2897	41.9148	11.8756
--	--	30.829	32.6686	12.2157	16.294	41.9544	11.8776
--	--	30.862	32.6674	12.2309	16.2981	41.9952	11.8797
--	--	30.9	32.6694	12.2443	16.3019	42.0372	11.882
--	--	30.933	32.6711	12.2599	16.3053	42.0804	11.8844
--	--	30.967	32.6747	12.2734	16.3084	42.1176	11.8871
--	--	31.002	32.6775	12.2877	16.3107	42.1572	11.889
--	--	31.035	32.6757	12.3025	16.3127	42.2004	11.8912
--	--	31.069	32.6733	12.3176	16.3143	42.24	11.8918
--	--	31.104	32.6729	12.3302	16.316	42.2796	11.8906
--	--	31.137	32.6734	12.3458	16.3179	42.3228	11.8903
--	--	31.171	32.6739	12.3601	16.3202	42.36	11.8882
--	--	31.204	32.6747	12.3736	16.3229	42.3972	11.8879
--	--	31.237	32.6733	12.3883	16.3263	42.438	11.8886
--	--	31.271	32.6711	12.4026	16.3298	42.4776	11.8878
--	--	31.304	32.6694	12.4169	16.3335	42.5196	11.8897
--	--	31.337	32.6684	12.4317	16.3371	42.5604	11.8927
--	--	31.369	32.6659	12.446	16.3404	42.6	11.8961
--	--	31.402	32.6635	12.4603	16.3433	42.6396	11.9002
--	--	31.437	32.6636	12.4759	16.3461	42.6828	11.9024
--	--	31.471	32.6619	12.4902	16.3487	42.7224	11.9052
--	--	31.504	32.662	12.5037	16.3512	42.7644	11.9074
--	--	31.537	32.6631	12.5184	16.3535	42.8052	11.9092
--	--	31.573	32.6596	12.5327	16.3561	42.8448	11.9104
--	--	31.604	32.6579	12.5462	16.3586	42.8844	11.9105
--	--	31.637	32.6533	12.5605	16.3615	42.9252	11.9112
--	--	31.669	32.647	12.5753	16.3646	42.9648	11.912
--	--	31.702	32.6404	12.5896	16.3681	43.0044	11.9131
--	--	31.735	32.6315	12.6052	16.3723	43.0452	11.9157
--	--	31.765	32.6238	12.6186	16.3771	43.0848	11.9166
--	--	31.798	32.6153	12.6338	16.382	43.128	11.9177
--	--	31.831	32.607	12.6485	16.3868	43.1676	11.9175
--	--	31.865	32.6032	12.6629	16.3912	43.2048	11.9163
--	--	31.898	32.5992	12.6763	16.395	43.242	11.9147
--	--	31.931	32.5988	12.6919	16.3979	43.2828	11.912
--	--	31.967	32.5993	12.7062	16.4	43.32	11.908
--	--	32	32.6011	12.7205	16.4014	43.3596	11.9069
--	--	32.033	32.6046	12.7353	16.4028	43.3944	11.9061
--	--	32.067	32.6089	12.7496	16.4044	43.4352	11.9067
--	--	32.1	32.614	12.7639	16.4069	43.4748	11.9094
--	--	32.135	32.6193	12.7773	16.4101	43.518	11.9122
--	--	32.169	32.6232	12.7912	16.4142	43.5552	11.9148
--	--	32.204	32.627	12.8055	16.4191	43.5972	11.9174
--	--	32.237	32.6281	12.8207	16.425	43.638	11.9184
--	--	32.271	32.6278	12.8355	16.4315	43.6776	11.9204
--	--	32.304	32.626	12.8498	16.4385	43.7172	11.9214
--	--	32.337	32.6222	12.8663	16.4456	43.758	11.9225
--	--	32.371	32.6174	12.8806	16.453	43.8	11.9229
--	--	32.404	32.6138	12.8949	16.4603	43.8396	11.9238
--	--	32.435	32.6071	12.9105	16.4674	43.878	11.9253
--	--	32.469	32.6029	12.9248	16.4737	43.9176	11.9257
--	--	32.502	32.5997	12.9391	16.4792	43.9572	11.926
--	--	32.533	32.5975	12.953	16.4841	43.998	11.9263
--	--	32.567	32.5996	12.9673	16.4883	44.0352	11.925
--	--	32.6	32.6014	12.9825	16.4917	44.0772	11.9249
--	--	32.633	32.6025	12.9972	16.4945	44.118	11.9238
--	--	32.669	32.6054	13.0107	16.4968	44.1528	11.9228
--	--	32.7	32.6059	13.025	16.499	44.1924	11.9245
--	--	32.733	32.6047	13.0406	16.5011	44.2344	11.9254
--	--	32.767	32.5992	13.0549	16.5033	44.2752	11.9257
--	--	32.8	32.5932	13.0684	16.5054	44.3172	11.9276
--	--	32.831	32.5866	13.084	16.5077	44.358	11.9282
--	--	32.865	32.5796	13.0983	16.51	44.3976	11.9288
--	--	32.896	32.5738	13.1126	16.5126	44.4372	11.9301
--	--	32.929	32.5708	13.1265	16.515	44.478	11.9321
--	--	32.962	32.5675	13.1408	16.5173	44.5176	11.936
--	--	32.996	32.5686	13.1551	16.5195	44.5596	11.94
--	--	33.031	32.5731	13.1698	16.522	44.6052	11.9441
--	--	33.065	32.5824	13.1833	16.5246	44.6448	11.9474
--	--	33.098	32.5945	13.1976	16.5272	44.6844	11.9492
--	--	33.135	32.6039	13.2132	16.5298	44.7228	11.9509
--	--	33.173	32.6107	13.2266	16.5327	44.7648	11.9501
--	--	33.206	32.6125	13.241	16.536	44.8044	11.9491
--	--	33.24	32.6061	13.2566	16.5398	44.8452	11.9493
--	--	33.271	32.5992	13.2709	16.5436	44.8824	11.9482
--	--	33.3	32.5842	13.2852	16.5478	44.922	11.9486
--	--	33.331	32.5725	13.2991	16.5525	44.9628	11.9477
--	--	33.362	32.565	13.3134	16.5576	45	11.9462
--	--	33.398	32.5607	13.3277	16.5629	45.0396	11.9473
--	--	33.431	32.5624	13.3424	16.5683	45.0804	11.9483
--	--	33.467	32.5689	13.3567	16.5735	45.12	11.9503
--	--	33.5	32.5752	13.3711	16.5783	45.162	11.9523
--	--	33.533	32.5817	13.3867	16.5826	45.2028	11.9531
--	--	33.571	32.5842	13.401	16.5863	45.2424	11.9541
--	--	33.604	32.5856	13.4153	16.5892	45.282	11.9535
--	--	33.637	32.5828	13.43	16.5912	45.3228	11.9518
--	--	33.671	32.5798	13.4444	16.5926	45.3624	11.9499
--	--	33.702	32.5774	13.4587	16.5935	45.402	11.9488
--	--	33.733	32.5766	13.4726	16.5944	45.4404	11.9497
--	--	33.769	32.5789	13.4869	16.5951	45.48	11.9514
--	--	33.804	32.5847	13.5003	16.5961	45.5196	11.9534
--	--	33.84	32.5878	13.5159	16.5978	45.5628	11.9559
--	--	33.873	32.5925	13.5285	16.6	45.6024	11.9581
--	--	33.904	32.5956	13.5437	16.6025	45.642	11.9596
--	--	33.937	32.5955	13.5593	16.6055	45.6828	11.96
--	--	33.973	32.5953	13.5727	16.6087	45.7224	11.9592
--	--	34.006	32.592	13.587	16.6123	45.762	11.9591
--	--	34.04	32.5884	13.6027	16.6158	45.8028	11.9598
--	--	34.073	32.5866	13.617	16.6194	45.84	11.96
--	--	34.106	32.5831	13.6321	16.6231	45.882	11.9618
--	--	34.137	32.5832	13.6469	16.6272	45.9204	11.9629
--	--	34.171	32.5835	13.6603	16.6316	45.96	11.9645
--	--	34.202	32.5837	13.6738	16.636	45.9996	11.9667
--	--	34.237	32.5855	13.6881	16.6405	46.0404	11.9672
--	--	34.271	32.5857	13.702	16.6453	46.0776	11.9675
--	--	34.302	32.5837	13.7172	16.6501	46.1196	11.9673
--	--	34.335	32.5789	13.7336	16.6552	46.158	11.9651
--	--	34.369	32.5721	13.7471	16.6602	46.1952	11.9631
--	--	34.4	32.5651	13.7614	16.6655	46.2348	11.9602
--	--	34.431	32.5566	13.777	16.6705	46.2744	11.9581
--	--	34.465	32.552	13.7913	16.6752	46.3128	11.9573
--	--	34.498	32.5506	13.8074	16.6796	46.3548	11.9578
--	--	34.529	32.5516	13.8212	16.6835	46.3944	11.9595
--	--	34.565	32.5541	13.8347	16.6868	46.4352	11.9611
--	--	34.598	32.5571	13.8499	16.6897	46.4772	11.9635
--	--	34.633	32.5586	13.8646	16.6924	46.518	11.9663
--	--	34.667	32.5639	13.8772	16.6948	46.5576	11.9683
--	--	34.698	32.5688	13.8924	16.6969	46.5972	11.9707
--	--	34.733	32.5721	13.9071	16.6989	46.638	11.9726
--	--	34.769	32.5765	13.9206	16.7005	46.6776	11.9739
--	--	34.804	32.5785	13.9349	16.7019	46.7196	11.977
--	--	34.837	32.5792	13.9505	16.7027	46.7604	11.9792
--	--	34.871	32.5777	13.9657	16.7029	46.8	11.9809
--	--	34.902	32.5711	13.98	16.7028	46.842	11.9826
--	--	34.933	32.5656	13.9947	16.7025	46.8828	11.9833
--	--	34.965	32.558	14.009	16.7019	46.9224	11.9845
--	--	34.998	32.5532	14.0233	16.7014	46.962	11.9859
--	--	35.031	32.5516	14.0372	16.7008	47.0028	11.988
--	--	35.065	32.5522	14.0498	16.7003	47.0424	11.99
--	--	35.098	32.5555	14.065	16.7002	47.082	11.9909
--	--	35.131	32.5575	14.0797	16.7006	47.1228	11.9925
--	--	35.167	32.5596	14.094	16.7015	47.1648	11.9944
--	--	35.198	32.5618	14.1083	16.7029	47.202	11.9952
--	--	35.231	32.5616	14.1231	16.7047	47.2428	11.9956
--	--	35.267	32.5628	14.1374	16.707	47.2848	11.9957
--	--	35.302	32.5646	14.1526	16.7098	47.322	11.995
--	--	35.333	32.5668	14.1673	16.7129	47.3628	11.9941
--	--	35.369	32.5723	14.1808	16.7162	47.4024	11.9927
--	--	35.404	32.5772	14.1951	16.7197	47.4396	11.9901
--	--	35.44	32.5814	14.2098	16.7236	47.478	11.9886
--	--	35.473	32.5861	14.2233	16.7276	47.5152	11.987
--	--	35.506	32.5864	14.2376	16.7316	47.5548	11.9865
--	--	35.54	32.5861	14.2519	16.7356	47.5944	11.9856
--	--	35.573	32.5844	14.2658	16.7394	47.6376	11.9874
--	--	35.604	32.5802	14.2809	16.7432	47.6748	11.991
--	--	35.637	32.5768	14.2966	16.7465	47.7144	11.9939
--	--	35.673	32.5699	14.3109	16.7497	47.76	11.9977
--	--	35.704	32.5624	14.3261	16.7526	47.802	12.0006
--	--	35.735	32.5559	14.3408	16.7553	47.8428	12.002
--	--	35.767	32.5485	14.3551	16.7573	47.8824	12.0036
--	--	35.798	32.5428	14.3694	16.7588	47.922	12.0017
--	--	35.831	32.5367	14.3833	16.76	47.9604	11.9994
--	--	35.865	32.5346	14.3967	16.7612	47.9976	11.9976
--	--	35.898	32.5355	14.4119	16.7625	48.0372	11.9962
--	--	35.931	32.5376	14.4267	16.7642	48.078	11.9953
--	--	35.965	32.5426	14.4401	16.7663	48.1176	11.9957
--	--	36	32.548	14.4544	16.7693	48.1572	11.9967
--	--	36.035	32.5525	14.47	16.7724	48.198	11.9988
--	--	36.071	32.5585	14.4835	16.7759	48.2376	12.001
--	--	36.104	32.5626	14.4987	16.7794	48.2796	12.0035
--	--	36.137	32.5647	14.5134	16.7829	48.3204	12.0048
--	--	36.171	32.5644	14.5277	16.7865	48.3624	12.0059
--	--	36.202	32.5599	14.5438	16.7904	48.402	12.0077
--	--	36.235	32.5556	14.5585	16.7946	48.4404	12.0093
--	--	36.267	32.5535	14.5719	16.7993	48.4824	12.011
--	--	36.298	32.5491	14.5863	16.8042	48.522	12.0132
--	--	36.333	32.5477	14.6001	16.8093	48.5628	12.0138
--	--	36.367	32.5461	14.6144	16.8142	48.6048	12.0162
--	--	36.4	32.5446	14.6288	16.8187	48.642	12.0178
--	--	36.431	32.5457	14.6435	16.8221	48.6828	12.0184
--	--	36.467	32.5435	14.6595	16.825	48.7224	12.0194
--	--	36.5	32.544	14.673	16.8275	48.762	12.0185
--	--	36.531	32.543	14.6886	16.8297	48.8028	12.0181
--	--	36.567	32.5422	14.7029	16.8318	48.8448	12.0188
--	--	36.598	32.5435	14.7172	16.8341	48.882	12.0191
--	--	36.633	32.5435	14.732	16.8364	48.9204	12.0213
--	--	36.665	32.5469	14.7446	16.839	48.9624	12.0227
--	--	36.7	32.5492	14.7589	16.8416	49.002	12.0238
--	--	36.735	32.5489	14.7736	16.8444	49.0428	12.0251
--	--	36.769	32.5496	14.7871	16.8471	49.0824	12.027
--	--	36.802	32.5456	14.8014	16.8503	49.1196	12.0285
--	--	36.835	32.5423	14.817	16.8537	49.1604	12.0277
--	--	36.867	32.537	14.8322	16.8574	49.2	12.0264
--	--	36.898	32.5288	14.8465	16.8613	49.2396	12.0253
--	--	36.931	32.5223	14.8612	16.8651	49.278	12.0236
--	--	36.965	32.5168	14.8755	16.8687	49.3176	12.0227
--	--	36.996	32.512	14.8907	16.8721	49.3572	12.0217
--	--	37.029	32.5114	14.9046	16.875	49.3944	12.0213
--	--	37.06	32.5105	14.9189	16.8776	49.4328	12.0226
--	--	37.094	32.5125	14.9332	16.8799	49.4748	12.0247
--	--	37.129	32.5192	14.948	16.8821	49.5144	12.0273
--	--	37.165	32.5265	14.9614	16.8845	49.5552	12.0322
--	--	37.198	32.5356	14.9757	16.8873	49.5948	12.036
--	--	37.235	32.5459	14.9905	16.8904	49.6344	12.0406
--	--	37.273	32.5541	15.0056	16.8938	49.6776	12.0463
--	--	37.306	32.5611	15.0199	16.8977	49.7172	12.0518
--	--	37.342	32.561	15.0347	16.9016	49.7604	12.0573
--	--	37.375	32.5581	15.0499	16.9052	49.8048	12.0619
--	--	37.406	32.5508	15.0642	16.9088	49.848	12.0646
--	--	37.44	32.5431	15.0781	16.912	49.8852	12.0667
--	--	37.469	32.5378	15.0932	16.9148	49.9248	12.0674
--	--	37.502	32.5281	15.1075	16.9173	49.962	12.0675
--	--	37.535	32.5208	15.1214	16.9193	50.0028	12.0657
--	--	37.569	32.519	15.1349	16.921	50.0424	12.0646
--	--	37.6	32.5158	15.1501	16.9223	50.0796	12.0644
--	--	37.635	32.5166	15.1639	16.9235	50.118	12.0637
--	--	37.671	32.5141	15.1783	16.9246	50.1576	12.064
--	--	37.704	32.5114	15.1926	16.9257	50.1972	12.0649
--	--	37.737	32.51	15.2073	16.9268	50.238	12.0654
--	--	37.771	32.5076	15.2225	16.9279	50.2776	12.0672
--	--	37.802	32.5052	15.2368	16.9294	50.3172	12.068
--	--	37.835	32.5024	15.2507	16.9311	50.358	12.069
--	--	37.869	32.5007	15.265	16.933	50.3976	12.072
--	--	37.902	32.5018	15.2793	16.9351	50.4372	12.0745
--	--	37.935	32.5027	15.2927	16.9375	50.4804	12.0783
--	--	37.969	32.5039	15.3066	16.9402	50.5224	12.0838
--	--	38.004	32.5042	15.3218	16.9429	50.562	12.0881
--	--	38.037	32.5024	15.3361	16.946	50.6052	12.093
--	--	38.071	32.4996	15.3517	16.9496	50.6448	12.0964
--	--	38.102	32.4989	15.3652	16.9535	50.6844	12.0981
--	--	38.135	32.4961	15.3795	16.9576	50.7252	12.0986
--	--	38.171	32.494	15.3951	16.9618	50.7648	12.0978
--	--	38.204	32.4908	15.4094	16.9658	50.802	12.0968
--	--	38.237	32.4869	15.4229	16.9696	50.8428	12.0951
--	--	38.269	32.4828	15.4385	16.9729	50.88	12.0935
--	--	38.3	32.4758	15.4528	16.976	50.9172	12.0928
--	--	38.333	32.4712	15.4662	16.9787	50.958	12.0927
--	--	38.365	32.4676	15.481	16.9817	50.9976	12.095
--	--	38.398	32.464	15.4953	16.9849	51.0348	12.097
--	--	38.433	32.4653	15.5109	16.9882	51.078	12.0987
--	--	38.467	32.465	15.5252	16.992	51.1176	12.1017
--	--	38.5	32.4675	15.5386	16.9961	51.1572	12.1037
--	--	38.533	32.4712	15.5529	17.0002	51.198	12.105
--	--	38.569	32.4717	15.5686	17.0043	51.24	12.106
--	--	38.602	32.4725	15.5829	17.0083	51.2772	12.1071
--	--	38.635	32.4725	15.5976	17.0121	51.318	12.1092
--	--	38.669	32.4718	15.6128	17.0157	51.3576	12.1125
--	--	38.7	32.4717	15.628	17.0195	51.3972	12.115
--	--	38.733	32.4702	15.6419	17.0231	51.4404	12.1179
--	--	38.767	32.47	15.6562	17.0267	51.4776	12.121
--	--	38.8	32.4689	15.6705	17.0301	51.5172	12.1223
--	--	38.833	32.4663	15.6852	17.0335	51.558	12.1228
--	--	38.869	32.4627	15.6995	17.0365	51.5976	12.1218
--	--	38.898	32.4573	15.7139	17.0393	51.6348	12.12
--	--	38.931	32.4527	15.7286	17.0418	51.672	12.1192
--	--	38.965	32.4489	15.7429	17.0442	51.7152	12.1184
--	--	38.998	32.443	15.7581	17.0467	51.7524	12.1187
--	--	39.033	32.4406	15.772	17.0495	51.792	12.1201
--	--	39.065	32.4384	15.7872	17.0523	51.8352	12.1233
--	--	39.098	32.4372	15.8015	17.0552	51.8748	12.1269
--	--	39.131	32.44	15.8162	17.0582	51.918	12.1305
--	--	39.165	32.4413	15.8297	17.0613	51.9576	12.1349
--	--	39.198	32.4451	15.844	17.0641	51.9972	12.1385
--	--	39.235	32.4514	15.8587	17.0668	52.0404	12.1417
--	--	39.269	32.4565	15.8739	17.0695	52.0824	12.1444
--	--	39.302	32.4637	15.8882	17.0722	52.1196	12.1455
--	--	39.337	32.4683	15.9021	17.0747	52.1628	12.1468
--	--	39.371	32.4705	15.9172	17.0771	52.2024	12.1476
--	--	39.406	32.471	15.9316	17.0793	52.2396	12.1467
--	--	39.44	32.4697	15.9454	17.0813	52.2828	12.1462
--	--	39.473	32.4686	15.9606	17.0832	52.3224	12.1458
--	--	39.504	32.4635	15.9749	17.0851	52.362	12.1442
--	--	39.537	32.4585	15.9888	17.0869	52.4004	12.1443
--	--	39.569	32.4541	16.0031	17.0889	52.44	12.1436
--	--	39.602	32.4513	16.0174	17.0907	52.4772	12.1418
--	--	39.635	32.4524	16.0313	17.0926	52.518	12.1415
--	--	39.669	32.4568	16.0456	17.0945	52.5576	12.1423
--	--	39.702	32.4603	16.0591	17.0964	52.5948	12.1445
--	--	39.737	32.4649	16.0747	17.0982	52.638	12.1471
--	--	39.773	32.4668	16.089	17.1002	52.6824	12.1506
--	--	39.806	32.4655	16.1042	17.1024	52.722	12.1547
--	--	39.837	32.4633	16.1181	17.1048	52.7652	12.1575
--	--	39.871	32.4583	16.1324	17.1074	52.8048	12.1606
--	--	39.902	32.4536	16.1467	17.1102	52.842	12.1616
--	--	39.935	32.4522	16.1601	17.1127	52.8828	12.1619
--	--	39.969	32.4487	16.1749	17.1154	52.9224	12.1628
--	--	40.002	32.4475	16.1892	17.1179	52.962	12.1627
--	--	40.035	32.4448	16.2035	17.1206	53.0028	12.1634
--	--	40.067	32.441	16.2182	17.1237	53.0424	12.1646
--	--	40.098	32.4396	16.2325	17.1272	53.082	12.165
--	--	40.131	32.4359	16.2469	17.1308	53.1228	12.1671
--	--	40.165	32.4346	16.2625	17.1346	53.1624	12.168
--	--	40.2	32.4353	16.2768	17.1382	53.202	12.1698
--	--	40.233	32.4375	16.2902	17.1414	53.2428	12.1717
--	--	40.267	32.4419	16.3058	17.1437	53.2848	12.1722
--	--	40.302	32.4423	16.321	17.1453	53.322	12.1717
--	--	40.335	32.4426	16.3349	17.1462	53.3628	12.1717
--	--	40.367	32.4407	16.3492	17.1471	53.4	12.1695
--	--	40.398	32.4368	16.3635	17.1482	53.4396	12.1679
--	--	40.431	32.4367	16.377	17.1502	53.478	12.1675
--	--	40.465	32.4355	16.3917	17.153	53.5176	12.1697
--	--	40.498	32.4368	16.406	17.1566	53.5572	12.1731
--	--	40.533	32.442	16.4203	17.1608	53.6004	12.1774
--	--	40.569	32.4457	16.4351	17.1657	53.6424	12.1816
--	--	40.602	32.45	16.4503	17.1707	53.682	12.1853
--	--	40.637	32.4515	16.4637	17.176	53.7228	12.1875
--	--	40.671	32.4488	16.4802	17.1809	53.7624	12.1898
--	--	40.704	32.4447	16.4954	17.1855	53.802	12.1887
--	--	40.735	32.4398	16.5101	17.1897	53.8428	12.1886
--	--	40.767	32.4348	16.5253	17.1933	53.88	12.1882
--	--	40.8	32.4335	16.5396	17.1961	53.9196	12.1864
--	--	40.833	32.4324	16.5535	17.198	53.9604	12.1853
--	--	40.867	32.4343	16.5669	17.199	53.9976	12.1834
--	--	40.9	32.4361	16.5812	17.1995	54.0324	12.1807
--	--	40.933	32.4361	16.596	17.1996	54.072	12.1797
--	--	40.967	32.4348	16.6103	17.2	54.1152	12.178
--	--	41	32.4306	16.6237	17.2007	54.1524	12.1795
--	--	41.031	32.4255	16.6385	17.2021	54.192	12.1834
--	--	41.062	32.4202	16.6537	17.2045	54.2352	12.188
--	--	41.098	32.4123	16.668	17.2076	54.2772	12.1927
--	--	41.129	32.4106	16.6827	17.2114	54.3204	12.1976
--	--	41.162	32.4094	16.6979	17.2155	54.3624	12.2018
--	--	41.198	32.4115	16.7122	17.2194	54.3996	12.2048
--	--	41.231	32.4181	16.7269	17.2234	54.4428	12.207
--	--	41.267	32.4264	16.7404	17.2271	54.48	12.2088
--	--	41.3	32.4344	16.7547	17.2306	54.5196	12.21
--	--	41.337	32.4408	16.7703	17.2337	54.5628	12.2114
--	--	41.371	32.4436	16.7838	17.2366	54.6024	12.2134
--	--	41.404	32.4466	16.7981	17.2394	54.642	12.2145
--	--	41.435	32.4458	16.8119	17.2417	54.6828	12.2154
--	--	41.471	32.4445	16.828	17.2436	54.7224	12.216
--	--	41.504	32.4419	16.8414	17.2449	54.762	12.2146
--	--	41.537	32.4363	16.8553	17.246	54.8028	12.2145
--	--	41.571	32.4303	16.8705	17.2471	54.84	12.2145
--	--	41.602	32.4245	16.8857	17.2482	54.8796	12.2131
--	--	41.635	32.4143	16.9004	17.2495	54.9204	12.2131
--	--	41.665	32.4087	16.9139	17.2513	54.96	12.2118
--	--	41.698	32.4029	16.9273	17.2535	54.9972	12.211
--	--	41.731	32.3993	16.9421	17.2562	55.038	12.2123
--	--	41.765	32.3991	16.9564	17.2593	55.0776	12.2136
--	--	41.8	32.4007	16.9698	17.2627	55.1172	12.2172
--	--	41.833	32.4057	16.9841	17.2663	55.1604	12.221
--	--	41.869	32.4092	16.9997	17.2703	55.2024	12.2248
--	--	41.904	32.4115	17.0141	17.2743	55.2444	12.2286
--	--	41.937	32.4144	17.0288	17.2784	55.2852	12.2303
--	--	41.971	32.4129	17.044	17.2823	55.3248	12.2312
--	--	42.004	32.4126	17.0583	17.2855	55.3644	12.2303
--	--	42.037	32.4108	17.0739	17.2883	55.4028	12.2294
--	--	42.069	32.4088	17.0873	17.2905	55.44	12.2307
--	--	42.102	32.4107	17.1008	17.2921	55.4796	12.2317
--	--	42.135	32.4117	17.1155	17.2933	55.5228	12.2349
--	--	42.171	32.4129	17.1299	17.2942	55.5624	12.2386
--	--	42.204	32.4152	17.1433	17.2952	55.602	12.2424
--	--	42.237	32.415	17.1576	17.2963	55.6428	12.2466
--	--	42.269	32.4165	17.1724	17.2978	55.6848	12.2485
--	--	42.304	32.4166	17.1858	17.2996	55.7244	12.2483
--	--	42.337	32.4155	17.201	17.3018	55.7652	12.2472
--	--	42.373	32.4157	17.2166	17.3043	55.8024	12.2433
--	--	42.406	32.4153	17.2309	17.3073	55.8396	12.2388
--	--	42.44	32.4153	17.2465	17.3108	55.878	12.235
--	--	42.471	32.4154	17.2599	17.3151	55.9152	12.2319
--	--	42.502	32.4129	17.2734	17.32	55.9524	12.2315
--	--	42.535	32.4111	17.2877	17.3254	55.992	12.2333
--	--	42.571	32.4078	17.3033	17.3312	56.0352	12.2363
--	--	42.604	32.4055	17.3168	17.3372	56.0748	12.2409
--	--	42.635	32.4024	17.3311	17.3432	56.118	12.2451
--	--	42.669	32.3953	17.3467	17.349	56.1576	12.2491
--	--	42.7	32.3893	17.361	17.3544	56.1996	12.2522
--	--	42.731	32.3813	17.3758	17.3596	56.2404	12.2538
--	--	42.765	32.372	17.3909	17.364	56.28	12.2555
--	--	42.798	32.3683	17.4061	17.3676	56.322	12.2556
--	--	42.829	32.3647	17.4209	17.3707	56.3628	12.2559
--	--	42.862	32.366	17.4352	17.3733	56.4	12.2557
--	--	42.896	32.3689	17.4495	17.3753	56.4396	12.2547
--	--	42.931	32.3703	17.4633	17.3772	56.4804	12.2545
--	--	42.965	32.3737	17.4785	17.379	56.5176	12.2537
--	--	43	32.3794	17.4911	17.381	56.5572	12.2538
--	--	43.031	32.3865	17.5058	17.383	56.598	12.2554
--	--	43.067	32.3929	17.521	17.3851	56.6352	12.2552
--	--	43.102	32.3979	17.5345	17.3869	56.6772	12.2561
--	--	43.137	32.403	17.5492	17.3886	56.718	12.2579
--	--	43.171	32.4059	17.5644	17.3899	56.7576	12.2588
--	--	43.204	32.4049	17.5787	17.3911	56.7972	12.2603
--	--	43.237	32.4006	17.5943	17.3922	56.838	12.2619
--	--	43.269	32.394	17.6086	17.3935	56.8776	12.2635
--	--	43.3	32.3863	17.6229	17.3949	56.9172	12.2661
--	--	43.333	32.3815	17.6368	17.3965	56.958	12.2684
--	--	43.367	32.3757	17.6511	17.3984	56.9976	12.2721
--	--	43.398	32.3727	17.6637	17.4003	57.0372	12.275
--	--	43.429	32.3709	17.678	17.4024	57.0804	12.2775
--	--	43.465	32.3708	17.6936	17.4047	57.12	12.2808
--	--	43.498	32.3764	17.7071	17.407	57.162	12.2818
--	--	43.531	32.3811	17.7214	17.4097	57.2004	12.2829
--	--	43.569	32.3874	17.737	17.4125	57.2424	12.283
--	--	43.604	32.3954	17.7513	17.4157	57.282	12.2818
--	--	43.64	32.4006	17.7678	17.4191	57.3228	12.281
--	--	43.671	32.4065	17.7812	17.4226	57.36	12.2787
--	--	43.704	32.4082	17.7956	17.4259	57.3996	12.278
--	--	43.74	32.4057	17.8103	17.4288	57.4404	12.2783
--	--	43.773	32.4032	17.8246	17.4311	57.4776	12.28
--	--	43.804	32.3995	17.8381	17.4326	57.5196	12.2834
--	--	43.835	32.3968	17.8528	17.4334	57.5628	12.2864
--	--	43.869	32.393	17.8671	17.4336	57.6048	12.2888
--	--	43.902	32.3889	17.8806	17.4334	57.6444	12.2919
--	--	43.935	32.3869	17.8962	17.4333	57.6828	12.2927
--	--	43.967	32.3845	17.9113	17.4334	57.7224	12.2918
--	--	44.002	32.383	17.9248	17.4342	57.762	12.2893
--	--	44.035	32.3822	17.9395	17.4356	57.8028	12.2859
--	--	44.067	32.3819	17.9539	17.4377	57.84	12.2831
--	--	44.102	32.386	17.9682	17.4402	57.8772	12.2811
--	--	44.135	32.3897	17.9829	17.4429	57.918	12.2792
--	--	44.171	32.3931	17.9964	17.4459	57.9552	12.279
--	--	44.206	32.3987	18.0098	17.4491	57.9948	12.2796
--	--	44.237	32.4021	18.0263	17.4526	58.0344	12.282
--	--	44.271	32.4048	18.0397	17.4565	58.0752	12.2838
--	--	44.304	32.4061	18.054	17.4606	58.1172	12.2865
--	--	44.337	32.4038	18.0696	17.4651	58.158	12.2897
--	--	44.371	32.4024	18.084	17.4694	58.1976	12.2925
--	--	44.404	32.3999	18.0983	17.4736	58.2396	12.2959
--	--	44.435	32.3962	18.113	17.4771	58.2828	12.2988
--	--	44.469	32.3924	18.1273	17.4799	58.3224	12.3
--	--	44.502	32.3853	18.1416	17.4821	58.3644	12.3018
--	--	44.531	32.3791	18.1573	17.4842	58.4028	12.3023
--	--	44.565	32.3741	18.1716	17.4864	58.44	12.3023
--	--	44.596	32.3715	18.185	17.4893	58.482	12.3026
--	--	44.629	32.371	18.1985	17.4929	58.5228	12.3025
--	--	44.665	32.3724	18.2132	17.4975	58.5624	12.3023
--	--	44.698	32.3763	18.2275	17.5027	58.602	12.3036
--	--	44.733	32.3813	18.2431	17.5083	58.6404	12.3039
--	--	44.767	32.3857	18.2574	17.5136	58.68	12.3041
--	--	44.802	32.3886	18.2726	17.5186	58.7196	12.3042
--	--	44.835	32.3915	18.2874	17.5232	58.7628	12.3035
--	--	44.867	32.3921	18.3025	17.5271	58.8	12.3032
--	--	44.902	32.3938	18.3168	17.5303	58.842	12.303
--	--	44.935	32.394	18.3325	17.5328	58.8804	12.3032
--	--	44.971	32.3937	18.3468	17.5343	58.9176	12.3046
--	--	45.002	32.3954	18.3602	17.5348	58.9596	12.3059
--	--	45.035	32.3929	18.375	17.5342	59.0004	12.3078
--	--	45.069	32.3897	18.3884	17.5329	59.04	12.3088
--	--	45.102	32.3849	18.4019	17.5308	59.0796	12.3111
--	--	45.133	32.3772	18.4166	17.5288	59.118	12.3142
--	--	45.165	32.3735	18.4309	17.5272	59.1576	12.3155
--	--	45.198	32.3675	18.4461	17.5266	59.1996	12.3176
--	--	45.231	32.3644	18.4608	17.527	59.2428	12.3181
--	--	45.265	32.3628	18.4743	17.5285	59.28	12.3171
--	--	45.3	32.3618	18.4886	17.531	59.3196	12.3178
--	--	45.331	32.3642	18.5042	17.5345	59.3604	12.3163
--	--	45.367	32.3659	18.5185	17.5386	59.3976	12.3157
--	--	45.398	32.3691	18.532	17.543	59.4348	12.3158
--	--	45.433	32.3755	18.5476	17.5473	59.478	12.3158
--	--	45.469	32.3834	18.5619	17.5516	59.5176	12.3177
--	--	45.502	32.3928	18.5753	17.5557	59.5572	12.3201
--	--	45.537	32.401	18.5909	17.5596	59.598	12.3226
--	--	45.573	32.4085	18.6053	17.5628	59.6376	12.326
--	--	45.606	32.4142	18.6204	17.5654	59.6796	12.3291
--	--	45.637	32.4151	18.6343	17.5674	59.7204	12.3332
--	--	45.671	32.413	18.6486	17.5688	59.7624	12.3362
--	--	45.706	32.4089	18.6638	17.5695	59.8044	12.3384
--	--	45.737	32.4016	18.6786	17.5701	59.8452	12.3401
--	--	45.769	32.3974	18.6911	17.5707	59.8824	12.3404
--	--	45.8	32.3937	18.7063	17.5717	59.922	12.3408
--	--	45.833	32.3875	18.7211	17.5733	59.9628	12.3408
--	--	45.867	32.3847	18.7345	17.5752	60.0024	12.3395
--	--	45.898	32.3832	18.7488	17.5773	60.042	12.3402
--	--	45.931	32.3812	18.7635	17.5794	60.0804	12.3393
--	--	45.965	32.3812	18.7779	17.5817	60.12	12.3379
--	--	46	32.3785	18.793	17.5839	60.1572	12.3376
--	--	46.031	32.3797	18.8078	17.5861	60.198	12.3361
--	--	46.065	32.3804	18.8221	17.5882	60.2352	12.3366
--	--	46.1	32.3825	18.8364	17.59	60.2772	12.3387
--	--	46.133	32.3862	18.852	17.5916	60.318	12.3414
--	--	46.169	32.3874	18.8646	17.5928	60.36	12.346
--	--	46.202	32.3911	18.8789	17.5936	60.402	12.3505
--	--	46.237	32.3943	18.8945	17.594	60.4428	12.354
--	--	46.271	32.3961	18.9071	17.5942	60.4848	12.3564
--	--	46.304	32.4002	18.9214	17.5949	60.5244	12.3578
--	--	46.34	32.4008	18.937	17.5956	60.5628	12.3587
--	--	46.373	32.4026	18.9505	17.5968	60.6024	12.358
--	--	46.408	32.4025	18.9657	17.5986	60.6396	12.3571
--	--	46.44	32.4008	18.9791	17.601	60.6804	12.3559
--	--	46.473	32.3987	18.9938	17.6036	60.7176	12.3534
--	--	46.504	32.3927	19.0082	17.6064	60.7572	12.3516
--	--	46.537	32.3837	19.0238	17.609	60.798	12.3499
--	--	46.569	32.3759	19.0381	17.6115	60.8376	12.348
--	--	46.6	32.3669	19.0524	17.6136	60.8772	12.3479
--	--	46.631	32.3591	19.0671	17.6156	60.918	12.3482
--	--	46.665	32.3552	19.0815	17.6174	60.9576	12.3513
--	--	46.698	32.3529	19.0949	17.6193	60.9996	12.3569
--	--	46.731	32.3539	19.1092	17.6213	61.0404	12.3621
--	--	46.767	32.3576	19.1248	17.6236	61.0824	12.3681
--	--	46.8	32.3619	19.1391	17.6263	61.1244	12.3726
--	--	46.833	32.369	19.1526	17.6296	61.1652	12.375
--	--	46.869	32.3731	19.1673	17.6332	61.2048	12.3772
--	--	46.902	32.3771	19.1825	17.6371	61.2444	12.3767
--	--	46.937	32.3803	19.1972	17.6413	61.2828	12.3759
--	--	46.969	32.381	19.2107	17.6456	61.32	12.3742
--	--	47.002	32.3828	19.2259	17.6498	61.362	12.3718
--	--	47.035	32.3806	19.2415	17.6541	61.4004	12.3699
--	--	47.069	32.3763	19.2558	17.6582	61.44	12.3676
--	--	47.1	32.3725	19.2701	17.6622	61.4748	12.3664
--	--	47.133	32.3671	19.2857	17.666	61.5144	12.3651
--	--	47.165	32.3653	19.2992	17.6697	61.5552	12.3637
--	--	47.198	32.3624	19.3143	17.6731	61.5948	12.3648
--	--	47.231	32.3602	19.3291	17.6762	61.6344	12.3655
--	--	47.265	32.3614	19.3425	17.6787	61.6728	12.3672
--	--	47.298	32.3602	19.3568	17.6807	61.7148	12.3694
--	--	47.331	32.3584	19.3725	17.6824	61.7544	12.3703
--	--	47.367	32.3566	19.3859	17.684	61.7952	12.3715
--	--	47.398	32.3523	19.4011	17.6854	61.8372	12.3728
--	--	47.431	32.3497	19.4158	17.6869	61.878	12.3732
--	--	47.465	32.3491	19.4293	17.6888	61.9152	12.3753
--	--	47.498	32.3478	19.4436	17.6913	61.9548	12.3774
--	--	47.531	32.3487	19.4583	17.694	61.9944	12.3801
--	--	47.567	32.3504	19.4726	17.697	62.0376	12.3841
--	--	47.6	32.3547	19.487	17.7002	62.0796	12.3873
--	--	47.631	32.3608	19.5017	17.7035	62.1204	12.3909
--	--	47.667	32.3659	19.5151	17.7066	62.16	12.3941
--	--	47.702	32.3725	19.5303	17.7094	62.202	12.3957
--	--	47.737	32.3775	19.5459	17.712	62.2428	12.3971
--	--	47.773	32.3828	19.5594	17.7143	62.2824	12.3967
--	--	47.806	32.3884	19.5745	17.7166	62.3244	12.3965
--	--	47.84	32.3866	19.5884	17.719	62.3628	12.3965
--	--	47.873	32.3853	19.6027	17.7214	62.4024	12.397
--	--	47.906	32.3808	19.617	17.7241	62.4396	12.399
--	--	47.937	32.3745	19.6318	17.7266	62.4828	12.4007
--	--	47.971	32.3713	19.6461	17.7289	62.5224	12.4038
--	--	48.004	32.3686	19.6604	17.7309	62.5644	12.4084
--	--	48.035	32.3684	19.6743	17.7326	62.6028	12.4114
--	--	48.071	32.3713	19.6886	17.7339	62.6472	12.4149
--	--	48.104	32.3728	19.7038	17.7352	62.688	12.4165
--	--	48.14	32.3755	19.7194	17.7365	62.7252	12.4169
--	--	48.173	32.3747	19.7328	17.7381	62.7648	12.4168
--	--	48.204	32.3707	19.7472	17.7398	62.8044	12.4146
--	--	48.237	32.3638	19.7619	17.7416	62.8428	12.4111
--	--	48.269	32.3554	19.7753	17.7434	62.8824	12.4083
--	--	48.3	32.3463	19.7897	17.7451	62.9196	12.4054
--	--	48.331	32.3395	19.8031	17.7465	62.958	12.4034
--	--	48.365	32.3347	19.8187	17.7481	62.9976	12.4029
--	--	48.398	32.3353	19.833	17.7497	63.0372	12.4032
--	--	48.431	32.3392	19.8465	17.7517	63.0744	12.4047
--	--	48.467	32.3459	19.8621	17.754	63.1176	12.4069
--	--	48.502	32.3539	19.8764	17.7566	63.1572	12.4087
--	--	48.537	32.3612	19.8911	17.7594	63.198	12.4108
--	--	48.571	32.3677	19.9046	17.7622	63.2376	12.4113
--	--	48.604	32.3723	19.9198	17.7647	63.2772	12.412
--	--	48.64	32.3713	19.9345	17.7669	63.318	12.4115
--	--	48.673	32.3706	19.9488	17.7689	63.3576	12.4118
--	--	48.704	32.3656	19.9631	17.771	63.3972	12.4124
--	--	48.737	32.3593	19.9779	17.7733	63.438	12.4115
--	--	48.771	32.3546	19.9913	17.7764	63.4776	12.4132
--	--	48.802	32.3467	20.0056	17.7803	63.5196	12.4163
--	--	48.831	32.3421	20.02	17.785	63.558	12.4191
--	--	48.865	32.3388	20.0347	17.7901	63.6	12.424
--	--	48.898	32.3347	20.049	17.7957	63.6444	12.4275
--	--	48.931	32.334	20.0646	17.8013	63.6828	12.4314
--	--	48.965	32.333	20.0781	17.8068	63.7248	12.4348
--	--	48.998	32.3332	20.0941	17.8115	63.7644	12.4363
--	--	49.031	32.333	20.1097	17.8158	63.8052	12.4361
--	--	49.065	32.3314	20.124	17.8193	63.8448	12.434
--	--	49.098	32.3302	20.1392	17.8222	63.882	12.431
--	--	49.133	32.329	20.1531	17.8243	63.9204	12.4282
--	--	49.167	32.3273	20.1665	17.8259	63.9576	12.4249
--	--	49.2	32.3261	20.1808	17.8272	63.9948	12.4229
--	--	49.231	32.3218	20.1947	17.8287	64.032	12.4217
--	--	49.267	32.3173	20.209	17.8301	64.0728	12.4226
--	--	49.298	32.313	20.2233	17.8317	64.1148	12.4257
--	--	49.331	32.3089	20.2368	17.8335	64.152	12.43
--	--	49.362	32.3072	20.2515	17.8357	64.1952	12.4357
--	--	49.398	32.3045	20.2676	17.8383	64.2372	12.4409
--	--	49.433	32.2998	20.2815	17.8411	64.2804	12.4436
--	--	49.467	32.2983	20.2958	17.8441	64.3224	12.4466
--	--	49.5	32.2928	20.3109	17.8472	64.362	12.4479
--	--	49.533	32.2891	20.3266	17.8499	64.4028	12.4476
--	--	49.565	32.2857	20.3409	17.8528	64.4424	12.4483
--	--	49.6	32.2845	20.3543	17.8553	64.482	12.4478
--	--	49.633	32.2855	20.3682	17.8573	64.5204	12.4479
--	--	49.669	32.2855	20.3825	17.8592	64.5624	12.4492
--	--	49.704	32.2868	20.3968	17.8611	64.602	12.4499
--	--	49.737	32.2881	20.4116	17.8631	64.6404	12.4519
--	--	49.769	32.2853	20.4259	17.865	64.68	12.4526
--	--	49.804	32.2825	20.4411	17.867	64.7196	12.4529
--	--	49.84	32.2753	20.4558	17.869	64.7628	12.4531
--	--	49.873	32.2654	20.4701	17.8712	64.8024	12.4528
--	--	49.906	32.2543	20.4853	17.8734	64.842	12.4538
--	--	49.937	32.2422	20.5	17.8756	64.8828	12.4538
--	--	49.969	32.2283	20.5144	17.8776	64.9224	12.4543
--	--	50	32.218	20.5287	17.8798	64.962	12.4554
--	--	50.031	32.2092	20.5425	17.8819	65.0028	12.4551
--	--	50.067	32.2041	20.5569	17.8841	65.0424	12.4558
--	--	50.1	32.2	20.5712	17.8865	65.082	12.455
--	--	50.135	32.1981	20.585	17.8888	65.1204	12.4541
--	--	50.169	32.1965	20.5994	17.8911	65.1576	12.4541
--	--	50.202	32.1913	20.6145	17.8935	65.1972	12.454
--	--	50.235	32.1859	20.6293	17.8957	65.238	12.4549
--	--	50.271	32.1786	20.6436	17.8978	65.28	12.4571
--	--	50.304	32.1683	20.6579	17.8997	65.3196	12.4596
--	--	50.337	32.1607	20.6727	17.9013	65.3628	12.4626
--	--	50.371	32.1496	20.6878	17.9031	65.4024	12.4654
--	--	50.402	32.1396	20.7004	17.905	65.442	12.467
--	--	50.435	32.1318	20.7152	17.9068	65.4852	12.468
--	--	50.469	32.1234	20.7286	17.9087	65.5248	12.4685
--	--	50.502	32.1166	20.7438	17.9107	65.5644	12.4689
--	--	50.537	32.1106	20.7564	17.913	65.6028	12.4702
--	--	50.571	32.1032	20.772	17.9152	65.6424	12.4711
--	--	50.602	32.0964	20.7872	17.9175	65.682	12.4727
--	--	50.637	32.0866	20.8006	17.92	65.7252	12.4748
--	--	50.669	32.077	20.8153	17.9228	65.7648	12.4767
--	--	50.702	32.0657	20.8305	17.9258	65.802	12.4783
--	--	50.737	32.0533	20.8453	17.929	65.8428	12.4776
--	--	50.769	32.041	20.8596	17.9322	65.8824	12.4765
--	--	50.802	32.0266	20.8739	17.9353	65.9196	12.4739
--	--	50.833	32.0122	20.8886	17.9383	65.958	12.4706
--	--	50.867	31.9991	20.9021	17.9412	65.9976	12.4694
--	--	50.898	31.9841	20.9172	17.944	66.0348	12.4678
--	--	50.933	31.9736	20.9298	17.9469	66.0744	12.4684
--	--	50.967	31.9633	20.9463	17.95	66.1152	12.471
--	--	51	31.9523	20.9615	17.9535	66.1572	12.4733
--	--	51.035	31.9435	20.9754	17.9574	66.198	12.4777
--	--	51.069	31.9308	20.9897	17.9616	66.2376	12.4817
--	--	51.102	31.9161	21.0049	17.9656	66.2796	12.4847
--	--	51.135	31.9015	21.0187	17.9692	66.3204	12.4883
--	--	51.167	31.8835	21.0348	17.9724	66.3624	12.4901
--	--	51.2	31.8682	21.0491	17.9752	66.3996	12.4915
--	--	51.233	31.8505	21.0638	17.9775	66.4428	12.4923
--	--	51.267	31.8311	21.0782	17.9795	66.4824	12.4927
--	--	51.302	31.8114	21.0925	17.9814	66.5196	12.4928
--	--	51.335	31.7885	21.1063	17.9833	66.5604	12.4916
--	--	51.367	31.7657	21.1207	17.9851	66.6	12.4905
--	--	51.398	31.7393	21.1358	17.9868	66.6372	12.4889
--	--	51.433	31.7101	21.1497	17.9882	66.6744	12.4865
--	--	51.467	31.6807	21.164	17.9893	66.7152	12.4866
--	--	51.5	31.649	21.1783	17.9901	66.7548	12.4856
--	--	51.533	31.6181	21.1931	17.9908	66.7944	12.4848
--	--	51.565	31.5833	21.2083	17.9915	66.8352	12.4861
--	--	51.598	31.5436	21.2217	17.9924	66.8748	12.487
--	--	51.631	31.5069	21.2365	17.9936	66.9144	12.4884
--	--	51.733	30.3759	21.2508	17.9951	66.9576	12.4903
--	--	51.769	25.839	21.2651	17.9968	66.9972	12.4924
--	--	51.802	19.8626	21.2789	17.9986	67.038	12.4951
--	--	51.83	12.4467	21.2933	18.0003	67.0776	12.4961
--	--	51.84	3.59123	21.3084	18.0023	67.1196	12.4967
--	--	51.86	0.10365	21.3223	18.0043	67.1604	12.497
--	--	--	--	21.3366	18.0064	67.1976	12.4965
--	--	--	--	21.3509	18.0086	67.2348	12.4974
--	--	--	--	21.3657	18.0107	67.278	12.4986
--	--	--	--	21.3809	18.0129	67.32	12.4993
--	--	--	--	21.3952	18.0152	67.3596	12.5008
--	--	--	--	21.4091	18.0172	67.4028	12.5026
--	--	--	--	21.4242	18.0192	67.4424	12.5043
--	--	--	--	21.4385	18.0213	67.4796	12.5062
--	--	--	--	21.4524	18.0234	67.5228	12.5076
--	--	--	--	21.4667	18.0255	67.5624	12.5091
--	--	--	--	21.481	18.0276	67.602	12.5099
--	--	--	--	21.4958	18.0295	67.6452	12.512
--	--	--	--	21.5101	18.0313	67.6824	12.5138
--	--	--	--	21.5244	18.0326	67.722	12.5133
--	--	--	--	21.5392	18.0338	67.7652	12.5132
--	--	--	--	21.5535	18.0346	67.8048	12.5126
--	--	--	--	21.5687	18.0352	67.842	12.5111
--	--	--	--	21.5825	18.0354	67.8828	12.5111
--	--	--	--	21.5968	18.0353	67.9224	12.5098
--	--	--	--	21.6111	18.0353	67.962	12.5094
--	--	--	--	21.6246	18.0354	68.0004	12.5105
--	--	--	--	21.6402	18.0357	68.04	12.5116
--	--	--	--	21.6537	18.0367	68.0796	12.5128
--	--	--	--	21.6671	18.0381	68.1228	12.5144
--	--	--	--	21.6827	18.0402	68.1624	12.5154
--	--	--	--	21.697	18.0426	68.1996	12.516
--	--	--	--	21.7113	18.0453	68.2404	12.5156
--	--	--	--	21.7261	18.048	68.28	12.5159
--	--	--	--	21.7404	18.0507	68.3196	12.5161
--	--	--	--	21.756	18.0532	68.3604	12.5171
--	--	--	--	21.7712	18.0558	68.4024	12.5189
--	--	--	--	21.7855	18.0584	68.4396	12.5198
--	--	--	--	21.7994	18.0615	68.4828	12.5211
--	--	--	--	21.8137	18.0649	68.5224	12.522
--	--	--	--	21.828	18.0686	68.5596	12.5204
--	--	--	--	21.8414	18.0724	68.6004	12.5196
--	--	--	--	21.8571	18.076	68.6376	12.518
--	--	--	--	21.8714	18.079	68.6772	12.5161
--	--	--	--	21.887	18.0815	68.718	12.5164
--	--	--	--	21.9013	18.0836	68.7576	12.5153
--	--	--	--	21.9165	18.0853	68.7972	12.5152
--	--	--	--	21.9312	18.0867	68.838	12.5164
--	--	--	--	21.9464	18.0881	68.8776	12.5179
--	--	--	--	21.9598	18.0893	68.9172	12.5208
--	--	--	--	21.9737	18.0903	68.958	12.5227
--	--	--	--	21.988	18.091	68.9976	12.5236
--	--	--	--	22.0023	18.0916	69.0396	12.524
--	--	--	--	22.0162	18.092	69.0804	12.5244
--	--	--	--	22.0305	18.0924	69.1152	12.5253
--	--	--	--	22.0448	18.0931	69.1548	12.5238
--	--	--	--	22.0605	18.0944	69.198	12.5239
--	--	--	--	22.0748	18.0966	69.2376	12.5252
--	--	--	--	22.0891	18.0993	69.2772	12.5261
--	--	--	--	22.1038	18.1023	69.318	12.5286
--	--	--	--	22.119	18.1056	69.36	12.5299
--	--	--	--	22.1324	18.1085	69.3972	12.5301
--	--	--	--	22.1472	18.1109	69.438	12.5318
--	--	--	--	22.1624	18.1124	69.4776	12.5325
--	--	--	--	22.1758	18.1132	69.5172	12.5336
--	--	--	--	22.1906	18.1133	69.5604	12.5358
--	--	--	--	22.2049	18.1133	69.5976	12.5375
--	--	--	--	22.2192	18.113	69.6372	12.5402
--	--	--	--	22.2348	18.1129	69.6804	12.5431
--	--	--	--	22.2482	18.113	69.72	12.5452
--	--	--	--	22.2626	18.1131	69.7596	12.5465
--	--	--	--	22.2764	18.1134	69.8028	12.5463
--	--	--	--	22.2916	18.1138	69.8424	12.546
--	--	--	--	22.3051	18.1145	69.8796	12.5452
--	--	--	--	22.3198	18.1155	69.9204	12.5442
--	--	--	--	22.335	18.1172	69.9624	12.544
--	--	--	--	22.3484	18.1195	70.002	12.5438
--	--	--	--	22.3632	18.1223	70.0428	12.5464
--	--	--	--	22.3775	18.1253	70.08	12.5501
--	--	--	--	22.3918	18.1285	70.122	12.553
--	--	--	--	22.4065	18.1317	70.1652	12.5566
--	--	--	--	22.4209	18.1348	70.2048	12.5594
--	--	--	--	22.4352	18.1378	70.242	12.5615
--	--	--	--	22.4508	18.1404	70.2852	12.5636
--	--	--	--	22.4651	18.1429	70.3248	12.563
--	--	--	--	22.4785	18.1451	70.3644	12.5625
--	--	--	--	22.4933	18.1471	70.4052	12.5626
--	--	--	--	22.5085	18.1488	70.4424	12.5609
--	--	--	--	22.5219	18.1499	70.482	12.5584
--	--	--	--	22.5367	18.1508	70.5228	12.5558
--	--	--	--	22.551	18.1512	70.56	12.5533
--	--	--	--	22.5653	18.1517	70.5948	12.5523
--	--	--	--	22.58	18.1522	70.6344	12.5521
--	--	--	--	22.5943	18.1531	70.6752	12.5538
--	--	--	--	22.6078	18.1541	70.7172	12.5558
--	--	--	--	22.6221	18.1553	70.7604	12.5591
--	--	--	--	22.6377	18.1567	70.8	12.5641
--	--	--	--	22.6511	18.158	70.8396	12.567
--	--	--	--	22.6654	18.1591	70.8804	12.5689
--	--	--	--	22.6802	18.1603	70.9224	12.5692
--	--	--	--	22.6945	18.1617	70.962	12.5677
--	--	--	--	22.7088	18.1637	71.0004	12.5677
--	--	--	--	22.7244	18.1665	71.04	12.567
--	--	--	--	22.7379	18.17	71.0772	12.5666
--	--	--	--	22.7522	18.1742	71.1204	12.5671
--	--	--	--	22.7669	18.1791	71.1576	12.5668
--	--	--	--	22.7812	18.1842	71.1972	12.5682
--	--	--	--	22.7969	18.1892	71.238	12.5687
--	--	--	--	22.8112	18.194	71.2752	12.5696
--	--	--	--	22.8255	18.1985	71.3148	12.5709
--	--	--	--	22.8411	18.2025	71.3544	12.5723
--	--	--	--	22.8571	18.2061	71.3976	12.5753
--	--	--	--	22.8706	18.2092	71.4396	12.5794
--	--	--	--	22.8853	18.2119	71.4804	12.5831
--	--	--	--	22.8996	18.214	71.52	12.5858
--	--	--	--	22.914	18.2158	71.562	12.5859
--	--	--	--	22.9287	18.2174	71.6028	12.5851
--	--	--	--	22.9422	18.2188	71.6376	12.5831
--	--	--	--	22.9565	18.2202	71.6748	12.581
--	--	--	--	22.9703	18.2216	71.7144	12.5796
--	--	--	--	22.9855	18.2229	71.7552	12.5795
--	--	--	--	22.999	18.2247	71.7948	12.5812
--	--	--	--	23.0146	18.2266	71.838	12.585
--	--	--	--	23.0289	18.229	71.8776	12.5878
--	--	--	--	23.0432	18.2318	71.9196	12.5907
--	--	--	--	23.0579	18.2351	71.9604	12.5931
--	--	--	--	23.0731	18.2385	72	12.5935
--	--	--	--	23.0866	18.242	72.0396	12.5948
--	--	--	--	23.1013	18.2455	72.0804	12.5955
--	--	--	--	23.1156	18.2488	72.1176	12.5962
--	--	--	--	23.1291	18.2513	72.1596	12.5983
--	--	--	--	23.1447	18.2534	72.2028	12.6001
--	--	--	--	23.1599	18.255	72.24	12.6026
--	--	--	--	23.1733	18.2564	72.282	12.6042
--	--	--	--	23.1889	18.2575	72.3228	12.6046
--	--	--	--	23.2032	18.2588	72.3624	12.6046
--	--	--	--	23.2158	18.2604	72.402	12.6041
--	--	--	--	23.2306	18.2627	72.4404	12.6045
--	--	--	--	23.2449	18.2651	72.48	12.6045
--	--	--	--	23.2592	18.2677	72.5196	12.6051
--	--	--	--	23.2739	18.2705	72.5628	12.6074
--	--	--	--	23.2874	18.2734	72.6	12.6094
--	--	--	--	23.3017	18.2763	72.642	12.6124
--	--	--	--	23.3173	18.2793	72.6828	12.615
--	--	--	--	23.3325	18.2823	72.72	12.6161
--	--	--	--	23.3459	18.2854	72.762	12.6174
--	--	--	--	23.3615	18.2885	72.8028	12.618
--	--	--	--	23.3758	18.2914	72.8424	12.6163
--	--	--	--	23.3901	18.2936	72.882	12.6156
--	--	--	--	23.404	18.2952	72.918	12.6143
--	--	--	--	23.4175	18.2961	72.9576	12.6125
--	--	--	--	23.4318	18.2965	72.9972	12.6121
--	--	--	--	23.4474	18.2968	73.0344	12.6126
--	--	--	--	23.4608	18.2975	73.0752	12.6146
--	--	--	--	23.4751	18.2985	73.1148	12.6172
--	--	--	--	23.4908	18.3003	73.158	12.6195
--	--	--	--	23.5042	18.303	73.1976	12.6232
--	--	--	--	23.5176	18.3065	73.2396	12.625
--	--	--	--	23.5328	18.3105	73.2804	12.6273
--	--	--	--	23.5476	18.3149	73.32	12.628
--	--	--	--	23.5619	18.3193	73.362	12.6277
--	--	--	--	23.5762	18.3237	73.4028	12.6276
--	--	--	--	23.5918	18.3281	73.4424	12.6263
--	--	--	--	23.6061	18.3327	73.4796	12.6259
--	--	--	--	23.6217	18.3373	73.5204	12.627
--	--	--	--	23.6352	18.3418	73.5576	12.6276
--	--	--	--	23.6495	18.3461	73.5996	12.6308
--	--	--	--	23.6651	18.3501	73.6428	12.6336
--	--	--	--	23.6786	18.3537	73.6824	12.6367
--	--	--	--	23.6929	18.3569	73.722	12.6402
--	--	--	--	23.7085	18.3596	73.7628	12.6414
--	--	--	--	23.7228	18.3622	73.8024	12.6415
--	--	--	--	23.7371	18.3649	73.842	12.642
--	--	--	--	23.7527	18.3678	73.8828	12.6418
--	--	--	--	23.767	18.3705	73.9224	12.6427
--	--	--	--	23.7813	18.3732	73.962	12.6429
--	--	--	--	23.7952	18.376	74.0028	12.6431
--	--	--	--	23.8095	18.3788	74.04	12.6436
--	--	--	--	23.8238	18.3813	74.0796	12.6435
--	--	--	--	23.8394	18.3837	74.1204	12.6436
--	--	--	--	23.8529	18.3858	74.1576	12.643
--	--	--	--	23.8672	18.3878	74.1972	12.6436
--	--	--	--	23.8828	18.3898	74.238	12.6457
--	--	--	--	23.8963	18.3917	74.2776	12.6456
--	--	--	--	23.9097	18.3936	74.3196	12.6466
--	--	--	--	23.9253	18.3954	74.3604	12.6472
--	--	--	--	23.9396	18.3972	74.3976	12.6469
--	--	--	--	23.9548	18.3992	74.4372	12.649
--	--	--	--	23.9687	18.4015	74.478	12.6507
--	--	--	--	23.9821	18.404	74.5176	12.6531
--	--	--	--	23.9973	18.4068	74.5596	12.6566
--	--	--	--	24.0121	18.41	74.6004	12.659
--	--	--	--	24.0255	18.4135	74.6376	12.6617
--	--	--	--	24.0398	18.4171	74.6772	12.6632
--	--	--	--	24.0563	18.4203	74.718	12.6644
--	--	--	--	24.0697	18.4231	74.76	12.6659
--	--	--	--	24.0832	18.4255	74.802	12.667
--	--	--	--	24.0988	18.4276	74.8452	12.6693
--	--	--	--	24.1131	18.4291	74.8848	12.6714
--	--	--	--	24.1283	18.4303	74.9244	12.673
--	--	--	--	24.143	18.4314	74.9628	12.6745
--	--	--	--	24.1565	18.4324	75.0024	12.6731
--	--	--	--	24.1708	18.4335	75.042	12.6716
--	--	--	--	24.1864	18.4345	75.0804	12.6701
--	--	--	--	24.199	18.4354	75.1176	12.6682
--	--	--	--	24.2133	18.4362	75.1572	12.6675
--	--	--	--	24.2289	18.4372	75.198	12.6669
--	--	--	--	24.2432	18.4383	75.2376	12.6667
--	--	--	--	24.2567	18.4396	75.2772	12.6681
--	--	--	--	24.2714	18.4412	75.318	12.6686
--	--	--	--	24.2857	18.4431	75.36	12.6696
--	--	--	--	24.3009	18.4456	75.3996	12.6707
--	--	--	--	24.3148	18.4487	75.438	12.6715
--	--	--	--	24.3291	18.452	75.4776	12.6735
--	--	--	--	24.3434	18.4554	75.5196	12.6755
--	--	--	--	24.3581	18.4589	75.5628	12.6776
--	--	--	--	24.3716	18.4624	75.6024	12.6807
--	--	--	--	24.3859	18.4654	75.642	12.6823
--	--	--	--	24.4015	18.4682	75.6828	12.6829
--	--	--	--	24.4158	18.4706	75.7224	12.682
--	--	--	--	24.4301	18.4726	75.762	12.6798
--	--	--	--	24.4449	18.474	75.8028	12.677
--	--	--	--	24.4592	18.475	75.84	12.6733
--	--	--	--	24.4744	18.4757	75.8796	12.6713
--	--	--	--	24.4883	18.4764	75.9144	12.67
--	--	--	--	24.5026	18.4773	75.9552	12.6691
--	--	--	--	24.516	18.4785	75.9996	12.6716
--	--	--	--	24.5303	18.4804	76.0404	12.6742
--	--	--	--	24.5442	18.4831	76.08	12.6783
--	--	--	--	24.5594	18.4864	76.122	12.6834
--	--	--	--	24.575	18.4904	76.1628	12.6863
--	--	--	--	24.5884	18.4948	76.2048	12.6892
--	--	--	--	24.6027	18.4996	76.2444	12.6912
--	--	--	--	24.6192	18.5041	76.2852	12.6924
--	--	--	--	24.6335	18.5083	76.3248	12.6945
--	--	--	--	24.6478	18.5119	76.3644	12.6952
--	--	--	--	24.6635	18.5149	76.4028	12.6952
--	--	--	--	24.6778	18.5171	76.4448	12.6946
--	--	--	--	24.6912	18.5188	76.4844	12.6936
--	--	--	--	24.706	18.5202	76.5204	12.6935
--	--	--	--	24.7194	18.5214	76.5576	12.693
--	--	--	--	24.7337	18.5226	76.5972	12.6928
--	--	--	--	24.7485	18.524	76.6344	12.6925
--	--	--	--	24.7619	18.5257	76.6776	12.6928
--	--	--	--	24.7762	18.5278	76.7148	12.6961
--	--	--	--	24.7918	18.5301	76.7544	12.6989
--	--	--	--	24.8061	18.5325	76.7952	12.7004
--	--	--	--	24.8213	18.5348	76.8372	12.7027
--	--	--	--	24.8361	18.537	76.878	12.7031
--	--	--	--	24.8512	18.5387	76.9176	12.7042
--	--	--	--	24.8656	18.5398	76.9572	12.7051
--	--	--	--	24.8803	18.5402	76.9944	12.7058
--	--	--	--	24.8929	18.54	77.0352	12.7068
--	--	--	--	24.9081	18.5394	77.0772	12.7073
--	--	--	--	24.9228	18.5388	77.118	12.7085
--	--	--	--	24.9363	18.5379	77.1576	12.7101
--	--	--	--	24.9506	18.537	77.1948	12.7106
--	--	--	--	24.9653	18.5361	77.2344	12.7112
--	--	--	--	24.9788	18.5354	77.2776	12.7112
--	--	--	--	24.9939	18.5351	77.3172	12.7104
--	--	--	--	25.0087	18.5353	77.358	12.7097
--	--	--	--	25.023	18.5361	77.3976	12.7096
--	--	--	--	25.0382	18.5377	77.4372	12.7091
--	--	--	--	25.0529	18.5399	77.4744	12.7104
--	--	--	--	25.0663	18.5426	77.5176	12.7122
--	--	--	--	25.0807	18.5455	77.5572	12.7157
--	--	--	--	25.0954	18.5483	77.6004	12.7195
--	--	--	--	25.1097	18.5507	77.6424	12.7242
--	--	--	--	25.124	18.5527	77.682	12.7291
--	--	--	--	25.1396	18.5541	77.7252	12.7312
--	--	--	--	25.154	18.5554	77.7648	12.7328
--	--	--	--	25.1691	18.5565	77.808	12.7331
--	--	--	--	25.183	18.5577	77.8452	12.7311
--	--	--	--	25.1973	18.5588	77.8872	12.7304
--	--	--	--	25.2116	18.5598	77.9244	12.728
--	--	--	--	25.2255	18.5608	77.9628	12.7259
--	--	--	--	25.239	18.5621	78.0024	12.7253
--	--	--	--	25.2533	18.5637	78.0396	12.7245
--	--	--	--	25.2676	18.5659	78.0804	12.724
--	--	--	--	25.2815	18.5687	78.12	12.7243
--	--	--	--	25.2966	18.5724	78.1596	12.7246
--	--	--	--	25.3109	18.5766	78.198	12.725
--	--	--	--	25.3257	18.5812	78.2376	12.7249
--	--	--	--	25.3409	18.5858	78.2796	12.7261
--	--	--	--	25.3543	18.59	78.318	12.7271
--	--	--	--	25.3699	18.5937	78.36	12.7283
--	--	--	--	25.3851	18.5973	78.402	12.7303
--	--	--	--	25.3999	18.6005	78.4428	12.7316
--	--	--	--	25.4133	18.6037	78.4824	12.7333
--	--	--	--	25.4276	18.6069	78.522	12.7356
--	--	--	--	25.4424	18.6103	78.5628	12.7353
--	--	--	--	25.4558	18.6137	78.6024	12.7352
--	--	--	--	25.471	18.6172	78.6396	12.7342
--	--	--	--	25.4857	18.6201	78.6804	12.7324
--	--	--	--	25.5	18.6228	78.7176	12.732
--	--	--	--	25.5152	18.6251	78.7572	12.7302
--	--	--	--	25.53	18.627	78.798	12.7285
--	--	--	--	25.5451	18.6284	78.8376	12.7284
--	--	--	--	25.5595	18.6293	78.8772	12.7281
--	--	--	--	25.5742	18.63	78.9144	12.7304
--	--	--	--	25.5877	18.6307	78.9552	12.7323
--	--	--	--	25.602	18.6314	78.9948	12.7347
--	--	--	--	25.6167	18.6323	79.038	12.7383
--	--	--	--	25.6302	18.6333	79.0776	12.7422
--	--	--	--	25.6436	18.6348	79.1172	12.7465
--	--	--	--	25.6579	18.6368	79.158	12.7486
--	--	--	--	25.6735	18.6393	79.2	12.7498
--	--	--	--	25.6878	18.6424	79.2396	12.7514
--	--	--	--	25.7026	18.6454	79.278	12.7514
--	--	--	--	25.7178	18.6484	79.32	12.7527
--	--	--	--	25.7329	18.6515	79.3596	12.7534
--	--	--	--	25.7477	18.6543	79.4004	12.7535
--	--	--	--	25.762	18.6569	79.44	12.7551
--	--	--	--	25.7763	18.6591	79.4796	12.7564
--	--	--	--	25.7902	18.661	79.5204	12.7571
--	--	--	--	25.8045	18.6629	79.56	12.7586
--	--	--	--	25.8188	18.6645	79.5996	12.759
--	--	--	--	25.8335	18.666	79.6404	12.7601
--	--	--	--	25.8479	18.6673	79.68	12.762
--	--	--	--	25.8622	18.6685	79.7196	12.7639
--	--	--	--	25.876	18.6698	79.7604	12.7664
--	--	--	--	25.8912	18.671	79.8024	12.7681
--	--	--	--	25.9064	18.6724	79.8444	12.7695
--	--	--	--	25.9203	18.6742	79.8828	12.7705
--	--	--	--	25.9355	18.6764	79.9224	12.7703
--	--	--	--	25.9498	18.6788	79.962	12.7691
--	--	--	--	25.9637	18.6812	80.0028	12.7663
--	--	--	--	25.9771	18.6833	80.04	12.7642
--	--	--	--	25.9923	18.6848	80.0772	12.7638
--	--	--	--	26.0062	18.6856	80.118	12.7644
--	--	--	--	26.0213	18.686	80.16	12.767
--	--	--	--	26.0357	18.6862	80.1996	12.7704
--	--	--	--	26.0504	18.6864	80.2404	12.7733
--	--	--	--	26.0656	18.6867	80.2848	12.7772
--	--	--	--	26.079	18.6876	80.3244	12.7789
--	--	--	--	26.0929	18.6888	80.3628	12.7795
--	--	--	--	26.1072	18.6903	80.4024	12.7797
--	--	--	--	26.1207	18.6919	80.442	12.778
--	--	--	--	26.1341	18.6935	80.4828	12.7762
--	--	--	--	26.1488	18.6955	80.5224	12.7758
--	--	--	--	26.1632	18.6977	80.5596	12.7752
--	--	--	--	26.1775	18.7006	80.6004	12.7763
--	--	--	--	26.194	18.7041	80.64	12.7769
--	--	--	--	26.2074	18.708	80.6796	12.7778
--	--	--	--	26.2217	18.7121	80.7204	12.778
--	--	--	--	26.2365	18.7162	80.7624	12.7777
--	--	--	--	26.2508	18.7198	80.7996	12.778
--	--	--	--	26.2651	18.7228	80.838	12.777
--	--	--	--	26.2798	18.7249	80.8776	12.7758
--	--	--	--	26.295	18.7266	80.9172	12.7752
--	--	--	--	26.3084	18.7283	80.9604	12.7742
--	--	--	--	26.3232	18.7302	80.9976	12.7752
--	--	--	--	26.3375	18.7326	81.0372	12.7754
--	--	--	--	26.3518	18.7357	81.078	12.7754
--	--	--	--	26.3666	18.7394	81.1176	12.7762
--	--	--	--	26.3809	18.7437	81.1572	12.7758
--	--	--	--	26.3952	18.7482	81.1944	12.7769
--	--	--	--	26.4108	18.7528	81.2376	12.7777
--	--	--	--	26.4251	18.7573	81.2748	12.7784
--	--	--	--	26.4398	18.7615	81.3144	12.7795
--	--	--	--	26.4559	18.7654	81.3576	12.7809
--	--	--	--	26.4711	18.7689	81.3972	12.7823
--	--	--	--	26.485	18.7717	81.4404	12.7856
--	--	--	--	26.4984	18.7742	81.4776	12.7891
--	--	--	--	26.5136	18.7761	81.5172	12.7928
--	--	--	--	26.5275	18.7777	81.5604	12.7962
--	--	--	--	26.5418	18.779	81.6024	12.799
--	--	--	--	26.5561	18.7802	81.642	12.8005
--	--	--	--	26.5708	18.7815	81.6804	12.8011
--	--	--	--	26.5851	18.7828	81.72	12.8003
--	--	--	--	26.5994	18.7843	81.7596	12.7995
--	--	--	--	26.6142	18.7861	81.798	12.7985
--	--	--	--	26.6294	18.7878	81.84	12.7998
--	--	--	--	26.6437	18.7896	81.8772	12.8007
--	--	--	--	26.6584	18.7913	81.918	12.802
--	--	--	--	26.6727	18.7929	81.96	12.8038
--	--	--	--	26.687	18.7941	81.9972	12.8037
--	--	--	--	26.7009	18.7953	82.038	12.8041
--	--	--	--	26.7161	18.7964	82.0776	12.8044
--	--	--	--	26.7295	18.7975	82.1148	12.8038
--	--	--	--	26.7434	18.7986	82.1544	12.8046
--	--	--	--	26.7586	18.7996	82.1976	12.8063
--	--	--	--	26.7729	18.8009	82.2372	12.8088
--	--	--	--	26.7868	18.8023	82.2804	12.8118
--	--	--	--	26.802	18.8039	82.3224	12.8144
--	--	--	--	26.8163	18.8058	82.362	12.8165
--	--	--	--	26.831	18.808	82.4028	12.8185
--	--	--	--	26.8453	18.8105	82.4424	12.8197
--	--	--	--	26.8605	18.8129	82.482	12.8196
--	--	--	--	26.8744	18.815	82.5228	12.8185
--	--	--	--	26.8887	18.8169	82.5624	12.8175
--	--	--	--	26.9022	18.8182	82.5996	12.8171
--	--	--	--	26.9178	18.8192	82.6404	12.8169
--	--	--	--	26.9321	18.82	82.68	12.8173
--	--	--	--	26.9464	18.8208	82.7196	12.8187
--	--	--	--	26.9603	18.8218	82.7604	12.8202
--	--	--	--	26.9746	18.8231	82.8024	12.8227
--	--	--	--	26.9898	18.8249	82.842	12.8232
--	--	--	--	27.0023	18.8269	82.8828	12.8237
--	--	--	--	27.0171	18.8292	82.92	12.8239
--	--	--	--	27.0314	18.8316	82.9596	12.8222
--	--	--	--	27.0457	18.8341	83.0004	12.8212
--	--	--	--	27.0605	18.8371	83.0376	12.8204
--	--	--	--	27.0739	18.8407	83.0748	12.8196
--	--	--	--	27.0891	18.8446	83.118	12.8207
--	--	--	--	27.1047	18.849	83.1576	12.8205
--	--	--	--	27.119	18.8536	83.1972	12.8223
--	--	--	--	27.1316	18.8579	83.238	12.8245
--	--	--	--	27.1472	18.8618	83.2776	12.8269
--	--	--	--	27.1624	18.865	83.3196	12.8297
--	--	--	--	27.1771	18.8673	83.3604	12.8322
--	--	--	--	27.1914	18.869	83.4024	12.8338
--	--	--	--	27.2066	18.8704	83.442	12.8347
--	--	--	--	27.2205	18.8722	83.4828	12.8343
--	--	--	--	27.2348	18.8743	83.52	12.8341
--	--	--	--	27.2491	18.8769	83.5572	12.8325
--	--	--	--	27.2626	18.88	83.598	12.8316
--	--	--	--	27.2773	18.8836	83.6376	12.8314
--	--	--	--	27.2925	18.8875	83.6772	12.8318
--	--	--	--	27.3059	18.8915	83.718	12.8337
--	--	--	--	27.3224	18.8953	83.7576	12.8361
--	--	--	--	27.3359	18.8989	83.7996	12.8381
--	--	--	--	27.3515	18.9024	83.8404	12.8414
--	--	--	--	27.3666	18.9059	83.88	12.8441
--	--	--	--	27.3818	18.9089	83.9196	12.8468
--	--	--	--	27.3957	18.9115	83.9628	12.8504
--	--	--	--	27.4091	18.9135	84	12.852
--	--	--	--	27.4234	18.915	84.042	12.8528
--	--	--	--	27.4382	18.9158	84.0828	12.8531
--	--	--	--	27.4534	18.916	84.1224	12.8514
--	--	--	--	27.4668	18.9158	84.1572	12.85
--	--	--	--	27.4807	18.9155	84.198	12.8493
--	--	--	--	27.4967	18.9155	84.2376	12.8486
--	--	--	--	27.5102	18.9159	84.2772	12.8484
--	--	--	--	27.5249	18.9167	84.3204	12.8487
--	--	--	--	27.5401	18.9181	84.3576	12.85
--	--	--	--	27.5544	18.9196	84.3972	12.8502
--	--	--	--	27.5692	18.9216	84.4344	12.8512
--	--	--	--	27.5826	18.9238	84.4752	12.8523
--	--	--	--	27.5961	18.926	84.5148	12.8524
--	--	--	--	27.6117	18.9281	84.558	12.8536
--	--	--	--	27.626	18.9303	84.5976	12.8555
--	--	--	--	27.6403	18.9327	84.6348	12.858
--	--	--	--	27.6542	18.9353	84.678	12.8626
--	--	--	--	27.6694	18.9378	84.72	12.867
--	--	--	--	27.6828	18.9401	84.762	12.871
--	--	--	--	27.6975	18.9423	84.8076	12.8753
--	--	--	--	27.7119	18.9442	84.8472	12.8778
--	--	--	--	27.727	18.9456	84.888	12.878
--	--	--	--	27.7427	18.9469	84.9252	12.8768
--	--	--	--	27.7561	18.9481	84.9624	12.8739
--	--	--	--	27.7695	18.9494	85.002	12.8716
--	--	--	--	27.7843	18.951	85.0404	12.8705
--	--	--	--	27.7995	18.953	85.0824	12.8707
--	--	--	--	27.8129	18.9553	85.1196	12.8721
--	--	--	--	27.8276	18.9577	85.1628	12.8732
--	--	--	--	27.842	18.9603	85.2024	12.8748
--	--	--	--	27.8563	18.963	85.242	12.8759
--	--	--	--	27.871	18.9657	85.2804	12.8764
--	--	--	--	27.8853	18.9684	85.32	12.8768
--	--	--	--	27.9005	18.9707	85.3596	12.8756
--	--	--	--	27.9161	18.9731	85.4004	12.8748
--	--	--	--	27.9287	18.9755	85.4376	12.8739
--	--	--	--	27.943	18.978	85.4748	12.8715
--	--	--	--	27.9578	18.9803	85.5144	12.8706
--	--	--	--	27.9729	18.9828	85.5552	12.8699
--	--	--	--	27.9855	18.9852	85.5924	12.8711
--	--	--	--	28.0011	18.9877	85.6344	12.8751
--	--	--	--	28.0154	18.9902	85.6776	12.8786
--	--	--	--	28.0289	18.9925	85.7196	12.8833
--	--	--	--	28.0432	18.9949	85.7628	12.8869
--	--	--	--	28.0588	18.997	85.8024	12.8886
--	--	--	--	28.0731	18.999	85.842	12.89
--	--	--	--	28.0887	19.0009	85.8828	12.8898
--	--	--	--	28.103	19.0028	85.92	12.8894
--	--	--	--	28.1165	19.0046	85.962	12.8896
--	--	--	--	28.1299	19.0063	86.0052	12.8903
--	--	--	--	28.1456	19.0083	86.0424	12.8918
--	--	--	--	28.1581	19.0105	86.082	12.8933
--	--	--	--	28.1733	19.0128	86.1252	12.8948
--	--	--	--	28.1889	19.0156	86.1624	12.8956
--	--	--	--	28.2024	19.0185	86.202	12.8953
--	--	--	--	28.2167	19.0215	86.2428	12.8949
--	--	--	--	28.2323	19.0244	86.2824	12.8936
--	--	--	--	28.2466	19.0268	86.322	12.8911
--	--	--	--	28.2631	19.029	86.3628	12.8901
--	--	--	--	28.2774	19.0306	86.3976	12.8886
--	--	--	--	28.2917	19.0318	86.4372	12.8884
--	--	--	--	28.3064	19.0326	86.478	12.8906
--	--	--	--	28.3199	19.0333	86.5152	12.893
--	--	--	--	28.3333	19.0339	86.5572	12.8973
--	--	--	--	28.3481	19.0343	86.6004	12.9023
--	--	--	--	28.3624	19.0346	86.64	12.9054
--	--	--	--	28.3758	19.0349	86.682	12.9086
--	--	--	--	28.3901	19.0354	86.7228	12.9105
--	--	--	--	28.4058	19.0358	86.7624	12.9113
--	--	--	--	28.4201	19.0365	86.802	12.9114
--	--	--	--	28.4366	19.0376	86.8428	12.9112
--	--	--	--	28.45	19.0391	86.88	12.911
--	--	--	--	28.4643	19.041	86.9196	12.9103
--	--	--	--	28.4791	19.0432	86.9604	12.9092
--	--	--	--	28.4934	19.0454	86.9976	12.9094
--	--	--	--	28.5068	19.0474	87.0372	12.9082
--	--	--	--	28.5216	19.0492	87.078	12.9077
--	--	--	--	28.5367	19.051	87.1152	12.9084
--	--	--	--	28.5502	19.0528	87.1572	12.9096
--	--	--	--	28.5636	19.0548	87.1944	12.9134
--	--	--	--	28.5792	19.057	87.2376	12.9171
--	--	--	--	28.5936	19.0594	87.282	12.9207
--	--	--	--	28.6092	19.0622	87.3252	12.924
--	--	--	--	28.6235	19.0652	87.3624	12.9245
--	--	--	--	28.6378	19.068	87.402	12.9245
--	--	--	--	28.6525	19.0707	87.4428	12.9221
--	--	--	--	28.6668	19.0731	87.48	12.9191
--	--	--	--	28.6803	19.0753	87.5172	12.918
--	--	--	--	28.6959	19.077	87.558	12.9171
--	--	--	--	28.7102	19.0784	87.5976	12.918
--	--	--	--	28.7236	19.0796	87.6396	12.9209
--	--	--	--	28.7384	19.0805	87.6804	12.9227
--	--	--	--	28.7536	19.0813	87.72	12.924
--	--	--	--	28.7679	19.0821	87.7596	12.9232
--	--	--	--	28.7826	19.0829	87.8004	12.9212
--	--	--	--	28.7969	19.0838	87.8352	12.9187
--	--	--	--	28.8113	19.0845	87.8748	12.9163
--	--	--	--	28.8251	19.0854	87.9144	12.9149
--	--	--	--	28.8394	19.0865	87.9552	12.9149
--	--	--	--	28.8529	19.0879	87.9948	12.9169
--	--	--	--	28.8685	19.0897	88.038	12.9218
[truncated: 4,945 more rows]

## Sheet: Figure 2e
	Young's modulus (MPa)		Toughness (MJ m-3)
	Mean	Standard Deviation	Mean	Standard Deviation
PAMA	664.233	43.1018	3.21	0.37041
PAME	499.967	19.3443	16.3767	1.43598
PAPE	295.233	26.8545	20.0933	1.15604
PABE	124.767	13.3717	22.5967	2.0148

## Sheet: Figure 3a
PBBE			PBBE-a			PBBE-b			PBBE-c			PBBE-d
Molecular weight	dw/dlogM		Molecular weight	dw/dlogM		Molecular weight	dw/dlogM		Molecular weight	dw/dlogM		Molecular weight	dw/dlogM
368119	0		476865	0		477666	0		783322	0		893002	0
366742	0.000187518		475082	0.000187518		475880	0.000441275		780393	0.000500027		889663	0.00046217
365371	0.000379763		473306	0.000379763		474100	0.000881		777475	0.000997553		886336	0.000921338
364004	0.000576705		471536	0.000576705		472327	0.00132		774567	0.00149		883021	0.00138
362644	0.000778321		469773	0.000778321		470561	0.00176		771670	0.00198		879719	0.00183
361288	0.000984535		468015	0.000984535		468801	0.00219		768785	0.00247		876429	0.00228
359936	0.0012		466265	0.0012		467048	0.00263		765910	0.00296		873152	0.00273
358590	0.00141		464522	0.00141		465301	0.00307		763046	0.00345		869887	0.00318
357249	0.00163		462785	0.00163		463561	0.0035		760192	0.00393		866634	0.00363
355913	0.00186		461054	0.00186		461828	0.00394		757349	0.00441		863393	0.00408
354582	0.00208		459330	0.00208		460101	0.00437		754517	0.00489		860164	0.00453
353257	0.00232		457613	0.00232		458380	0.00481		751696	0.00537		856948	0.00497
351935	0.00256		455902	0.00256		456666	0.00525		748884	0.00585		853743	0.00542
350619	0.0028		454196	0.0028		454958	0.00569		746084	0.00633		850550	0.00587
349308	0.00305		452498	0.00305		453257	0.00614		743294	0.00681		847370	0.00632
348002	0.0033		450805	0.0033		451562	0.00659		740515	0.0073		844201	0.00677
346701	0.00356		449120	0.00356		449873	0.00704		737746	0.00778		841044	0.00723
345404	0.00382		447441	0.00382		448191	0.0075		734986	0.00826		837899	0.00768
344112	0.00409		445767	0.00409		446515	0.00796		732237	0.00874		834765	0.00814
342826	0.00436		444100	0.00436		444845	0.00843		729500	0.00923		831644	0.0086
341543	0.00464		442440	0.00464		443182	0.0089		726771	0.00972		828534	0.00907
340266	0.00492		440785	0.00492		441524	0.00939		724054	0.01021		825435	0.00954
338993	0.0052		439137	0.0052		439873	0.00988		721346	0.0107		822349	0.01001
337726	0.00549		437495	0.00549		438228	0.01037		718648	0.01119		819273	0.01049
336463	0.00578		435858	0.00578		436590	0.01088		715961	0.01169		816210	0.01098
335204	0.00608		434228	0.00608		434957	0.0114		713284	0.0122		813157	0.01148
333951	0.00638		432605	0.00638		433330	0.01193		710617	0.0127		810117	0.01198
332702	0.00668		430986	0.00668		431710	0.01247		707959	0.01322		807087	0.0125
331458	0.00699		429375	0.00699		430096	0.01303		705311	0.01374		804069	0.01302
330219	0.0073		427769	0.0073		428487	0.0136		702674	0.01427		801062	0.01356
328984	0.00761		426170	0.00761		426885	0.01419		700047	0.0148		798066	0.01411
327754	0.00793		424577	0.00793		425288	0.01479		697429	0.01534		795082	0.01467
326528	0.00825		422989	0.00825		423698	0.01541		694821	0.0159		792109	0.01525
325307	0.00857		421406	0.00857		422114	0.01605		692222	0.01646		789147	0.01584
324090	0.0089		419831	0.0089		420535	0.01671		689634	0.01704		786196	0.01646
322878	0.00923		418261	0.00923		418962	0.01739		687055	0.01762		783256	0.01709
321671	0.00956		416697	0.00956		417396	0.01809		684486	0.01822		780327	0.01774
320468	0.0099		415138	0.0099		415835	0.01882		681926	0.01883		777408	0.01842
319270	0.01023		413586	0.01023		414280	0.01957		679375	0.01946		774501	0.01912
318076	0.01058		412039	0.01058		412731	0.02035		676835	0.02011		771605	0.01985
316886	0.01092		410499	0.01092		411187	0.02116		674304	0.02077		768720	0.02061
315701	0.01127		408963	0.01127		409649	0.022		671783	0.02145		765845	0.02139
314521	0.01161		407434	0.01161		408118	0.02286		669270	0.02214		762981	0.02221
313345	0.01197		405910	0.01197		406591	0.02376		666767	0.02286		760128	0.02305
312173	0.01232		404392	0.01232		405071	0.0247		664274	0.0236		757285	0.02393
311006	0.01267		402881	0.01267		403556	0.02567		661790	0.02437		754453	0.02484
309842	0.01303		401373	0.01303		402047	0.02668		659315	0.02516		751632	0.02578
308683	0.01339		399872	0.01339		400544	0.02772		656850	0.02597		748821	0.02676
307529	0.01375		398378	0.01375		399046	0.02881		654394	0.02682		746021	0.02778
306379	0.01412		396887	0.01412		397553	0.02994		651946	0.02769		743231	0.02884
305234	0.01448		395403	0.01448		396067	0.03111		649508	0.02859		740452	0.02995
304092	0.01485		393925	0.01485		394586	0.03232		647079	0.02953		737683	0.03109
302955	0.01522		392451	0.01522		393110	0.03358		644659	0.03049		734924	0.03229
301823	0.01558		390984	0.01558		391640	0.03489		642248	0.03149		732176	0.03352
300693	0.01595		389521	0.01595		390175	0.03625		639847	0.03253		729438	0.03481
299569	0.01632		388065	0.01632		388716	0.03765		637454	0.0336		726710	0.03614
298449	0.01669		386614	0.01669		387263	0.03911		635070	0.03471		723992	0.03753
297333	0.01707		385168	0.01707		385814	0.04062		632695	0.03586		721285	0.03897
296221	0.01744		383727	0.01744		384372	0.04218		630330	0.03705		718588	0.04046
295112	0.01781		382293	0.01781		382934	0.0438		627972	0.03829		715901	0.04201
294009	0.01818		380863	0.01818		381502	0.04548		625624	0.03956		713223	0.04362
292910	0.01856		379439	0.01856		380076	0.04722		623284	0.04088		710556	0.04528
291815	0.01893		378020	0.01893		378654	0.04901		620953	0.04225		707899	0.047
290724	0.01931		376606	0.01931		377238	0.05087		618632	0.04367		705252	0.04879
289636	0.01968		375199	0.01968		375828	0.05279		616318	0.04513		702615	0.05063
288553	0.02006		373795	0.02006		374422	0.05477		614014	0.04664		699987	0.05254
287474	0.02044		372397	0.02044		373022	0.05682		611717	0.04821		697369	0.05451
286399	0.02081		371004	0.02081		371627	0.05893		609429	0.04982		694762	0.05655
285328	0.02119		369618	0.02119		370237	0.06111		607151	0.05149		692163	0.05865
284261	0.02157		368236	0.02157		368853	0.06335		604880	0.05322		689575	0.06082
283198	0.02195		366858	0.02195		367473	0.06567		602618	0.055		686996	0.06307
282138	0.02233		365486	0.02233		366099	0.06805		600365	0.05684		684427	0.06538
281084	0.02271		364120	0.02271		364730	0.0705		598120	0.05874		681868	0.06777
280032	0.0231		362757	0.0231		363366	0.07302		595882	0.06069		679318	0.07022
278985	0.02348		361401	0.02348		362007	0.07561		593654	0.06271		676778	0.07275
277942	0.02387		360050	0.02387		360654	0.07828		591435	0.06478		674247	0.07535
276903	0.02425		358703	0.02425		359305	0.08102		589222	0.06692		671725	0.07802
275867	0.02463		357362	0.02463		357961	0.08383		587019	0.06912		669213	0.08076
274836	0.02502		356025	0.02502		356623	0.08671		584824	0.07137		666711	0.08357
273808	0.0254		354694	0.0254		355289	0.08968		582637	0.0737		664218	0.08645
272784	0.02578		353368	0.02578		353961	0.09271		580458	0.07608		661734	0.08941
271763	0.02615		352046	0.02615		352637	0.09583		578288	0.07853		659259	0.09244
270747	0.02653		350730	0.02653		351318	0.09902		576126	0.08105		656794	0.09554
269735	0.02691		349418	0.02691		350004	0.10229		573971	0.08363		654338	0.09872
268727	0.02728		348111	0.02728		348696	0.10563		571824	0.08627		651891	0.10197
267721	0.02766		346810	0.02766		347392	0.10906		569686	0.08899		649453	0.1053
266720	0.02804		345512	0.02804		346092	0.11256		567555	0.09177		647024	0.1087
265723	0.02841		344221	0.02841		344798	0.11613		565433	0.09461		644605	0.11218
264729	0.02879		342933	0.02879		343509	0.11979		563319	0.09753		642194	0.11573
263739	0.02916		341651	0.02916		342224	0.12352		561212	0.10051		639793	0.11936
262753	0.02954		340373	0.02954		340944	0.12734		559113	0.10356		637400	0.12306
261770	0.02992		339100	0.02992		339670	0.13123		557023	0.10668		635016	0.12684
260791	0.03029		337833	0.03029		338399	0.13519		554940	0.10986		632642	0.13069
259816	0.03067		336569	0.03067		337134	0.13924		552864	0.11312		630276	0.13461
258845	0.03105		335311	0.03105		335873	0.14335		550796	0.11644		627919	0.13861
257876	0.03143		334057	0.03143		334617	0.14755		548737	0.11983		625571	0.14268
256912	0.03181		332807	0.03181		333366	0.15181		546685	0.12328		623232	0.14681
255951	0.0322		331563	0.0322		332119	0.15616		544640	0.1268		620901	0.15102
254994	0.03258		330322	0.03258		330877	0.16057		542604	0.13039		618579	0.1553
254041	0.03297		329088	0.03297		329640	0.16506		540575	0.13404		616266	0.15964
253091	0.03336		327857	0.03336		328407	0.16962		538553	0.13776		613961	0.16406
252145	0.03375		326631	0.03375		327179	0.17426		536540	0.14154		611665	0.16854
251202	0.03415		325409	0.03415		325955	0.17896		534533	0.14539		609378	0.1731
250262	0.03455		324193	0.03455		324737	0.18374		532534	0.1493		607099	0.17772
249326	0.03495		322980	0.03495		323522	0.18859		530543	0.15328		604829	0.18241
248394	0.03535		321773	0.03535		322312	0.19351		528558	0.15732		602567	0.18716
247465	0.03576		320569	0.03576		321107	0.1985		526582	0.16142		600314	0.19199
246539	0.03618		319371	0.03618		319906	0.20356		524613	0.16558		598069	0.19688
245618	0.0366		318176	0.0366		318710	0.20868		522651	0.1698		595832	0.20183
244700	0.03702		316987	0.03702		317518	0.21388		520696	0.17409		593604	0.20684
243784	0.03745		315800	0.03745		316331	0.21914		518749	0.17843		591384	0.21192
242872	0.03789		314620	0.03789		315148	0.22447		516809	0.18284		589173	0.21706
241964	0.03833		313443	0.03833		313969	0.22986		514877	0.1873		586970	0.22226
241060	0.03879		312271	0.03879		312795	0.23532		512951	0.19182		584775	0.22752
240158	0.03925		311104	0.03925		311625	0.24085		511033	0.1964		582588	0.23284
239259	0.03972		309940	0.03972		310460	0.24644		509122	0.20103		580409	0.23822
238365	0.0402		308781	0.0402		309299	0.25209		507218	0.20572		578239	0.24365
237474	0.04068		307627	0.04068		308142	0.25781		505321	0.21046		576076	0.24914
236585	0.04118		306476	0.04118		306990	0.26358		503432	0.21526		573922	0.25468
235700	0.0417		305330	0.0417		305842	0.26942		501549	0.22011		571776	0.26027
234820	0.04222		304188	0.04222		304698	0.27531		499674	0.22501		569638	0.26592
233942	0.04276		303051	0.04276		303559	0.28126		497805	0.22996		567507	0.27162
233066	0.04331		301918	0.04331		302424	0.28727		495943	0.23497		565385	0.27736
232195	0.04388		300788	0.04388		301293	0.29334		494089	0.24003		563271	0.28316
231326	0.04446		299663	0.04446		300166	0.29945		492241	0.24513		561164	0.289
230462	0.04506		298543	0.04506		299044	0.30562		490400	0.25029		559066	0.29488
229600	0.04568		297426	0.04568		297925	0.31184		488566	0.25549		556975	0.30081
228741	0.04631		296315	0.04631		296811	0.31811		486739	0.26074		554892	0.30679
227886	0.04697		295206	0.04697		295701	0.32443		484919	0.26604		552817	0.3128
227033	0.04764		294102	0.04764		294595	0.33079		483106	0.27138		550750	0.31886
226184	0.04834		293002	0.04834		293494	0.3372		481299	0.27676		548691	0.32496
225339	0.04905		291907	0.04905		292396	0.34365		479499	0.28218		546639	0.3311
224496	0.04979		290815	0.04979		291303	0.35015		477706	0.28765		544594	0.33728
223656	0.05056		289728	0.05056		290214	0.3567		475920	0.29316		542558	0.34351
222820	0.05135		288644	0.05135		289128	0.36328		474140	0.2987		540529	0.34976
221987	0.05216		287564	0.05216		288047	0.36991		472367	0.30428		538508	0.35606
221157	0.05301		286489	0.05301		286970	0.37658		470601	0.3099		536494	0.36239
220329	0.05388		285418	0.05388		285897	0.38329		468841	0.31556		534488	0.36876
219506	0.05479		284350	0.05479		284828	0.39004		467087	0.32125		532489	0.37516
218685	0.05572		283287	0.05572		283762	0.39682		465341	0.32697		530498	0.3816
217868	0.05669		282228	0.05669		282701	0.40364		463600	0.33272		528514	0.38806
217052	0.05769		281172	0.05769		281644	0.4105		461867	0.33851		526537	0.39456
216241	0.05872		280121	0.05872		280591	0.41738		460139	0.34432		524568	0.40108
215432	0.05979		279074	0.05979		279542	0.4243		458420	0.35017		522607	0.40763
214627	0.0609		278030	0.0609		278496	0.43124		456705	0.35605		520652	0.41419
213824	0.06204		276990	0.06204		277455	0.43822		454996	0.36196		518705	0.42079
213024	0.06322		275954	0.06322		276417	0.44522		453296	0.36789		516766	0.42741
212228	0.06445		274923	0.06445		275384	0.45223		451601	0.37385		514833	0.43405
211434	0.06571		273894	0.06571		274354	0.45928		449911	0.37984		512908	0.4407
210644	0.06702		272869	0.06702		273328	0.46635		448229	0.38586		510990	0.44738
209855	0.06837		271850	0.06837		272306	0.47343		446552	0.39189		509079	0.45407
209071	0.06977		270833	0.06977		271287	0.48054		444883	0.39795		507175	0.46078
208289	0.07121		269820	0.07121		270273	0.48766		443220	0.40404		505279	0.46751
207510	0.0727		268811	0.0727		269262	0.4948		441562	0.41014		503389	0.47425
206734	0.07424		267806	0.07424		268255	0.50196		439910	0.41626		501507	0.481
205961	0.07582		266804	0.07582		267252	0.50914		438266	0.4224		499631	0.48777
205191	0.07746		265807	0.07746		266253	0.51633		436627	0.42856		497763	0.49456
204423	0.07914		264812	0.07914		265257	0.52353		434994	0.43473		495901	0.50136
203659	0.08088		263822	0.08088		264265	0.53074		433368	0.44092		494047	0.50816
202898	0.08267		262835	0.08267		263277	0.53797		431746	0.44712		492199	0.51498
202139	0.08451		261853	0.08451		262292	0.54519		430131	0.45334		490359	0.5218
201382	0.0864		260873	0.0864		261311	0.55243		428524	0.45956		488525	0.52864
200630	0.08836		259898	0.08836		260334	0.55966		426921	0.46579		486698	0.53547
199880	0.09036		258926	0.09036		259361	0.5669		425325	0.47204		484878	0.54231
199132	0.09243		257958	0.09243		258391	0.57413		423734	0.47829		483065	0.54915
198387	0.09456		256994	0.09456		257424	0.58136		422149	0.48455		481258	0.55599
197646	0.09674		256032	0.09674		256462	0.58859		420571	0.49082		479459	0.56283
196906	0.09899		255075	0.09899		255503	0.59581		418998	0.4971		477666	0.56966
196170	0.10129		254121	0.10129		254547	0.60302		417431	0.50338		475880	0.57649
195437	0.10366		253170	0.10366		253595	0.61023		415870	0.50966		474100	0.58332
194706	0.10608		252224	0.10608		252647	0.61743		414315	0.51595		472327	0.59014
193978	0.10857		251280	0.10857		251702	0.62461		412766	0.52224		470561	0.59696
193252	0.11112		250341	0.11112		250761	0.63178		411222	0.52854		468801	0.60375
192529	0.11374		249405	0.11374		249823	0.63894		409684	0.53483		467048	0.61055
191809	0.11642		248472	0.11642		248889	0.64609		408152	0.54112		465301	0.61733
191092	0.11916		247543	0.11916		247958	0.65321		406626	0.54741		463561	0.6241
190377	0.12196		246617	0.12196		247031	0.66032		405105	0.5537		461828	0.63085
189666	0.12483		245695	0.12483		246107	0.66741		403591	0.55998		460101	0.6376
188957	0.12777		244776	0.12777		245187	0.67448		402081	0.56626		458380	0.64432
188249	0.13076		243860	0.13076		244270	0.68152		400577	0.57253		456666	0.65104
187545	0.13383		242949	0.13383		243357	0.68853		399080	0.57879		454958	0.65773
186844	0.13696		242040	0.13696		242447	0.69552		397587	0.58505		453257	0.6644
186145	0.14015		241135	0.14015		241540	0.70247		396100	0.59129		451562	0.67105
185450	0.14341		240233	0.14341		240637	0.70939		394619	0.59753		449873	0.67768
184756	0.14673		239335	0.14673		239737	0.71628		393143	0.60374		448191	0.68428
184065	0.15012		238441	0.15012		238840	0.72313		391673	0.60995		446515	0.69085
183377	0.15358		237548	0.15358		237947	0.72994		390208	0.61615		444845	0.6974
182691	0.1571		236660	0.1571		237057	0.73671		388749	0.62233		443182	0.70391
182007	0.16068		235775	0.16068		236171	0.74344		387296	0.62848		441524	0.7104
181327	0.16433		234894	0.16433		235288	0.75013		385847	0.63463		439873	0.71684
180649	0.16804		234015	0.16804		234408	0.75678		384404	0.64075		438228	0.72325
179973	0.17182		233140	0.17182		233531	0.76337		382966	0.64685		436590	0.72963
179300	0.17566		232268	0.17566		232658	0.76992		381534	0.65294		434957	0.73597
178630	0.17957		231399	0.17957		231788	0.77641		380107	0.659		433330	0.74226
177962	0.18353		230534	0.18353		230921	0.78285		378687	0.66503		431710	0.74851
177296	0.18757		229672	0.18757		230057	0.78922		377270	0.67104		430096	0.75472
176634	0.19167		228814	0.19167		229197	0.79554		375859	0.67703		428487	0.76089
175973	0.19583		227957	0.19583		228340	0.80181		374454	0.68298		426885	0.76701
175315	0.20006		227105	0.20006		227486	0.808		373053	0.68891		425288	0.77308
174660	0.20435		226256	0.20435		226635	0.81413		371659	0.69481		423698	0.7791
174007	0.2087		225410	0.2087		225788	0.8202		370269	0.70067		422114	0.78507
173356	0.21312		224566	0.21312		224944	0.82619		368884	0.70651		420535	0.791
172708	0.2176		223727	0.2176		224102	0.83211		367504	0.71231		418962	0.79687
172062	0.22214		222890	0.22214		223264	0.83796		366131	0.71808		417396	0.80269
171418	0.22674		222057	0.22674		222429	0.84374		364762	0.72381		415835	0.80846
170776	0.2314		221226	0.2314		221598	0.84944		363397	0.72951		414280	0.81416
170138	0.23612		220399	0.23612		220769	0.85506		362038	0.73517		412731	0.81982
169502	0.2409		219575	0.2409		219943	0.8606		360684	0.74079		411187	0.82541
168868	0.24574		218754	0.24574		219121	0.86605		359335	0.74637		409649	0.83094
168237	0.25063		217936	0.25063		218301	0.87142		357991	0.75191		408118	0.8364
167607	0.25558		217121	0.25558		217485	0.87671		356654	0.75742		406591	0.84179
166980	0.26059		216309	0.26059		216672	0.88191		355319	0.76288		405071	0.84712
166356	0.26565		215500	0.26565		215862	0.88702		353991	0.7683		403556	0.85236
165734	0.27076		214695	0.27076		215054	0.89204		352667	0.77368		402047	0.85754
165115	0.27593		213891	0.27593		214250	0.89696		351348	0.77901		400544	0.86264
164497	0.28116		213092	0.28116		213449	0.90179		350034	0.7843		399046	0.86766
163882	0.28643		212295	0.28643		212651	0.90652		348725	0.78954		397553	0.87261
163269	0.29176		211501	0.29176		211855	0.91115		347421	0.79474		396067	0.87748
162658	0.29714		210710	0.29714		211063	0.91568		346122	0.79989		394586	0.88227
162050	0.30257		209921	0.30257		210274	0.92011		344827	0.80499		393110	0.88697
161444	0.30805		209137	0.30805		209488	0.92442		343538	0.81003		391640	0.8916
160840	0.31358		208355	0.31358		208704	0.92863		342253	0.81503		390175	0.89614
160239	0.31916		207576	0.31916		207924	0.93273		340974	0.81997		388716	0.9006
159640	0.32479		206800	0.32479		207146	0.93672		339698	0.82485		387263	0.90497
159043	0.33046		206026	0.33046		206372	0.9406		338428	0.82967		385814	0.90925
158448	0.33618		205255	0.33618		205600	0.94436		337162	0.83444		384372	0.91344
157855	0.34194		204488	0.34194		204831	0.94801		335901	0.83915		382934	0.91754
157265	0.34774		203724	0.34774		204065	0.95155		334646	0.84379		381502	0.92156
156677	0.35359		202961	0.35359		203302	0.95497		333394	0.84838		380076	0.92548
156092	0.35948		202202	0.35948		202542	0.95827		332148	0.85291		378654	0.92932
155507	0.3654		201447	0.3654		201784	0.96146		330905	0.85738		377238	0.93306
154926	0.37137		200693	0.37137		201030	0.96453		329667	0.86178		375828	0.9367
154346	0.37738		199942	0.37738		200278	0.96747		328435	0.86612		374422	0.94025
153769	0.38342		199195	0.38342		199529	0.97029		327206	0.8704		373022	0.94371
153194	0.3895		198450	0.3895		198783	0.97299		325983	0.87462		371627	0.94706
152621	0.39562		197708	0.39562		198039	0.97556		324764	0.87877		370237	0.95031
152051	0.40177		196968	0.40177		197299	0.978		323549	0.88285		368853	0.95346
151482	0.40796		196231	0.40796		196561	0.98031		322340	0.88688		367473	0.95651
150915	0.41419		195498	0.41419		195826	0.9825		321134	0.89084		366099	0.95946
150351	0.42044		194767	0.42044		195094	0.98455		319933	0.89473		364730	0.9623
149789	0.42673		194038	0.42673		194364	0.98648		318737	0.89856		363366	0.96504
149229	0.43304		193313	0.43304		193637	0.98827		317545	0.90232		362007	0.96767
148671	0.43939		192590	0.43939		192913	0.98994		316358	0.90602		360654	0.9702
148115	0.44576		191870	0.44576		192192	0.99148		315174	0.90965		359305	0.97263
147560	0.45216		191152	0.45216		191473	0.99289		313996	0.91322		357961	0.97495
147009	0.45858		190437	0.45858		190757	0.99418		312821	0.91671		356623	0.97717
146459	0.46503		189725	0.46503		190044	0.99534		311652	0.92014		355289	0.97928
145912	0.47149		189016	0.47149		189333	0.99637		310486	0.9235		353961	0.98129
145366	0.47799		188309	0.47799		188625	0.99727		309325	0.92679		352637	0.9832
144822	0.4845		187605	0.4845		187920	0.99805		308169	0.93001		351318	0.985
144281	0.49103		186903	0.49103		187217	0.99869		307016	0.93316		350004	0.9867
143742	0.49758		186204	0.49758		186517	0.99921		305868	0.93624		348696	0.9883
143204	0.50415		185507	0.50415		185819	0.9996		304725	0.93924		347392	0.98979
142668	0.51074		184814	0.51074		185124	0.99987		303584	0.94217		346092	0.99119
142135	0.51734		184123	0.51734		184432	1		302449	0.94502		344798	0.99247
141603	0.52396		183434	0.52396		183742	1		301318	0.9478		343509	0.99366
141074	0.53059		182748	0.53059		183055	0.99987		300192	0.95051		342224	0.99475
140546	0.53724		182066	0.53724		182371	0.99962		299069	0.95313		340944	0.99573
140020	0.54389		181384	0.54389		181689	0.99924		297950	0.95569		339670	0.99661
139497	0.55055		180706	0.55055		181009	0.99874		296836	0.95818		338399	0.99738
138975	0.55722		180030	0.55722		180332	0.99812		295726	0.96059		337134	0.99805
138455	0.5639		179357	0.5639		179658	0.99737		294621	0.96294		335873	0.99862
137937	0.57058		178686	0.57058		178986	0.9965		293519	0.9652		334617	0.99909
137421	0.57727		178019	0.57727		178317	0.99551		292421	0.9674		333366	0.99946
136908	0.58396		177353	0.58396		177650	0.99441		291328	0.96952		332119	0.99974
136396	0.59064		176689	0.59064		176986	0.99319		290238	0.97157		330877	0.99992
135886	0.59733		176029	0.59733		176324	0.99185		289153	0.97355		329640	1
135378	0.60402		175371	0.60402		175664	0.99039		288072	0.97545		328407	0.99999
134871	0.61071		174714	0.61071		175007	0.98882		286994	0.97729		327179	0.99989
134367	0.61739		174060	0.61739		174353	0.98713		285921	0.97905		325955	0.99971
133865	0.62407		173410	0.62407		173701	0.98533		284851	0.98074		324737	0.99943
133364	0.63074		172762	0.63074		173051	0.98341		283787	0.98236		323522	0.99906
132865	0.6374		172115	0.6374		172404	0.98138		282725	0.98391		322312	0.99861
132368	0.64405		171472	0.64405		171760	0.97923		281668	0.98539		321107	0.99807
131873	0.65069		170831	0.65069		171117	0.97698		280615	0.98679		319906	0.99745
131380	0.65732		170191	0.65732		170477	0.9746		279566	0.98813		318710	0.99674
130889	0.66393		169555	0.66393		169840	0.97212		278520	0.98939		317518	0.99596
130399	0.67052		168922	0.67052		169205	0.96953		277478	0.99058		316331	0.99509
129912	0.67709		168290	0.67709		168572	0.96683		276441	0.9917		315148	0.99413
129426	0.68365		167660	0.68365		167942	0.96403		275407	0.99274		313969	0.9931
128942	0.69019		167034	0.69019		167314	0.96112		274377	0.99371		312795	0.99199
128460	0.69671		166408	0.69671		166688	0.9581		273351	0.99461		311625	0.99081
127979	0.70321		165786	0.70321		166065	0.95498		272329	0.99544		310460	0.98954
127501	0.70969		165166	0.70969		165444	0.95176		271311	0.9962		309299	0.98819
127025	0.71614		164549	0.71614		164825	0.94843		270295	0.99689		308142	0.98677
126549	0.72257		163933	0.72257		164208	0.94501		269285	0.99751		306990	0.98526
126076	0.72896		163321	0.72896		163594	0.94148		268278	0.99805		305842	0.98368
125605	0.73533		162710	0.73533		162983	0.93785		267274	0.99853		304698	0.98203
125135	0.74166		162102	0.74166		162373	0.93413		266275	0.99894		303559	0.9803
124667	0.74795		161495	0.74795		161766	0.93031		265279	0.99929		302424	0.9785
124201	0.75421		160891	0.75421		161161	0.92639		264287	0.99956		301293	0.97662
123736	0.76042		160289	0.76042		160558	0.92238		263299	0.99977		300166	0.97467
123273	0.7666		159690	0.7666		159958	0.91828		262314	0.99991		299044	0.97264
122813	0.77272		159093	0.77272		159360	0.91408		261333	0.99999		297925	0.97055
122353	0.77881		158498	0.77881		158764	0.90979		260356	1		296811	0.96839
121895	0.78485		157905	0.78485		158170	0.90541		259383	0.99995		295701	0.96615
121440	0.79084		157315	0.79084		157579	0.90094		258412	0.99983		294595	0.96384
120985	0.79679		156726	0.79679		156989	0.89637		257446	0.99965		293494	0.96146
120533	0.80268		156140	0.80268		156402	0.89172		256484	0.99941		292396	0.95902
120083	0.80853		155556	0.80853		155817	0.88697		255525	0.9991		291303	0.9565
119633	0.81433		154975	0.81433		155235	0.88214		254569	0.99873		290214	0.95391
119186	0.82006		154395	0.82006		154654	0.87722		253617	0.9983		289128	0.95125
118740	0.82575		153818	0.82575		154076	0.87222		252669	0.99781		288047	0.94852
118296	0.83137		153242	0.83137		153500	0.86713		251724	0.99726		286970	0.94572
117854	0.83693		152670	0.83693		152926	0.86195		250782	0.99664		285897	0.94285
117413	0.84243		152098	0.84243		152354	0.85669		249844	0.99597		284828	0.93991
116974	0.84787		151530	0.84787		151784	0.85135		248910	0.99524		283762	0.9369
116537	0.85323		150963	0.85323		151216	0.84593		247980	0.99443		282701	0.93383
116100	0.85853		150398	0.85853		150651	0.84043		247052	0.99357		281644	0.93067
115667	0.86375		149836	0.86375		150088	0.83485		246128	0.99265		280591	0.92746
115234	0.86891		149276	0.86891		149526	0.8292		245208	0.99166		279542	0.92417
114804	0.87398		148718	0.87398		148967	0.82347		244291	0.99061		278496	0.92081
114374	0.87898		148162	0.87898		148410	0.81767		243377	0.98951		277455	0.91739
113947	0.8839		147607	0.8839		147855	0.81181		242467	0.98834		276417	0.91388
113520	0.88874		147056	0.88874		147302	0.80586		241560	0.9871		275384	0.91032
113096	0.8935		146506	0.8935		146751	0.79986		240657	0.98582		274354	0.90667
112673	0.89818		145958	0.89818		146203	0.79378		239757	0.98447		273328	0.90296
112251	0.90278		145412	0.90278		145656	0.78765		238860	0.98306		272306	0.89918
111831	0.90728		144868	0.90728		145111	0.78145		237967	0.98159		271287	0.89533
111413	0.91171		144326	0.91171		144568	0.77519		237077	0.98006		270273	0.8914
110997	0.91604		143787	0.91604		144028	0.76887		236191	0.97847		269262	0.88741
110581	0.92028		143248	0.92028		143489	0.7625		235307	0.97683		268255	0.88335
110168	0.92443		142713	0.92443		142953	0.75608		234427	0.97512		267252	0.87922
109756	0.92848		142180	0.92848		142418	0.74961		233550	0.97335		266253	0.87503
109346	0.93243		141648	0.93243		141885	0.74309		232678	0.97153		265257	0.87076
108937	0.93628		141118	0.93628		141355	0.73652		231807	0.96964		264265	0.86643
108529	0.94003		140590	0.94003		140826	0.72991		230940	0.96769		263277	0.86204
108124	0.94368		140064	0.94368		140300	0.72326		230077	0.96568		262292	0.85758
107719	0.94721		139541	0.94721		139775	0.71656		229216	0.96361		261311	0.85304
107317	0.95065		139019	0.95065		139252	0.70983		228359	0.96148		260334	0.84845
106915	0.95397		138500	0.95397		138732	0.70306		227506	0.95929		259361	0.84379
106515	0.95718		137981	0.95718		138213	0.69626		226655	0.95704		258391	0.83907
106116	0.96029		137465	0.96029		137696	0.68942		225807	0.95473		257424	0.83428
105720	0.96329		136951	0.96329		137181	0.68256		224962	0.95235		256462	0.82943
105325	0.96618		136439	0.96618		136668	0.67568		224121	0.94992		255503	0.82452
104931	0.96896		135929	0.96896		136157	0.66877		223284	0.94742		254547	0.81955
104539	0.97163		135420	0.97163		135648	0.66185		222448	0.94486		253595	0.81452
104148	0.97418		134914	0.97418		135140	0.65491		221616	0.94223		252647	0.80943
103758	0.97661		134409	0.97661		134635	0.64796		220788	0.93955		251702	0.80427
103370	0.97894		133907	0.97894		134132	0.641		219962	0.93679		250761	0.79907
102984	0.98114		133406	0.98114		133630	0.63404		219139	0.93397		249823	0.79381
102598	0.98322		132907	0.98322		133130	0.62707		218320	0.93109		248889	0.78849
102214	0.98517		132410	0.98517		132632	0.6201		217503	0.92814		247958	0.78312
101833	0.98701		131915	0.98701		132136	0.61314		216691	0.92513		247031	0.7777
101452	0.98873		131422	0.98873		131642	0.60618		215880	0.92205		246107	0.77222
101072	0.99033		130930	0.99033		131150	0.59922		215073	0.91891		245187	0.7667
100694	0.9918		130440	0.9918		130660	0.59227		214268	0.9157		244270	0.76112
100317	0.99316		129953	0.99316		130171	0.58534		213467	0.91242		243357	0.75549
99943	0.9944		129467	0.9944		129684	0.57842		212669	0.90908		242447	0.74981
99568.6	0.99551		128983	0.99551		129199	0.57151		211873	0.90568		241540	0.74409
99196.2	0.9965		128501	0.9965		128716	0.56463		211082	0.9022		240637	0.73831
98826	0.99738		128020	0.99738		128235	0.55776		210292	0.89867		239737	0.7325
98455.8	0.99812		127541	0.99812		127755	0.55092		209505	0.89507		238840	0.72664
98087.6	0.99874		127064	0.99874		127277	0.54411		208722	0.8914		237947	0.72073
97720.5	0.99924		126589	0.99924		126801	0.53733		207941	0.88767		237057	0.71478
97355.4	0.99962		126116	0.99962		126327	0.53059		207164	0.88387		236171	0.7088
96991.4	0.99987		125644	0.99987		125855	0.52388		206389	0.88001		235288	0.70277
96628.5	1		125174	1		125384	0.5172		205617	0.87608		234408	0.69671
96267.6	1		124706	1		124915	0.51057		204849	0.87209		233531	0.69061
95907.8	0.99989		124239	0.99989		124448	0.50398		204082	0.86803		232658	0.68448
95549	0.99965		123775	0.99965		123983	0.49743		203319	0.86391		231788	0.67832
95191.2	0.9993		123312	0.9993		123519	0.49093		202559	0.85972		230921	0.67212
94835.5	0.99883		122851	0.99883		123057	0.48447		201802	0.85547		230057	0.6659
94480.9	0.99824		122392	0.99824		122597	0.47806		201047	0.85115		229197	0.65965
94127.3	0.99754		121934	0.99754		122139	0.47169		200295	0.84677		228340	0.65337
93775.8	0.99671		121478	0.99671		121682	0.46537		199546	0.84233		227486	0.64708
93425.3	0.99577		121023	0.99577		121227	0.45911		198800	0.83782		226635	0.64076
93075.8	0.99471		120571	0.99471		120774	0.45289		198056	0.83325		225788	0.63442
92727.4	0.99354		120120	0.99354		120322	0.44673		197316	0.82862		224944	0.62806
92381.1	0.99224		119671	0.99224		119872	0.44062		196578	0.82393		224102	0.62169
92034.8	0.99084		119224	0.99084		119424	0.43456		195843	0.81918		223264	0.6153
91690.6	0.98932		118778	0.98932		118977	0.42857		195110	0.81438		222429	0.6089
91348.4	0.98768		118333	0.98768		118532	0.42262		194380	0.80951		221598	0.60248
91006.2	0.98594		117891	0.98594		118089	0.41674		193654	0.8046		220769	0.59605
90666.2	0.9841		117450	0.9841		117647	0.41093		192929	0.79963		219943	0.58962
90327.1	0.98214		117011	0.98214		117207	0.40517		192208	0.79461		219121	0.58318
89989.1	0.98008		116574	0.98008		116769	0.39946		191490	0.78954		218301	0.57674
89653.2	0.97791		116138	0.97791		116332	0.39383		190773	0.78442		217485	0.57031
89317.3	0.97564		115703	0.97564		115897	0.38825		190059	0.77925		216672	0.56387
88983.4	0.97327		115271	0.97327		115464	0.38274		189349	0.77403		215862	0.55743
88650.6	0.9708		114839	0.9708		115032	0.37729		188641	0.76877		215054	0.55101
88318.9	0.96824		114410	0.96824		114602	0.3719		187935	0.76347		214250	0.5446
87989.2	0.96557		113982	0.96557		114173	0.36658		187233	0.75813		213449	0.5382
87659.5	0.96281		113556	0.96281		113746	0.36131		186532	0.75274		212651	0.53181
87331.9	0.95995		113132	0.95995		113321	0.35611		185835	0.74731		211855	0.52545
87005.4	0.957		112708	0.957		112897	0.35098		185140	0.74184		211063	0.51911
86679.8	0.95395		112287	0.95395		112475	0.3459		184447	0.73633		210274	0.51278
86356.4	0.9508		111867	0.9508		112055	0.34088		183757	0.73078		209488	0.50649
86033	0.94757		111448	0.94757		111635	0.33593		183071	0.7252		208704	0.50022
85711.6	0.94423		111032	0.94423		111218	0.33103		182386	0.71958		207924	0.49399
85391.3	0.94081		110616	0.94081		110802	0.32619		181704	0.71394		207146	0.48779
85072	0.9373		110203	0.9373		110388	0.32142		181024	0.70826		206372	0.48162
84753.8	0.9337		109791	0.9337		109975	0.3167		180348	0.70255		205600	0.47549
84436.6	0.93002		109380	0.93002		109564	0.31204		179673	0.69681		204831	0.4694
84120.4	0.92625		108971	0.92625		109154	0.30744		179001	0.69106		204065	0.46334
83806.3	0.9224		108563	0.9224		108746	0.3029		178332	0.68528		203302	0.45733
83492.2	0.91847		108157	0.91847		108339	0.29842		177665	0.67947		202542	0.45137
83180.2	0.91446		107753	0.91446		107934	0.294		177001	0.67365		201784	0.44545
82869.3	0.91037		107350	0.91037		107530	0.28964		176339	0.66782		201030	0.43958
82559.4	0.90621		106949	0.90621		107128	0.28535		175680	0.66196		200278	0.43375
82250.5	0.90197		106549	0.90197		106728	0.28111		175022	0.65609		199529	0.42798
81943.7	0.89766		106151	0.89766		106328	0.27693		174368	0.65021		198783	0.42226
81636.9	0.89327		105753	0.89327		105931	0.27281		173716	0.64432		198039	0.4166
81331.1	0.88882		105358	0.88882		105535	0.26875		173066	0.63842		197299	0.41099
81027.4	0.8843		104964	0.8843		105140	0.26474		172418	0.63251		196561	0.40543
80724.8	0.87971		104571	0.87971		104747	0.2608		171774	0.6266		195826	0.39993
80422.2	0.87506		104180	0.87506		104355	0.2569		171132	0.62069		195094	0.39449
80121.6	0.87034		103791	0.87034		103965	0.25306		170492	0.61478		194364	0.38911
79822.1	0.86556		103403	0.86556		103576	0.24928		169854	0.60887		193637	0.38378
79523.6	0.86071		103016	0.86071		103189	0.24556		169219	0.60296		192913	0.37852
79226.2	0.85581		102630	0.85581		102803	0.24189		168586	0.59705		192192	0.37331
78929.8	0.85084		102247	0.85084		102418	0.23827		167956	0.59115		191473	0.36816
78634.4	0.84582		101865	0.84582		102035	0.2347		167328	0.58526		190757	0.36308
78341.1	0.84074		101483	0.84074		101654	0.23119		166702	0.57937		190044	0.35805
78047.8	0.8356		101104	0.8356		101274	0.22773		166078	0.57349		189333	0.35309
77755.6	0.83041		100726	0.83041		100895	0.22433		165458	0.56763		188625	0.34818
77465.4	0.82516		100349	0.82516		100518	0.22097		164838	0.56178		187920	0.34334
77175.3	0.81987		99973.9	0.81987		100142	0.21766		164222	0.55595		187217	0.33855
76887.2	0.81453		99599.7	0.81453		99767	0.2144		163608	0.55013		186517	0.33383
76599.1	0.80914		99227.7	0.80914		99394	0.21119		162997	0.54433		185819	0.32916
76313.1	0.80371		98856.7	0.80371		99023	0.20802		162387	0.53855		185124	0.32455
76027.1	0.79823		98486.7	0.79823		98652	0.2049		161780	0.5328		184432	0.31999
75743.2	0.79272		98118.9	0.79272		98283	0.20183		161175	0.52708		183742	0.3155
75460.3	0.78717		97752.1	0.78717		97916	0.19881		160572	0.52137		183055	0.31105
75177.4	0.78158		97386.4	0.78158		97550	0.19583		159972	0.5157		182371	0.30667
74896.6	0.77596		97021.8	0.77596		97185	0.1929		159373	0.51006		181689	0.30234
74616.9	0.7703		96659.3	0.7703		96821	0.19001		158777	0.50444		181009	0.29807
74337.1	0.76461		96297.8	0.76461		96459	0.18717		158184	0.49887		180332	0.29385
74059.4	0.75888		95937.4	0.75888		96099	0.18437		157592	0.49332		179658	0.2897
73782.8	0.75312		95579.1	0.75312		95739	0.18161		157002	0.4878		178986	0.2856
73506.2	0.74733		95221.9	0.74733		95381	0.1789		156415	0.48233		178317	0.28156
73231.6	0.74151		94865.8	0.74151		95025	0.17623		155830	0.47688		177650	0.27757
72958.1	0.73566		94510.7	0.73566		94669	0.1736		155248	0.47147		176986	0.27364
72684.6	0.72979		94157.7	0.72979		94315	0.17101		154667	0.4661		176324	0.26977
72413.1	0.7239		93804.7	0.7239		93962	0.16846		154089	0.46076		175664	0.26595
72142.7	0.71798		93453.8	0.71798		93611	0.16595		153513	0.45546		175007	0.26219
71872.3	0.71204		93105.1	0.71204		93261	0.16348		152939	0.45019		174353	0.25848
71604	0.70609		92756.4	0.70609		92912	0.16105		152367	0.44497		173701	0.25482
71335.7	0.70011		92409.7	0.70011		92565	0.15865		151796	0.43978		173051	0.25121
71069.4	0.69413		92064.2	0.69413		92219	0.15629		151229	0.43463		172404	0.24766
70803.2	0.68813		91719.7	0.68813		91874	0.15397		150663	0.42952		171760	0.24416
70539	0.68213		91377.3	0.68213		91530	0.15168		150101	0.42446		171117	0.24071
70274.9	0.67611		91034.9	0.67611		91188	0.14943		149539	0.41943		170477	0.23731
70011.8	0.67008		90694.7	0.67008		90847	0.1472		148979	0.41444		169840	0.23396
69750.7	0.66405		90355.5	0.66405		90507	0.14502		148423	0.4095		169205	0.23066
69489.7	0.65801		90017.3	0.65801		90169	0.14286		147867	0.4046		168572	0.22741
69229.7	0.65197		89681.3	0.65197		89832	0.14074		147315	0.39974		167942	0.22421
68970.7	0.64593		89345.3	0.64593		89496	0.13865		146764	0.39492		167314	0.22106
68712.8	0.63988		89011.4	0.63988		89161	0.13659		146215	0.39014		166688	0.21796
68455.9	0.63383		88678.5	0.63383		88828	0.13457		145669	0.38541		166065	0.2149
68200.1	0.62779		88346.8	0.62779		88495	0.13257		145124	0.38073		165444	0.21189
67945.3	0.62175		88017.1	0.62175		88164	0.13061		144581	0.37609		164825	0.20892
67690.5	0.61571		87687.4	0.61571		87835	0.12869		144040	0.3715		164208	0.206
67437.8	0.60968		87359.9	0.60968		87506	0.12679		143501	0.36695		163594	0.20312
67185	0.60367		87033.4	0.60367		87179	0.12492		142965	0.36246		162983	0.20029
66934.4	0.59766		86708	0.59766		86853	0.12308		142430	0.35801		162373	0.19751
66683.8	0.59166		86383.6	0.59166		86528	0.12127		141897	0.3536		161766	0.19476
66434.2	0.58568		86060.3	0.58568		86205	0.11949		141367	0.34924		161161	0.19206
66185.6	0.5797		85738.1	0.5797		85882	0.11774		140839	0.34493		160558	0.1894
65939.1	0.57375		85418	0.57375		85561	0.11601		140312	0.34066		159958	0.18679
65691.6	0.56781		85097.9	0.56781		85241	0.11431		139786	0.33643		159360	0.18422
65446.2	0.56189		84779.9	0.56189		84922	0.11263		139264	0.33225		158764	0.18169
65201.8	0.55599		84462.9	0.55599		84605	0.11098		138743	0.32811		158170	0.1792
64957.4	0.5501		84147	0.5501		84288	0.10936		138224	0.32401		157579	0.17675
64715	0.54424		83832.2	0.54424		83973	0.10775		137708	0.31996		156989	0.17433
64472.7	0.5384		83519.5	0.5384		83659	0.10618		137193	0.31596		156402	0.17196
64231.4	0.53258		83206.8	0.53258		83346	0.10462		136680	0.31199		155817	0.16962
63991.2	0.52679		82895.2	0.52679		83035	0.10309		136168	0.30808		155235	0.16731
63752	0.52103		82585.7	0.52103		82724	0.10159		135659	0.3042		154654	0.16504
63513.8	0.51529		82277.2	0.51529		82415	0.1001		135152	0.30037		154076	0.16281
63276.7	0.50959		81968.7	0.50959		82107	0.09864		134647	0.29658		153500	0.1606
63039.6	0.50392		81662.4	0.50392		81800	0.09721		134143	0.29284		152926	0.15844
62803.5	0.49828		81357.1	0.49828		81494	0.09579		133641	0.28913		152354	0.1563
62569.5	0.49268		81052.9	0.49268		81189	0.0944		133141	0.28547		151784	0.1542
62335.5	0.48711		80749.7	0.48711		80885	0.09303		132643	0.28186		151216	0.15214
62101.5	0.48158		80447.6	0.48158		80583	0.09167		132148	0.27829		150651	0.1501
61869.6	0.47608		80146.6	0.47608		80281	0.09034		131653	0.27476		150088	0.1481
61638.7	0.47062		79847.7	0.47062		79981	0.08902		131161	0.27127		149526	0.14613
61407.8	0.46519		79548.8	0.46519		79682	0.08773		130670	0.26783		148967	0.14419
61178	0.4598		79250.9	0.4598		79384	0.08645		130182	0.26443		148410	0.14228
60949.2	0.45445		78955.2	0.45445		79087	0.08519		129695	0.26107		147855	0.14039
60721.4	0.44914		78659.4	0.44914		78792	0.08394		129210	0.25776		147302	0.13854
60494.7	0.44387		78365.8	0.44387		78497	0.08272		128727	0.25449		146751	0.13671
60268	0.43863		78072.2	0.43863		78203	0.08151		128246	0.25126		146203	0.13491
60043.4	0.43344		77780.7	0.43344		77911	0.08032		127766	0.24808		145656	0.13313
59818.7	0.42828		77489.2	0.42828		77620	0.07915		127288	0.24493		145111	0.13138
59595.1	0.42317		77199.8	0.42317		77329	0.07799		126813	0.24183		144568	0.12966
59371.5	0.4181		76911.5	0.4181		77040	0.07685		126338	0.23878		144028	0.12796
59150	0.41307		76623.2	0.41307		76752	0.07572		125866	0.23576		143489	0.12629
58928.5	0.40808		76337	0.40808		76465	0.07462		125395	0.23278		142953	0.12464
58708	0.40314		76051.8	0.40314		76179	0.07352		124926	0.22985		142418	0.12301
58488.6	0.39824		75766.7	0.39824		75894	0.07245		124459	0.22695		141885	0.12141
58270.2	0.39339		75483.7	0.39339		75610	0.07138		123993	0.22409		141355	0.11983
58051.8	0.38858		75201.7	0.38858		75328	0.07034		123529	0.22128		140826	0.11827
57835.4	0.38381		74919.7	0.38381		75046	0.0693		123067	0.2185		140300	0.11674
57619.1	0.3791		74639.9	0.3791		74765	0.06829		122607	0.21575		139775	0.11523
57402.8	0.37443		74361.1	0.37443		74486	0.06729		122149	0.21304		139252	0.11374
57188.6	0.36981		74082.3	0.36981		74207	0.0663		121692	0.21037		138732	0.11227
56974.3	0.36523		73805.7	0.36523		73930	0.06532		121237	0.20773		138213	0.11082
56761.1	0.3607		73530.1	0.3607		73653	0.06436		120784	0.20512		137696	0.1094
56549	0.35622		73254.5	0.35622		73378	0.06341		120332	0.20255		137181	0.10799
56337.8	0.35178		72981	0.35178		73103	0.06248		119882	0.20002		136668	0.1066
56126.7	0.34738		72707.5	0.34738		72830	0.06156		119433	0.19751		136157	0.10524
55917.7	0.34303		72436.2	0.34303		72558	0.06065		118987	0.19505		135648	0.10389
55708.6	0.33873		72164.8	0.33873		72286	0.05975		118542	0.19261		135140	0.10256
55499.6	0.33448		71895.6	0.33448		72016	0.05887		118099	0.19021		134635	0.10125
55292.6	0.33027		71626.3	0.33027		71747	0.05799		117658	0.18783		134132	0.09995
55085.7	0.3261		71358.1	0.3261		71478	0.05714		117217	0.18549		133630	0.09868
54879.8	0.32199		71092.1	0.32199		71211	0.05629		116779	0.18318		133130	0.09741
54673.8	0.31791		70826	0.31791		70945	0.05545		116342	0.1809		132632	0.09617
54470	0.31389		70561	0.31389		70679	0.05463		115907	0.17865		132136	0.09493
54266.2	0.30991		70297.1	0.30991		70415	0.05381		115474	0.17643		131642	0.09372
54063.4	0.30598		70034.2	0.30598		70152	0.05301		115042	0.17424		131150	0.09252
53860.6	0.30209		69772.4	0.30209		69889	0.05222		114612	0.17208		130660	0.09133
53659.8	0.29825		69511.6	0.29825		69628	0.05144		114183	0.16995		130171	0.09016
53459.1	0.29445		69251.9	0.29445		69368	0.05067		113756	0.16785		129684	0.089
53259.4	0.2907		68992.2	0.2907		69108	0.04991		113331	0.16578		129199	0.08786
53059.8	0.28699		68734.6	0.28699		68850	0.04916		112906	0.16373		128716	0.08674
52861.1	0.28333		68477.1	0.28333		68592	0.04842		112484	0.16172		128235	0.08564
52663.5	0.27972		68221.6	0.27972		68336	0.04769		112064	0.15973		127755	0.08455
52467	0.27615		67966.1	0.27615		68080	0.04698		111644	0.15777		127277	0.08347
52270.4	0.27262		67711.7	0.27262		67826	0.04627		111228	0.15584		126801	0.08241
52074.9	0.26914		67458.4	0.26914		67572	0.04557		110812	0.15393		126327	0.08136
51880.4	0.26571		67207.2	0.26571		67319	0.04488		110397	0.15205		125855	0.08033
51685.9	0.26231		66954.9	0.26231		67068	0.04421		109984	0.15019		125384	0.07931
51493.5	0.25896		66704.7	0.25896		66817	0.04354		109573	0.14836		124915	0.0783
51300.1	0.25566		66455.6	0.25566		66567	0.04288		109163	0.14655		124448	0.07731
51108.7	0.25239		66206.5	0.25239		66318	0.04223		108755	0.14477		123983	0.07632
50917.4	0.24917		65959.6	0.24917		66070	0.04159		108348	0.14301		123519	0.07535
50727	0.24599		65712.6	0.24599		65823	0.04096		107943	0.14127		123057	0.07439
50537.8	0.24285		65466.7	0.24285		65577	0.04034		107539	0.13956		122597	0.07344
50348.5	0.23976		65221.8	0.23976		65332	0.03972		107137	0.13786		122139	0.07251
50160.2	0.2367		64978	0.2367		65087	0.03912		106737	0.13619		121682	0.07159
49973	0.23369		64735.3	0.23369		64844	0.03852		106338	0.13455		121227	0.07067
49785.8	0.23071		64493.6	0.23071		64601	0.03793		105940	0.13292		120774	0.06977
49599.7	0.22778		64251.9	0.22778		64360	0.03735		105544	0.13131		120322	0.06889
49414.6	0.22488		64011.3	0.22488		64119	0.03678		105149	0.12972		119872	0.06801
49229.4	0.22202		63772.8	0.22202		63879	0.03622		104755	0.12816		119424	0.06715
49045.4	0.2192		63534.3	0.2192		63640	0.03567		104364	0.12661		118977	0.06629
48861.3	0.21643		63295.8	0.21643		63403	0.03512		103974	0.12508		118532	0.06545
48679.3	0.21368		63059.4	0.21368		63165	0.03459		103585	0.12357		118089	0.06461
48497.3	0.21098		62824.1	0.21098		62929	0.03406		103197	0.12208		117647	0.06379
48315.3	0.20831		62588.8	0.20831		62694	0.03353		102812	0.12061		117207	0.06297
48135.4	0.20568		62354.5	0.20568		62459	0.03302		102428	0.11916		116769	0.06217
47955.4	0.20309		62121.3	0.20309		62226	0.03251		102044	0.11773		116332	0.06137
47775.5	0.20054		61889.2	0.20054		61993	0.03201		101662	0.11631		115897	0.06058
47596.6	0.19802		61658.1	0.19802		61761	0.03152		101282	0.11491		115464	0.0598
47418.8	0.19554		61427	0.19554		61530	0.03104		100904	0.11353		115032	0.05903
47242	0.19309		61198	0.19309		61300	0.03056		100526	0.11217		114602	0.05827
47065.2	0.19069		60969.1	0.19069		61071	0.03009		100150	0.11082		114173	0.05751
46889.4	0.18832		60741.2	0.18832		60843	0.02963		99776.2	0.10949		113746	0.05677
46713.7	0.18598		60513.3	0.18598		60615	0.02917		99402.4	0.10818		113321	0.05604
46539	0.18368		60287.5	0.18368		60388	0.02872		99030.8	0.10688		112897	0.05531
46365.3	0.18142		60061.7	0.18142		60163	0.02828		98660.1	0.1056		112475	0.0546
46191.6	0.17918		59837	0.17918		59938	0.02784		98291.6	0.10434		112055	0.05389
46019	0.17698		59613.3	0.17698		59713	0.02741		97924.1	0.10309		111635	0.05319
45846.3	0.17482		59390.7	0.17482		59490	0.02699		97557.6	0.10185		111218	0.05249
45675.8	0.17268		59168.1	0.17268		59268	0.02657		97193.2	0.10063		110802	0.05181
45504.2	0.17058		58947.7	0.17058		59046	0.02616		96829.9	0.09942		110388	0.05113
45334.6	0.1685		58727.2	0.1685		58825	0.02576		96467.7	0.09823		109975	0.05046
45165.1	0.16646		58506.7	0.16646		58605	0.02536		96106.5	0.09706		109564	0.0498
44995.6	0.16444		58288.3	0.16444		58386	0.02497		95747.4	0.09589		109154	0.04915
44827.1	0.16246		58070	0.16246		58168	0.02459		95389.4	0.09474		108746	0.0485
44659.7	0.1605		57852.7	0.1605		57950	0.02421		95032.4	0.09361		108339	0.04786
44493.3	0.15857		57636.4	0.15857		57734	0.02384		94677.4	0.09249		107934	0.04723
44326.9	0.15667		57421.3	0.15667		57518	0.02348		94323.6	0.09138		107530	0.04661
44160.5	0.1548		57206.1	0.1548		57303	0.02312		93970.8	0.09028		107128	0.04599
43995.1	0.15296		56993	0.15296		57088	0.02277		93619.1	0.0892		106728	0.04538
43830.8	0.15115		56780	0.15115		56875	0.02242		93269.4	0.08813		106328	0.04478
43667.5	0.14936		56566.9	0.14936		56662	0.02208		92919.8	0.08707		105931	0.04418
43504.2	0.14759		56356	0.14759		56450	0.02174		92572.2	0.08602		105535	0.04359
43341	0.14586		56145	0.14586		56239	0.02141		92226.8	0.08498		105140	0.04301
43178.7	0.14415		55935.1	0.14415		56029	0.02108		91881.3	0.08396		104747	0.04243
43017.5	0.14246		55725.3	0.14246		55819	0.02076		91537.9	0.08294		104355	0.04186
42856.3	0.1408		55517.5	0.1408		55611	0.02045		91195.6	0.08194		103965	0.0413
42696.2	0.13917		55309.7	0.13917		55403	0.02014		90854.4	0.08095		103576	0.04075
42537	0.13756		55103	0.13756		55195	0.01983		90515.2	0.07997		103189	0.0402
42377.9	0.13597		54896.3	0.13597		54989	0.01953		90176.1	0.079		102803	0.03966
42218.8	0.13441		54691.8	0.13441		54783	0.01924		89839.1	0.07804		102418	0.03913
42061.8	0.13288		54487.2	0.13288		54578	0.01895		89503.1	0.07709		102035	0.03861
41903.7	0.13137		54283.7	0.13137		54374	0.01866		89168.1	0.07615		101654	0.03809
41747.7	0.12988		54080.1	0.12988		54171	0.01838		88835.2	0.07522		101274	0.03758
41591.7	0.12842		53877.7	0.12842		53968	0.01811		88502.4	0.0743		100895	0.03708
41435.7	0.12698		53676.3	0.12698		53767	0.01784		88171.6	0.07339		100518	0.03657
41280.7	0.12556		53475.9	0.12556		53566	0.01757		87841.9	0.0725		100142	0.03608
41126.8	0.12416		53275.6	0.12416		53365	0.01731		87513.3	0.07161		99767	0.03558
40972.9	0.12279		53076.3	0.12279		53166	0.01706		87186.8	0.07073		99394	0.0351
40819	0.12143		52878.1	0.12143		52967	0.01681		86860.2	0.06986		99023	0.03461
40667.1	0.1201		52679.9	0.1201		52769	0.01656		86535.8	0.069		98652	0.03413
40514.2	0.11878		52483.8	0.11878		52571	0.01632		86212.4	0.06815		98283	0.03366
40363.4	0.11749		52286.6	0.11749		52375	0.01608		85890	0.06731		97916	0.03319
40212.6	0.11621		52091.6	0.11621		52179	0.01585		85568.7	0.06648		97550	0.03273
40061.8	0.11496		51896.5	0.11496		51984	0.01562		85248.4	0.06566		97185	0.03227
39912.1	0.11372		51702.6	0.11372		51789	0.01539		84929.2	0.06484		96821	0.03181
39762.3	0.1125		51509.6	0.1125		51596	0.01517		84612.1	0.06404		96459	0.03136
39613.6	0.1113		51316.7	0.1113		51403	0.01495		84295.1	0.06324		96099	0.03092
39465.9	0.11012		51124.9	0.11012		51211	0.01474		83980.1	0.06245		95739	0.03048
39318.2	0.10896		50934.1	0.10896		51019	0.01453		83666.1	0.06167		95381	0.03005
39171.6	0.10781		50743.3	0.10781		50828	0.01432		83353.2	0.0609		95025	0.02962
39025	0.10669		50553.5	0.10669		50638	0.01412		83041.4	0.06014		94669	0.02919
38879.4	0.10558		50364.8	0.10558		50449	0.01392		82731.6	0.05938		94315	0.02877
38733.8	0.10448		50176.2	0.10448		50260	0.01373		82421.9	0.05863		93962	0.02836
38588.2	0.10341		49988.5	0.10341		50072	0.01354		82113.1	0.05789		93611	0.02795
38444.6	0.10235		49800.9	0.10235		49885	0.01335		81806.6	0.05716		93261	0.02754
38301.1	0.1013		49615.4	0.1013		49698	0.01317		81501	0.05643		92912	0.02715
38157.6	0.10028		49429.9	0.10028		49513	0.01299		81195.4	0.05572		92565	0.02675
38015.1	0.09926		49244.4	0.09926		49327	0.01281		80892	0.05501		92219	0.02636
37872.6	0.09826		49061	0.09826		49143	0.01264		80589.6	0.0543		91874	0.02598
37731.2	0.09728		48877.7	0.09728		48959	0.01247		80288.2	0.05361		91530	0.02559
37589.8	0.09631		48694.3	0.09631		48776	0.0123		79987.9	0.05292		91188	0.02521
37449.4	0.09536		48512	0.09536		48594	0.01213		79688.7	0.05224		90847	0.02484
37309	0.09442		48330.7	0.09442		48412	0.01197		79390.5	0.05157		90507	0.02447
37169.6	0.09349		48150.5	0.09349		48231	0.01181		79094.4	0.0509		90169	0.0241
37030.2	0.09257		47970.3	0.09257		48051	0.01165		78798.3	0.05024		89832	0.02374
36891.9	0.09167		47791.2	0.09167		47871	0.0115		78503.2	0.04959		89496	0.02338
36754.6	0.09079		47612	0.09079		47692	0.01135		78210.3	0.04894		89161	0.02303
36616.3	0.08991		47433.9	0.08991		47514	0.0112		77917.4	0.0483		88828	0.02268
36480.1	0.08905		47256.9	0.08905		47336	0.01105		77626.5	0.04766		88495	0.02233
36343.8	0.0882		47079.9	0.0882		47159	0.01091		77335.6	0.04704		88164	0.02199
36207.6	0.08736		46903.9	0.08736		46982	0.01076		77046.9	0.04641		87835	0.02166
36072.4	0.08654		46728	0.08654		46807	0.01062		76758.1	0.0458		87506	0.02132
35937.2	0.08573		46554.1	0.08573		46632	0.01049		76471.5	0.04519		87179	0.02099
35803	0.08493		46379.2	0.08493		46457	0.01035		76185.9	0.04459		86853	0.02067
35668.9	0.08414		46206.5	0.08414		46284	0.01022		75900.3	0.044		86528	0.02034
35535.8	0.08336		46033.7	0.08336		46111	0.01009		75616.8	0.04341		86205	0.02002
35402.6	0.08259		45860.9	0.08259		45938	0.00996		75334.4	0.04283		85882	0.01971
35270.6	0.08183		45689.2	0.08183		45766	0.00983		75051.9	0.04225		85561	0.01939
35138.5	0.08108		45518.5	0.08108		45595	0.00971		74771.6	0.04168		85241	0.01908
35007.4	0.08034		45348.9	0.08034		45425	0.00959		74492.2	0.04112		84922	0.01878
34876.4	0.07961		45179.3	0.07961		45255	0.00947		74212.9	0.04056		84605	0.01848
34745.4	0.07889		45009.7	0.07889		45086	0.00935		73935.8	0.04001		84288	0.01818
34615.4	0.07817		44841.2	0.07817		44917	0.00923		73659.6	0.03946		83973	0.01789
34486.4	0.07747		44673.7	0.07747		44749	0.00912		73383.4	0.03892		83659	0.0176
34357.4	0.07677		44507.3	0.07677		44582	0.009		73109.4	0.03838		83346	0.01731
34228.5	0.07609		44340.9	0.07609		44415	0.00889		72836.4	0.03785		83035	0.01703
34100.6	0.07541		44174.4	0.07541		44249	0.00878		72563.4	0.03733		82724	0.01675
33973.7	0.07474		44009.1	0.07474		44083	0.00867		72292.5	0.03681		82415	0.01647
33845.8	0.07409		43844.8	0.07409		43919	0.00857		72021.6	0.03629		82107	0.0162
33719.9	0.07343		43680.5	0.07343		43754	0.00846		71752.8	0.03578		81800	0.01592
33593	0.07279		43517.2	0.07279		43591	0.00836		71484	0.03528		81494	0.01566
33468.2	0.07216		43355.1	0.07216		43428	0.00826		71217.3	0.03478		81189	0.01539
33342.4	0.07153		43192.9	0.07153		43265	0.00816		70950.6	0.03429		80885	0.01513
33217.6	0.07091		43030.7	0.07091		43103	0.00806		70684.9	0.0338		80583	0.01487
33093.8	0.0703		42870.6	0.0703		42942	0.00796		70421.4	0.03332		80281	0.01461
32970.1	0.06969		42709.5	0.06969		42782	0.00786		70157.9	0.03284		79981	0.01436
32846.3	0.06909		42550.5	0.06909		42622	0.00777		69895.4	0.03237		79682	0.01411
32723.6	0.0685		42391.5	0.0685		42462	0.00767		69633.9	0.0319		79384	0.01386
32601.9	0.06792		42232.5	0.06792		42303	0.00757		69373.5	0.03144		79087	0.01362
32479.2	0.06734		42074.6	0.06734		42145	0.00748		69114.1	0.03098		78792	0.01338
32358.6	0.06677		41917.7	0.06677		41988	0.00739		68855.9	0.03053		78497	0.01314
32236.9	0.0662		41760.8	0.0662		41831	0.00729		68598.6	0.03008		78203	0.01291
32116.2	0.06564		41603.9	0.06564		41674	0.0072		68341.4	0.02963		77911	0.01268
31996.6	0.06509		41449.2	0.06509		41518	0.00711		68086.2	0.02919		77620	0.01245
31877	0.06454		41293.4	0.06454		41363	0.00701		67831.1	0.02876		77329	0.01222
31757.4	0.064		41139.7	0.064		41208	0.00692		67578	0.02833		77040	0.012
31638.9	0.06346		40986	0.06346		41054	0.00683		67324.9	0.0279		76752	0.01178
31520.3	0.06293		40832.3	0.06293		40901	0.00674		67072.9	0.02748		76465	0.01156
31402.8	0.0624		40679.6	0.0624		40748	0.00665		66822	0.02707		76179	0.01135
31285.3	0.06188		40527	0.06188		40595	0.00657		66573.1	0.02666		75894	0.01114
31168.8	0.06137		40375.4	0.06137		40444	0.00648		66323.2	0.02625		75610	0.01093
31051.3	0.06085		40224.9	0.06085		40292	0.00639		66075.4	0.02585		75328	0.01072
30935.8	0.06035		40074.4	0.06035		40142	0.00631		65828.7	0.02545		75046	0.01051
30820.4	0.05985		39924.9	0.05985		39992	0.00622		65581.9	0.02506		74765	0.01031
30705	0.05935		39775.4	0.05935		39842	0.00613		65337.3	0.02467		74486	0.01011
30589.5	0.05886		39627	0.05886		39693	0.00605		65092.7	0.02428		74207	0.00991
30475.1	0.05837		39478.6	0.05837		39545	0.00596		64849.1	0.0239		73930	0.00972
30361.8	0.05788		39330.2	0.05788		39397	0.00588		64606.5	0.02353		73653	0.00953
30248.4	0.0574		39184	0.0574		39249	0.00579		64365	0.02316		73378	0.00934
30135	0.05693		39037.7	0.05693		39103	0.00571		64124.6	0.02279		73103	0.00915
30021.7	0.05646		38891.4	0.05646		38956	0.00563		63885.2	0.02243		72830	0.00896
29909.4	0.05599		38746.2	0.05599		38811	0.00554		63645.8	0.02207		72558	0.00878
29798.1	0.05553		38601	0.05553		38666	0.00546		63407.4	0.02171		72286	0.0086
29686.8	0.05507		38456.8	0.05507		38521	0.00538		63171.2	0.02136		72016	0.00842
29575.5	0.05461		38312.6	0.05461		38377	0.00529		62934.9	0.02102		71747	0.00824
29465.3	0.05416		38169.5	0.05416		38233	0.00521		62698.7	0.02067		71478	0.00806
29355	0.05371		38026.4	0.05371		38090	0.00513		62464.5	0.02033		71211	0.00789
29244.8	0.05326		37884.4	0.05326		37948	0.00505		62231.4	0.02		70945	0.00772
29135.6	0.05282		37742.4	0.05282		37806	0.00497		61998.3	0.01967		70679	0.00756
29026.4	0.05238		37601.4	0.05238		37665	0.00488		61766.2	0.01934		70415	0.00739
28918.2	0.05195		37461.5	0.05195		37524	0.0048		61535.2	0.01901		70152	0.00723
28810.1	0.05152		37320.5	0.05152		37384	0.00472		61305.3	0.01869		69889	0.00707
28701.9	0.05109		37181.6	0.05109		37244	0.00464		61076.4	0.01837		69628	0.00692
28594.8	0.05066		37042.8	0.05066		37104	0.00455		60847.5	0.01806		69368	0.00676
28487.7	0.05023		36903.9	0.05023		36966	0.00447		60620.7	0.01775		69108	0.00661
28381.6	0.04981		36766.1	0.04981		36828	0.00438		60393.9	0.01744		68850	0.00646
28275.5	0.04939		36628.3	0.04939		36690	0.0043		60168.2	0.01714		68592	0.00631
28169.4	0.04897		36491.6	0.04897		36553	0.00421		59942.4	0.01684		68336	0.00617
28064.4	0.04856		36354.8	0.04856		36416	0.00412		59718.8	0.01654		68080	0.00603
27959.4	0.04815		36219.1	0.04815		36280	0.00404		59495.1	0.01625		67826	0.00588
27854.3	0.04774		36083.5	0.04774		36144	0.00395		59272.5	0.01596		67572	0.00574
27750.3	0.04734		35948.8	0.04734		36009	0.00387		59050.9	0.01567		67319	0.00561
27646.3	0.04693		35814.2	0.04693		35874	0.00378		58830.4	0.0154		67068	0.00547
27543.4	0.04654		35680.7	0.04654		35740	0.0037		58609.9	0.01512		66817	0.00534
27440.4	0.04614		35547.1	0.04614		35606	0.00361		58391.6	0.01485		66567	0.0052
27337.4	0.04575		35413.5	0.04575		35473	0.00352		58173.2	0.01458		66318	0.00507
27235.5	0.04536		35281	0.04536		35341	0.00344		57954.8	0.01431		66070	0.00494
27133.6	0.04497		35149.6	0.04497		35208	0.00335		57738.4	0.01405		65823	0.00481
27032.7	0.04458		35018.2	0.04458		35077	0.00326		57522.2	0.01379		65577	0.00469
26930.8	0.04419		34886.7	0.04419		34946	0.00318		57306.9	0.01353		65332	0.00456
26829.9	0.04381		34756.3	0.04381		34815	0.00309		57092.7	0.01327		65087	0.00444
26730.1	0.04343		34627	0.04343		34685	0.003		56879.6	0.01302		64844	0.00432
26630.2	0.04305		34496.6	0.04305		34555	0.00292		56666.4	0.01277		64601	0.00421
26530.4	0.04268		34368.4	0.04268		34426	0.00283		56455.3	0.01251		64360	0.00409
26431.6	0.0423		34239.1	0.0423		34297	0.00274		56244.3	0.01226		64119	0.00398
26332.8	0.04193		34111.9	0.04193		34169	0.00265		56033.2	0.01202		63879	0.00387
26234	0.04156		33983.6	0.04156		34041	0.00256		55824.3	0.01178		63640	0.00376
26136.2	0.04119		33856.4	0.04119		33914	0.00247		55615.3	0.01154		63403	0.00365
26038.5	0.04082		33730.3	0.04082		33787	0.00238		55407.4	0.01131		63165	0.00354
25940.7	0.04046		33604.1	0.04046		33661	0.00229		55199.6	0.01108		62929	0.00344
25844	0.0401		33478	0.0401		33535	0.0022		54993.8	0.01085		62694	0.00333
25747.3	0.03974		33352.9	0.03974		33409	0.00211		54787.9	0.01063		62459	0.00323
25650.6	0.03938		33228.9	0.03938		33284	0.00202		54583.2	0.01041		62226	0.00313
25554.9	0.03902		33103.8	0.03902		33160	0.00193		54378.4	0.0102		61993	0.00304
25459.2	0.03867		32980.8	0.03867		33036	0.00184		54175.8	0.00999		61761	0.00294
25364.6	0.03831		32856.8	0.03831		32912	0.00175		53973.2	0.00978		61530	0.00285
25268.9	0.03796		32733.9	0.03796		32789	0.00166		53771.6	0.00958		61300	0.00276
25175.3	0.03761		32612	0.03761		32667	0.00157		53569.9	0.00938		61071	0.00267
25080.6	0.03726		32490.1	0.03726		32544	0.00148		53369.4	0.00918		60843	0.00259
24987	0.03692		32368.2	0.03692		32423	0.00138		53169.9	0.00898		60615	0.0025
24893.4	0.03657		32247.3	0.03657		32301	0.00129		52971.4	0.00879		60388	0.00242
24799.8	0.03623		32126.5	0.03623		32181	0.0012		52773	0.0086		60163	0.00234
24707.3	0.03589		32006.7	0.03589		32060	0.00111		52575.6	0.00841		59938	0.00226
24614.7	0.03555		31886.9	0.03555		31940	0.00102		52379.2	0.00822		59713	0.00218
24523.2	0.03521		31768.2	0.03521		31821	0.000924802		52182.9	0.00804		59490	0.0021
24431.7	0.03488		31648.4	0.03488		31702	0.000832949		51988.7	0.00786		59268	0.00203
24340.2	0.03455		31530.8	0.03455		31583	0.000741112		51793.3	0.00768		59046	0.00195
24248.6	0.03421		31413.1	0.03421		31465	0.000649242		51600.2	0.0075		58825	0.00188
24158.2	0.03388		31295.4	0.03388		31348	0.000557167		51406.9	0.00733		58605	0.00181
24067.7	0.03356		31177.8	0.03356		31230	0.000464893		51214.8	0.00716		58386	0.00174
23978.2	0.03323		31061.2	0.03323		31114	0.000372321		51023.7	0.00699		58168	0.00167
23888.8	0.0329		30945.6	0.0329		30997	0.000279492		50832.6	0.00682		57950	0.0016
23799.4	0.03258		30830.1	0.03258		30881	0.000186475		50642.6	0.00666		57734	0.00154
23709.9	0.03226		30714.6	0.03226		30766	9.32912e-05		50453.6	0.00649		57518	0.00147
23621.5	0.03194		30599	0.03194		30651	0		50264.6	0.00633		57303	0.00141
23533.1	0.03162		30484.5	0.03162					50076.6	0.00618		57088	0.00135
23444.7	0.0313		30371.1	0.0313					49889.7	0.00602		56875	0.0013
23357.4	0.03099		30257.7	0.03099					49702.8	0.00587		56662	0.00124
23270	0.03067		30144.3	0.03067					49516.9	0.00572		56450	0.00119
23182.6	0.03036		30031.9	0.03036					49331.1	0.00557		56239	0.00114
23096.3	0.03005		29919.6	0.03005					49147.3	0.00543		56029	0.00109
23010	0.02974		29807.2	0.02974					48963.6	0.00528		55819	0.00104
22923.7	0.02944		29695.9	0.02944					48779.8	0.00514		55611	0.000985974
22838.4	0.02913		29584.6	0.02913					48598.2	0.005		55403	0.000937521
22753.1	0.02883		29474.4	0.02883					48416.6	0.00486		55195	0.000890075
22667.8	0.02852		29364.1	0.02852					48234.9	0.00473		54989	0.000843856
22582.6	0.02822		29253.9	0.02822					48054.3	0.00459		54783	0.000798942
22498.3	0.02792		29144.7	0.02792					47874.8	0.00446		54578	0.000755459
22414.1	0.02762		29035.5	0.02762					47696.2	0.00433		54374	0.000713474
22330.9	0.02733		28927.4	0.02733					47517.8	0.0042		54171	0.000672979
22246.6	0.02703		28819.3	0.02703					47340.3	0.00408		53968	0.00063402
22163.4	0.02674		28711.2	0.02674					47162.8	0.00395		53767	0.000596624
22081.3	0.02644		28604.1	0.02644					46986.4	0.00383		53566	0.000560784
21998.1	0.02615		28497	0.02615					46811.1	0.00371		53365	0.000526834
21915.9	0.02586		28390	0.02586					46635.8	0.00359		53166	0.000494767
21833.8	0.02558		28284	0.02558					46461.4	0.00347		52967	0.000464533
21752.6	0.02529		28178	0.02529					46287.2	0.00336		52769	0.000436005
21671.5	0.02501		28073	0.02501					46114.9	0.00324		52571	0.000408817
21590.4	0.02473		27968.1	0.02473					45941.7	0.00313		52375	0.000382748
21509.3	0.02445		27863.2	0.02445					45770.6	0.00302		52179	0.000357391
21429.2	0.02417		27759.3	0.02417					45599.4	0.00291		51984	0.000332736
21349.1	0.02389		27655.4	0.02389					45428.2	0.00281		51789	0.000308592
21269	0.02362		27552.6	0.02362					45258.2	0.0027		51596	0.000284985
21189	0.02334		27448.7	0.02334					45089.1	0.00259		51403	0.000261927
21109.9	0.02306		27345.9	0.02306					44921.1	0.00249		51211	0.000239778
21030.9	0.02279		27244.1	0.02279					44753.1	0.00239		51019	0.000218796
20952.9	0.02251		27142.4	0.02251					44585.1	0.00229		50828	0.000198925
20873.8	0.02224		27040.6	0.02224					44418.2	0.00219		50638	0.000180329
20795.8	0.02196		26939.9	0.02196					44252.2	0.00209		50449	0.000162677
20717.8	0.02169		26839.2	0.02169					44087.4	0.002		50260	0.000145757
20640.9	0.02142		26738.5	0.02142					43922.6	0.0019		50072	0.00012953
20563.9	0.02115		26638.9	0.02115					43757.7	0.00181		49885	0.000113829
20487	0.02089		26539.2	0.02089					43593.9	0.00172		49698	9.88192e-05
20410	0.02063		26439.6	0.02063					43431.2	0.00163		49513	8.45492e-05
20334.1	0.02037		26341	0.02037					43268.4	0.00154		49327	7.11018e-05
20258.2	0.02011		26242.4	0.02011					43106.7	0.00146		49143	5.88121e-05
20182.2	0.01986		26143.8	0.01986					42946.1	0.00137		48959	4.78454e-05
20106.3	0.01961		26046.3	0.01961					42785.4	0.00129		48776	3.82936e-05
20031.4	0.01935		25948.8	0.01935					42624.8	0.0012		48594	3.0232e-05
19956.6	0.01911		25852.3	0.01911					42466.2	0.00112		48412	2.34893e-05
19881.7	0.01886		25754.8	0.01886					42306.6	0.00104		48231	1.79151e-05
19807.8	0.01861		25659.4	0.01861					42149.1	0.0009554		48051	1.34566e-05
19733	0.01837		25563	0.01837					41991.6	0.000875489		47871	9.91803e-06
19659.1	0.01812		25467.6	0.01812					41834.1	0.000796752		47692	7.1721e-06
19586.3	0.01788		25372.2	0.01788					41677.7	0.000719279		47514	5.01961e-06
19512.5	0.01764		25276.8	0.01764					41522.2	0.000643106		47336	3.37931e-06
19439.7	0.0174		25182.4	0.0174					41366.8	0.000568166		47159	2.1266e-06
19366.9	0.01717		25088.1	0.01717					41211.4	0.000494423		46982	1.16088e-06
19295.1	0.01693		24994.8	0.01693					41058.2	0.00042179		46807	3.6583e-07
19222.3	0.0167		24901.5	0.0167					40903.8	0.00035002		46632	0
19150.6	0.01647		24808.2	0.01647					40751.6	0.000279023		46457	0
19078.8	0.01624		24715	0.01624					40599.3	0.000208619		46284	0
19008.1	0.01601		24622.7	0.01601					40447.1	0.000138674		46111	0
18936.3	0.01578		24530.5	0.01578					40295.8	6.91639e-05		45938	0
18865.6	0.01555		24439.4	0.01555					40144.7	0
18794.9	0.01533		24348.2	0.01533					--
18725.2	0.01511		24257	0.01511
18654.5	0.01489		24165.9	0.01489
18584.8	0.01467		24075.8	0.01467
18516.2	0.01445		23985.7	0.01445
18446.5	0.01423		23895.6	0.01423
18377.8	0.01402		23806.5	0.01402
18309.2	0.0138		23717.5	0.0138
18240.6	0.01359		23628.5	0.01359
18171.9	0.01338		23540.5	0.01338
18104.3	0.01317		23452.5	0.01317
18036.7	0.01296		23364.5	0.01296
17969.1	0.01275		23277.6	0.01275
17901.5	0.01255		23190.7	0.01255
17835	0.01234		23103.8	0.01234
17768.4	0.01214		23016.8	0.01214
17701.8	0.01194		22931	0.01194
17635.3	0.01174		22845.1	0.01174
17569.8	0.01154		22760.3	0.01154
17504.2	0.01135		22674.5	0.01135
17438.7	0.01115		22589.7	0.01115
17373.2	0.01096		22505.9	0.01096
17307.7	0.01077		22421.1	0.01077
17243.2	0.01057		22337.4	0.01057
17178.7	0.01038		22253.6	0.01038
17114.2	0.0102		22171	0.0102
17050.8	0.01001		22088.3	0.01001
16987.4	0.00983		22005.6	0.00983
16922.9	0.00964		21922.9	0.00964
16860.5	0.00946		21841.3	0.00946
16797	0.00928		21759.7	0.00928
16734.6	0.00911		21678.1	0.00911
16671.2	0.00893		21596.4	0.00893
16608.8	0.00875		21515.9	0.00875
16547.4	0.00858		21435.3	0.00858
16485	0.00841		21355.8	0.00841
16423.7	0.00824		21275.3	0.00824
16362.3	0.00807		21195.8	0.00807
16301	0.0079		21116.3	0.0079
16239.6	0.00773		21037.8	0.00773
16179.3	0.00756		20959.4	0.00756
16119	0.0074		20880.9	0.0074
16058.6	0.00724		20802.5	0.00724
15998.3	0.00707		20725.1	0.00707
15939	0.00691		20647.7	0.00691
15878.7	0.00676		20570.4	0.00676
15819.4	0.0066		20493	0.0066
15760.2	0.00644		20416.7	0.00644
15701.9	0.00629		20340.3	0.00629
15642.6	0.00613		20264	0.00613
15584.4	0.00598		20188.8	0.00598
15526.2	0.00583		20112.4	0.00583
15467.9	0.00568		20037.2	0.00568
15409.7	0.00553		19963	0.00553
15352.5	0.00539		19887.7	0.00539
15295.3	0.00525		19813.5	0.00525
15238.1	0.0051		19739.3	0.0051
15180.9	0.00496		19666.2	0.00496
15123.7	0.00482		19592	0.00482
15067.5	0.00469		19518.8	0.00469
15011.4	0.00455		19445.7	0.00455
14955.2	0.00441		19373.6	0.00441
14899	0.00428		19300.5	0.00428
14843.9	0.00415		19228.4	0.00415
14787.8	0.00402		19156.3	0.00402
14732.6	0.00389		19085.3	0.00389
14677.5	0.00376		19013.2	0.00376
14622.4	0.00363		18942.2	0.00363
14568.3	0.0035		18872.2	0.0035
14513.2	0.00338		18801.2	0.00338
14459.1	0.00326		18731.3	0.00326
14405	0.00313		18661.3	0.00313
14351	0.00301		18591.3	0.00301
14297.9	0.00289		18521.4	0.00289
14243.8	0.00277		18452.5	0.00277
14190.8	0.00265		18383.6	0.00265
14137.8	0.00253		18314.7	0.00253
14084.7	0.00242		18245.8	0.00242
14032.7	0.0023		18177.9	0.0023
13979.7	0.00219		18110.1	0.00219
13927.7	0.00208		18042.3	0.00208
13875.7	0.00197		17974.4	0.00197
13823.7	0.00186		17907.6	0.00186
13771.7	0.00175		17840.9	0.00175
13720.7	0.00164		17774.1	0.00164
13668.7	0.00153		17707.3	0.00153
13617.8	0.00143		17640.5	0.00143
13566.8	0.00133		17574.8	0.00133
13515.8	0.00122		17509.1	0.00122
13465.9	0.00112		17443.4	0.00112
13415	0.00102		17378.7	0.00102
13365	0.000924918		17314	0.000924918
13315.1	0.000828045		17248.3	0.000828045
13265.2	0.000732286		17184.7	0.000732286
13216.3	0.000637634		17120.1	0.000637634
13166.4	0.000544015		17056.5	0.000544015
13117.5	0.000451333		16991.8	0.000451333
13067.6	0.00035948		16928.2	0.00035948
13018.7	0.000268451		16865.7	0.000268451
12970.9	0.000178188		16802.1	0.000178188
12922	8.86871e-05		16739.5	8.86871e-05
12874.2	0		16677	0
12825.3	--		--
12777.4
12729.6
12681.8
12635
12587.1
12540.3
12493.5
12446.7
12399.9
12354.2
12307.4
12261.6
12215.8
12170.1
12124.3
12079.6
12033.8
11989.1
11944.4
--

## Sheet: Figure 3b
PABE-a			PABE-b			PABE-c			PABE-d
Time (s)	Intensity (counts)		Time (s)	Intensity (counts)		Time (s)	Intensity (counts)		Time (s)	Intensity (counts)
0	0		0	1		0	0		0	0
0.001	93059		0.001	60359		0.001	71629		0.001	95227
0.002	4487		0.002	2341		0.002	3026		0.002	4354
0.003	4182		0.003	2261		0.003	3015		0.003	4229
0.004	4004		0.004	2317		0.004	2856		0.004	3965
0.005	3930		0.005	2226		0.005	2746		0.005	3873
0.006	3895		0.006	2132		0.006	2699		0.006	3795
0.007	3823		0.007	2186		0.007	2759		0.007	3683
0.008	3831		0.008	2252		0.008	2753		0.008	3518
0.009	3683		0.009	2107		0.009	2573		0.009	3556
0.01	3556		0.01	2099		0.01	2664		0.01	3460
0.011	3570		0.011	2067		0.011	2593		0.011	3404
0.012	3599		0.012	1956		0.012	2553		0.012	3302
0.013	3534		0.013	1979		0.013	2487		0.013	3316
0.014	3411		0.014	2078		0.014	2411		0.014	3271
0.015	3417		0.015	2021		0.015	2454		0.015	3183
0.016	3361		0.016	1984		0.016	2423		0.016	3162
0.017	3294		0.017	1930		0.017	2371		0.017	3125
0.018	3363		0.018	1939		0.018	2312		0.018	3178
0.019	3271		0.019	1938		0.019	2406		0.019	3060
0.02	3195		0.02	1898		0.02	2346		0.02	3096
0.021	3342		0.021	1950		0.021	2387		0.021	2983
0.022	3169		0.022	1888		0.022	2339		0.022	3128
0.023	3219		0.023	1873		0.023	2285		0.023	3011
0.024	3169		0.024	1906		0.024	2281		0.024	2993
0.025	3052		0.025	1818		0.025	2337		0.025	2901
0.026	3091		0.026	1776		0.026	2215		0.026	2911
0.027	3087		0.027	1794		0.027	2165		0.027	2914
0.028	3056		0.028	1934		0.028	2208		0.028	2766
0.029	3050		0.029	1768		0.029	2120		0.029	2899
0.03	3127		0.03	1715		0.03	2170		0.03	2760
0.031	3051		0.031	1782		0.031	2244		0.031	2723
0.032	2974		0.032	1692		0.032	2180		0.032	2705
0.033	2958		0.033	1757		0.033	2132		0.033	2829
0.034	2953		0.034	1727		0.034	2068		0.034	2704
0.035	2884		0.035	1711		0.035	2027		0.035	2689
0.036	2856		0.036	1734		0.036	2089		0.036	2696
0.037	2857		0.037	1602		0.037	2058		0.037	2602
0.038	2875		0.038	1704		0.038	1990		0.038	2524
0.039	2802		0.039	1639		0.039	2094		0.039	2557
0.04	2814		0.04	1718		0.04	1988		0.04	2552
0.041	2918		0.041	1686		0.041	1983		0.041	2642
0.042	2638		0.042	1608		0.042	1977		0.042	2553
0.043	2672		0.043	1622		0.043	1960		0.043	2551
0.044	2591		0.044	1636		0.044	2026		0.044	2505
0.045	2801		0.045	1636		0.045	1962		0.045	2433
0.046	2748		0.046	1600		0.046	1978		0.046	2454
0.047	2660		0.047	1560		0.047	1974		0.047	2431
0.048	2642		0.048	1591		0.048	1996		0.048	2375
0.049	2664		0.049	1581		0.049	1934		0.049	2419
0.05	2552		0.05	1594		0.05	1957		0.05	2366
0.051	2534		0.051	1599		0.051	1904		0.051	2401
0.052	2596		0.052	1492		0.052	1824		0.052	2324
0.053	2544		0.053	1540		0.053	1885		0.053	2306
0.054	2677		0.054	1585		0.054	1822		0.054	2387
0.055	2577		0.055	1550		0.055	1845		0.055	2245
0.056	2568		0.056	1554		0.056	1885		0.056	2281
0.057	2510		0.057	1513		0.057	1772		0.057	2282
0.058	2478		0.058	1451		0.058	1760		0.058	2194
0.059	2420		0.059	1450		0.059	1850		0.059	2270
0.06	2398		0.06	1484		0.06	1769		0.06	2155
0.061	2392		0.061	1541		0.061	1805		0.061	2231
0.062	2274		0.062	1468		0.062	1647		0.062	2207
0.063	2411		0.063	1420		0.063	1734		0.063	2197
0.064	2431		0.064	1470		0.064	1737		0.064	2222
0.065	2349		0.065	1511		0.065	1794		0.065	2182
0.066	2410		0.066	1490		0.066	1650		0.066	2112
0.067	2353		0.067	1440		0.067	1670		0.067	2153
0.068	2376		0.068	1397		0.068	1692		0.068	2087
0.069	2256		0.069	1406		0.069	1647		0.069	2051
0.07	2195		0.07	1366		0.07	1655		0.07	2079
0.071	2157		0.071	1406		0.071	1754		0.071	2023
0.072	2261		0.072	1368		0.072	1673		0.072	2019
0.073	2259		0.073	1355		0.073	1656		0.073	1976
0.074	2226		0.074	1380		0.074	1641		0.074	2064
0.075	2320		0.075	1319		0.075	1569		0.075	2039
0.076	2191		0.076	1289		0.076	1601		0.076	1935
0.077	2241		0.077	1323		0.077	1738		0.077	1896
0.078	2133		0.078	1373		0.078	1721		0.078	1963
0.079	2215		0.079	1431		0.079	1530		0.079	1822
0.08	2163		0.08	1362		0.08	1543		0.08	1973
0.081	2178		0.081	1364		0.081	1570		0.081	1913
0.082	2166		0.082	1329		0.082	1549		0.082	1859
0.083	2185		0.083	1287		0.083	1597		0.083	1847
0.084	2112		0.084	1342		0.084	1535		0.084	1792
0.085	2159		0.085	1263		0.085	1583		0.085	1873
0.086	2109		0.086	1301		0.086	1505		0.086	1791
0.087	2048		0.087	1289		0.087	1534		0.087	1883
0.088	2091		0.088	1266		0.088	1449		0.088	1815
0.089	2072		0.089	1259		0.089	1549		0.089	1796
0.09	2076		0.09	1271		0.09	1507		0.09	1780
0.091	2009		0.091	1255		0.091	1495		0.091	1849
0.092	2058		0.092	1258		0.092	1489		0.092	1764
0.093	2082		0.093	1271		0.093	1459		0.093	1717
0.094	1995		0.094	1227		0.094	1416		0.094	1704
0.095	1937		0.095	1276		0.095	1400		0.095	1751
0.096	1963		0.096	1264		0.096	1435		0.096	1753
0.097	2014		0.097	1163		0.097	1479		0.097	1746
0.098	1976		0.098	1241		0.098	1444		0.098	1738
0.099	1992		0.099	1233		0.099	1442		0.099	1701
0.1	1946		0.1	1176		0.1	1424		0.1	1708
0.101	1886		0.101	1238		0.101	1381		0.101	1658
0.102	1886		0.102	1278		0.102	1455		0.102	1683
0.103	1973		0.103	1229		0.103	1422		0.103	1633
0.104	1944		0.104	1137		0.104	1345		0.104	1714
0.105	1841		0.105	1170		0.105	1376		0.105	1573
0.106	1912		0.106	1184		0.106	1360		0.106	1621
0.107	1902		0.107	1184		0.107	1334		0.107	1537
0.108	1857		0.108	1179		0.108	1290		0.108	1570
0.109	1775		0.109	1135		0.109	1386		0.109	1607
0.11	1863		0.11	1081		0.11	1405		0.11	1583
0.111	1859		0.111	1132		0.111	1322		0.111	1611
0.112	1798		0.112	1177		0.112	1326		0.112	1544
0.113	1801		0.113	1143		0.113	1265		0.113	1514
0.114	1803		0.114	1027		0.114	1325		0.114	1488
0.115	1735		0.115	1116		0.115	1278		0.115	1598
0.116	1874		0.116	1140		0.116	1294		0.116	1567
0.117	1721		0.117	1052		0.117	1261		0.117	1492
0.118	1788		0.118	1089		0.118	1287		0.118	1470
0.119	1657		0.119	1037		0.119	1319		0.119	1492
0.12	1817		0.12	1036		0.12	1292		0.12	1501
0.121	1771		0.121	1097		0.121	1204		0.121	1480
0.122	1751		0.122	1076		0.122	1238		0.122	1504
0.123	1632		0.123	1094		0.123	1272		0.123	1466
0.124	1693		0.124	1056		0.124	1232		0.124	1448
0.125	1694		0.125	1032		0.125	1204		0.125	1504
0.126	1702		0.126	997		0.126	1236		0.126	1471
0.127	1723		0.127	1093		0.127	1268		0.127	1461
0.128	1686		0.128	1067		0.128	1110		0.128	1441
0.129	1719		0.129	1042		0.129	1186		0.129	1367
0.13	1780		0.13	1055		0.13	1197		0.13	1355
0.131	1692		0.131	1039		0.131	1189		0.131	1408
0.132	1727		0.132	983		0.132	1175		0.132	1353
0.133	1612		0.133	925		0.133	1194		0.133	1387
0.134	1628		0.134	1027		0.134	1102		0.134	1419
0.135	1601		0.135	955		0.135	1186		0.135	1366
0.136	1619		0.136	1016		0.136	1132		0.136	1360
0.137	1596		0.137	980		0.137	1123		0.137	1307
0.138	1562		0.138	958		0.138	1198		0.138	1338
0.139	1554		0.139	1011		0.139	1146		0.139	1326
0.14	1584		0.14	964		0.14	1120		0.14	1297
0.141	1522		0.141	975		0.141	1176		0.141	1330
0.142	1575		0.142	1009		0.142	1166		0.142	1279
0.143	1528		0.143	912		0.143	1094		0.143	1330
0.144	1653		0.144	984		0.144	1060		0.144	1280
0.145	1613		0.145	986		0.145	1123		0.145	1355
0.146	1486		0.146	948		0.146	1139		0.146	1302
0.147	1471		0.147	959		0.147	1113		0.147	1298
0.148	1548		0.148	869		0.148	1069		0.148	1210
0.149	1526		0.149	891		0.149	1131		0.149	1233
0.15	1462		0.15	906		0.15	1095		0.15	1253
0.151	1438		0.151	899		0.151	1061		0.151	1217
0.152	1408		0.152	904		0.152	1055		0.152	1214
0.153	1502		0.153	917		0.153	1043		0.153	1229
0.154	1442		0.154	928		0.154	1028		0.154	1272
0.155	1441		0.155	965		0.155	1071		0.155	1135
0.156	1438		0.156	867		0.156	1021		0.156	1166
0.157	1443		0.157	893		0.157	1100		0.157	1189
0.158	1447		0.158	913		0.158	1006		0.158	1247
0.159	1437		0.159	929		0.159	1026		0.159	1232
0.16	1471		0.16	853		0.16	1038		0.16	1145
0.161	1380		0.161	906		0.161	972		0.161	1125
0.162	1382		0.162	878		0.162	993		0.162	1131
0.163	1431		0.163	898		0.163	1005		0.163	1191
0.164	1387		0.164	890		0.164	1012		0.164	1186
0.165	1482		0.165	864		0.165	1038		0.165	1099
0.166	1447		0.166	874		0.166	981		0.166	1107
0.167	1441		0.167	876		0.167	937		0.167	1127
0.168	1363		0.168	883		0.168	1016		0.168	1116
0.169	1395		0.169	851		0.169	1037		0.169	1105
0.17	1386		0.17	856		0.17	969		0.17	1086
0.171	1323		0.171	847		0.171	987		0.171	1105
0.172	1324		0.172	849		0.172	935		0.172	1115
0.173	1347		0.173	868		0.173	1001		0.173	1058
0.174	1386		0.174	840		0.174	934		0.174	1078
0.175	1315		0.175	837		0.175	1002		0.175	1095
0.176	1241		0.176	771		0.176	960		0.176	1087
0.177	1289		0.177	824		0.177	935		0.177	1106
0.178	1283		0.178	826		0.178	991		0.178	1076
0.179	1320		0.179	812		0.179	944		0.179	1054
0.18	1304		0.18	814		0.18	986		0.18	1081
0.181	1339		0.181	800		0.181	913		0.181	1022
0.182	1364		0.182	820		0.182	885		0.182	1056
0.183	1260		0.183	829		0.183	944		0.183	1020
0.184	1257		0.184	812		0.184	921		0.184	1023
0.185	1279		0.185	834		0.185	952		0.185	1016
0.186	1256		0.186	795		0.186	897		0.186	1026
0.187	1199		0.187	830		0.187	891		0.187	1036
0.188	1285		0.188	782		0.188	865		0.188	993
0.189	1263		0.189	720		0.189	857		0.189	995
0.19	1187		0.19	750		0.19	860		0.19	1051
0.191	1197		0.191	790		0.191	840		0.191	990
0.192	1247		0.192	769		0.192	876		0.192	1003
0.193	1253		0.193	733		0.193	885		0.193	977
0.194	1169		0.194	683		0.194	885		0.194	974
0.195	1209		0.195	753		0.195	888		0.195	1033
0.196	1175		0.196	732		0.196	852		0.196	965
0.197	1259		0.197	732		0.197	806		0.197	964
0.198	1175		0.198	706		0.198	820		0.198	989
0.199	1200		0.199	733		0.199	879		0.199	939
0.2	1177		0.2	725		0.2	776		0.2	955
0.201	1194		0.201	731		0.201	789		0.201	926
0.202	1113		0.202	726		0.202	799		0.202	958
0.203	1011		0.203	733		0.203	854		0.203	924
0.204	1171		0.204	715		0.204	802		0.204	914
0.205	1105		0.205	669		0.205	848		0.205	934
0.206	1115		0.206	719		0.206	801		0.206	959
0.207	1090		0.207	712		0.207	779		0.207	932
0.208	1198		0.208	681		0.208	807		0.208	909
0.209	1094		0.209	688		0.209	817		0.209	894
0.21	1091		0.21	690		0.21	803		0.21	912
0.211	1143		0.211	697		0.211	774		0.211	854
0.212	1064		0.212	651		0.212	748		0.212	898
0.213	1075		0.213	667		0.213	833		0.213	843
0.214	1119		0.214	687		0.214	749		0.214	897
0.215	1050		0.215	675		0.215	835		0.215	892
0.216	1054		0.216	660		0.216	741		0.216	870
0.217	1109		0.217	687		0.217	783		0.217	828
0.218	1137		0.218	684		0.218	764		0.218	890
0.219	1137		0.219	660		0.219	722		0.219	829
0.22	1062		0.22	652		0.22	776		0.22	867
0.221	1095		0.221	696		0.221	821		0.221	836
0.222	1069		0.222	615		0.222	787		0.222	812
0.223	1020		0.223	625		0.223	705		0.223	829
0.224	1066		0.224	628		0.224	692		0.224	802
0.225	1050		0.225	609		0.225	786		0.225	860
0.226	1050		0.226	602		0.226	657		0.226	758
0.227	1015		0.227	652		0.227	744		0.227	816
0.228	1034		0.228	638		0.228	774		0.228	838
0.229	984		0.229	618		0.229	748		0.229	793
0.23	1069		0.23	632		0.23	736		0.23	815
0.231	1021		0.231	597		0.231	717		0.231	842
0.232	956		0.232	655		0.232	711		0.232	798
0.233	1030		0.233	583		0.233	739		0.233	806
0.234	941		0.234	598		0.234	709		0.234	773
0.235	997		0.235	634		0.235	744		0.235	781
0.236	963		0.236	628		0.236	681		0.236	839
0.237	1055		0.237	561		0.237	669		0.237	743
0.238	943		0.238	568		0.238	711		0.238	758
0.239	1050		0.239	575		0.239	675		0.239	780
0.24	961		0.24	636		0.24	701		0.24	760
0.241	920		0.241	580		0.241	695		0.241	753
0.242	967		0.242	623		0.242	693		0.242	778
0.243	936		0.243	580		0.243	716		0.243	732
0.244	914		0.244	547		0.244	660		0.244	771
0.245	932		0.245	555		0.245	694		0.245	734
0.246	868		0.246	571		0.246	612		0.246	707
0.247	948		0.247	600		0.247	704		0.247	780
0.248	915		0.248	631		0.248	661		0.248	749
0.249	918		0.249	627		0.249	681		0.249	715
0.25	927		0.25	573		0.25	712		0.25	751
0.251	945		0.251	572		0.251	621		0.251	726
0.252	888		0.252	547		0.252	648		0.252	687
0.253	918		0.253	547		0.253	627		0.253	718
0.254	885		0.254	559		0.254	558		0.254	704
0.255	886		0.255	538		0.255	608		0.255	734
0.256	952		0.256	575		0.256	648		0.256	672
0.257	866		0.257	521		0.257	654		0.257	746
0.258	884		0.258	548		0.258	637		0.258	712
0.259	914		0.259	531		0.259	633		0.259	682
0.26	923		0.26	514		0.26	578		0.26	699
0.261	873		0.261	545		0.261	564		0.261	651
0.262	873		0.262	584		0.262	650		0.262	687
0.263	855		0.263	525		0.263	598		0.263	680
0.264	832		0.264	523		0.264	630		0.264	687
0.265	809		0.265	559		0.265	628		0.265	685
0.266	852		0.266	516		0.266	645		0.266	643
0.267	867		0.267	572		0.267	633		0.267	643
0.268	855		0.268	538		0.268	600		0.268	654
0.269	817		0.269	547		0.269	584		0.269	624
0.27	875		0.27	473		0.27	559		0.27	650
0.271	810		0.271	514		0.271	546		0.271	660
0.272	824		0.272	477		0.272	589		0.272	624
0.273	830		0.273	541		0.273	594		0.273	611
0.274	857		0.274	505		0.274	630		0.274	645
0.275	830		0.275	517		0.275	554		0.275	678
0.276	819		0.276	529		0.276	575		0.276	628
0.277	823		0.277	472		0.277	607		0.277	659
0.278	823		0.278	517		0.278	561		0.278	639
0.279	819		0.279	503		0.279	582		0.279	621
0.28	842		0.28	527		0.28	588		0.28	653
0.281	782		0.281	501		0.281	536		0.281	597
0.282	761		0.282	471		0.282	559		0.282	628
0.283	805		0.283	463		0.283	538		0.283	622
0.284	782		0.284	501		0.284	555		0.284	650
0.285	776		0.285	468		0.285	561		0.285	562
0.286	775		0.286	511		0.286	565		0.286	605
0.287	816		0.287	478		0.287	543		0.287	568
0.288	765		0.288	486		0.288	543		0.288	521
0.289	778		0.289	529		0.289	535		0.289	584
0.29	805		0.29	482		0.29	545		0.29	586
0.291	771		0.291	517		0.291	567		0.291	600
0.292	776		0.292	484		0.292	580		0.292	595
0.293	749		0.293	454		0.293	560		0.293	611
0.294	738		0.294	486		0.294	528		0.294	563
0.295	708		0.295	476		0.295	529		0.295	596
0.296	729		0.296	497		0.296	535		0.296	587
0.297	801		0.297	453		0.297	518		0.297	586
0.298	736		0.298	464		0.298	529		0.298	547
0.299	757		0.299	491		0.299	533		0.299	561
0.3	748		0.3	452		0.3	536		0.3	550
0.301	723		0.301	479		0.301	527		0.301	598
0.302	759		0.302	445		0.302	481		0.302	531
0.303	740		0.303	394		0.303	542		0.303	556
0.304	735		0.304	435		0.304	533		0.304	523
0.305	750		0.305	458		0.305	466		0.305	534
0.306	702		0.306	440		0.306	515		0.306	566
0.307	646		0.307	501		0.307	487		0.307	553
0.308	767		0.308	424		0.308	543		0.308	562
0.309	719		0.309	447		0.309	526		0.309	567
0.31	724		0.31	443		0.31	465		0.31	542
0.311	708		0.311	417		0.311	520		0.311	529
0.312	695		0.312	423		0.312	502		0.312	528
0.313	686		0.313	412		0.313	464		0.313	514
0.314	674		0.314	394		0.314	481		0.314	540
0.315	680		0.315	427		0.315	431		0.315	567
0.316	665		0.316	392		0.316	465		0.316	529
0.317	683		0.317	385		0.317	464		0.317	510
0.318	677		0.318	392		0.318	474		0.318	487
0.319	672		0.319	443		0.319	472		0.319	495
0.32	631		0.32	428		0.32	463		0.32	518
0.321	663		0.321	471		0.321	498		0.321	481
0.322	675		0.322	394		0.322	483		0.322	496
0.323	634		0.323	447		0.323	473		0.323	485
0.324	630		0.324	391		0.324	451		0.324	503
0.325	670		0.325	404		0.325	461		0.325	570
0.326	671		0.326	391		0.326	421		0.326	489
0.327	639		0.327	423		0.327	455		0.327	514
0.328	651		0.328	398		0.328	469		0.328	455
0.329	642		0.329	390		0.329	454		0.329	497
0.33	627		0.33	355		0.33	467		0.33	479
0.331	645		0.331	399		0.331	430		0.331	495
0.332	590		0.332	377		0.332	416		0.332	499
0.333	653		0.333	410		0.333	452		0.333	511
0.334	600		0.334	407		0.334	421		0.334	479
0.335	681		0.335	428		0.335	450		0.335	437
0.336	667		0.336	380		0.336	409		0.336	463
0.337	663		0.337	363		0.337	426		0.337	481
0.338	636		0.338	340		0.338	404		0.338	449
0.339	646		0.339	395		0.339	387		0.339	423
0.34	635		0.34	384		0.34	435		0.34	459
0.341	598		0.341	380		0.341	423		0.341	432
0.342	618		0.342	400		0.342	445		0.342	470
0.343	607		0.343	362		0.343	428		0.343	471
0.344	584		0.344	381		0.344	437		0.344	445
0.345	636		0.345	365		0.345	418		0.345	481
0.346	593		0.346	353		0.346	404		0.346	430
0.347	607		0.347	368		0.347	417		0.347	431
0.348	618		0.348	371		0.348	378		0.348	457
0.349	562		0.349	355		0.349	399		0.349	445
0.35	563		0.35	350		0.35	414		0.35	470
0.351	560		0.351	363		0.351	407		0.351	411
0.352	602		0.352	363		0.352	400		0.352	436
0.353	583		0.353	364		0.353	394		0.353	414
0.354	604		0.354	370		0.354	359		0.354	428
0.355	593		0.355	404		0.355	387		0.355	408
0.356	583		0.356	386		0.356	366		0.356	430
0.357	578		0.357	381		0.357	393		0.357	448
0.358	567		0.358	374		0.358	385		0.358	412
0.359	587		0.359	388		0.359	394		0.359	434
0.36	542		0.36	349		0.36	413		0.36	489
0.361	576		0.361	378		0.361	399		0.361	400
0.362	581		0.362	355		0.362	333		0.362	429
0.363	528		0.363	328		0.363	389		0.363	392
0.364	560		0.364	343		0.364	381		0.364	432
0.365	537		0.365	328		0.365	374		0.365	437
0.366	557		0.366	364		0.366	359		0.366	427
0.367	553		0.367	363		0.367	396		0.367	411
0.368	529		0.368	311		0.368	355		0.368	406
0.369	563		0.369	330		0.369	357		0.369	413
0.37	526		0.37	327		0.37	390		0.37	392
0.371	542		0.371	315		0.371	371		0.371	345
0.372	541		0.372	333		0.372	387		0.372	405
0.373	558		0.373	326		0.373	386		0.373	388
0.374	548		0.374	330		0.374	344		0.374	401
0.375	515		0.375	304		0.375	345		0.375	426
0.376	516		0.376	269		0.376	401		0.376	384
0.377	512		0.377	293		0.377	358		0.377	430
0.378	556		0.378	324		0.378	359		0.378	379
0.379	548		0.379	307		0.379	374		0.379	392
0.38	515		0.38	331		0.38	346		0.38	406
0.381	520		0.381	307		0.381	369		0.381	378
0.382	475		0.382	297		0.382	366		0.382	360
0.383	545		0.383	298		0.383	312		0.383	393
0.384	518		0.384	356		0.384	347		0.384	330
0.385	534		0.385	305		0.385	342		0.385	382
0.386	513		0.386	349		0.386	342		0.386	353
0.387	529		0.387	296		0.387	329		0.387	379
0.388	456		0.388	310		0.388	333		0.388	359
0.389	550		0.389	297		0.389	347		0.389	346
0.39	548		0.39	293		0.39	335		0.39	351
0.391	454		0.391	304		0.391	373		0.391	345
0.392	481		0.392	287		0.392	328		0.392	352
0.393	469		0.393	298		0.393	346		0.393	354
0.394	475		0.394	303		0.394	400		0.394	323
0.395	465		0.395	289		0.395	334		0.395	390
0.396	472		0.396	330		0.396	322		0.396	346
0.397	507		0.397	315		0.397	308		0.397	341
0.398	486		0.398	306		0.398	315		0.398	345
0.399	485		0.399	286		0.399	313		0.399	332
0.4	458		0.4	301		0.4	317		0.4	340
0.401	461		0.401	303		0.401	347		0.401	323
0.402	456		0.402	263		0.402	302		0.402	354
0.403	458		0.403	330		0.403	344		0.403	365
0.404	448		0.404	275		0.404	332		0.404	330
0.405	450		0.405	294		0.405	327		0.405	336
0.406	447		0.406	292		0.406	313		0.406	314
0.407	472		0.407	277		0.407	278		0.407	307
0.408	433		0.408	267		0.408	268		0.408	317
0.409	488		0.409	276		0.409	307		0.409	337
0.41	441		0.41	244		0.41	288		0.41	306
0.411	450		0.411	269		0.411	325		0.411	305
0.412	404		0.412	248		0.412	294		0.412	339
0.413	452		0.413	268		0.413	295		0.413	318
0.414	422		0.414	260		0.414	292		0.414	312
0.415	459		0.415	275		0.415	302		0.415	330
0.416	432		0.416	291		0.416	306		0.416	338
0.417	409		0.417	263		0.417	308		0.417	317
0.418	479		0.418	279		0.418	316		0.418	350
0.419	421		0.419	249		0.419	288		0.419	318
0.42	454		0.42	285		0.42	292		0.42	315
0.421	423		0.421	288		0.421	318		0.421	306
0.422	457		0.422	276		0.422	321		0.422	317
0.423	425		0.423	275		0.423	296		0.423	284
0.424	469		0.424	255		0.424	283		0.424	296
0.425	461		0.425	259		0.425	303		0.425	309
0.426	439		0.426	278		0.426	298		0.426	312
0.427	416		0.427	266		0.427	288		0.427	291
0.428	429		0.428	273		0.428	285		0.428	309
0.429	373		0.429	275		0.429	292		0.429	333
0.43	395		0.43	288		0.43	274		0.43	279
0.431	397		0.431	280		0.431	278		0.431	307
0.432	401		0.432	239		0.432	270		0.432	305
0.433	432		0.433	279		0.433	289		0.433	307
0.434	389		0.434	235		0.434	298		0.434	315
0.435	387		0.435	251		0.435	301		0.435	272
0.436	406		0.436	273		0.436	275		0.436	290
0.437	436		0.437	245		0.437	268		0.437	293
0.438	417		0.438	243		0.438	283		0.438	277
0.439	397		0.439	240		0.439	261		0.439	267
0.44	403		0.44	255		0.44	297		0.44	290
0.441	401		0.441	242		0.441	270		0.441	277
0.442	392		0.442	244		0.442	294		0.442	305
0.443	396		0.443	242		0.443	264		0.443	266
0.444	376		0.444	271		0.444	294		0.444	302
0.445	388		0.445	271		0.445	255		0.445	285
0.446	393		0.446	210		0.446	264		0.446	278
0.447	375		0.447	270		0.447	291		0.447	251
0.448	378		0.448	214		0.448	254		0.448	289
0.449	393		0.449	245		0.449	268		0.449	299
0.45	435		0.45	221		0.45	244		0.45	312
0.451	361		0.451	228		0.451	265		0.451	294
0.452	370		0.452	212		0.452	239		0.452	271
0.453	337		0.453	215		0.453	237		0.453	290
0.454	361		0.454	230		0.454	264		0.454	271
0.455	379		0.455	227		0.455	263		0.455	257
0.456	381		0.456	223		0.456	262		0.456	277
0.457	373		0.457	229		0.457	240		0.457	273
0.458	375		0.458	245		0.458	239		0.458	241
0.459	357		0.459	213		0.459	234		0.459	238
0.46	380		0.46	240		0.46	242		0.46	272
0.461	369		0.461	251		0.461	246		0.461	273
0.462	323		0.462	201		0.462	242		0.462	273
0.463	335		0.463	225		0.463	263		0.463	261
0.464	359		0.464	220		0.464	247		0.464	261
0.465	358		0.465	204		0.465	262		0.465	243
0.466	373		0.466	211		0.466	238		0.466	269
0.467	331		0.467	232		0.467	222		0.467	249
0.468	345		0.468	242		0.468	259		0.468	269
0.469	332		0.469	236		0.469	209		0.469	245
0.47	375		0.47	237		0.47	222		0.47	271
0.471	334		0.471	197		0.471	229		0.471	242
0.472	379		0.472	211		0.472	237		0.472	261
0.473	360		0.473	237		0.473	255		0.473	237
0.474	341		0.474	199		0.474	259		0.474	234
0.475	324		0.475	254		0.475	244		0.475	233
0.476	319		0.476	229		0.476	253		0.476	250
0.477	380		0.477	221		0.477	238		0.477	259
0.478	356		0.478	225		0.478	252		0.478	243
0.479	322		0.479	203		0.479	221		0.479	231
0.48	349		0.48	210		0.48	229		0.48	241
0.481	347		0.481	213		0.481	228		0.481	228
0.482	336		0.482	200		0.482	233		0.482	215
0.483	313		0.483	219		0.483	205		0.483	261
0.484	328		0.484	187		0.484	212		0.484	207
0.485	367		0.485	213		0.485	236		0.485	242
0.486	284		0.486	215		0.486	240		0.486	215
0.487	358		0.487	198		0.487	231		0.487	227
0.488	334		0.488	220		0.488	215		0.488	222
0.489	329		0.489	204		0.489	234		0.489	215
0.49	306		0.49	207		0.49	209		0.49	222
0.491	317		0.491	185		0.491	226		0.491	213
0.492	323		0.492	171		0.492	243		0.492	228
0.493	325		0.493	173		0.493	213		0.493	242
0.494	307		0.494	168		0.494	227		0.494	208
0.495	355		0.495	199		0.495	215		0.495	187
0.496	294		0.496	200		0.496	240		0.496	211
0.497	319		0.497	195		0.497	234		0.497	222
0.498	296		0.498	182		0.498	204		0.498	212
0.499	270		0.499	216		0.499	226		0.499	207
0.5	344		0.5	198		0.5	186		0.5	207
0.501	311		0.501	182		0.501	218		0.501	229
0.502	307		0.502	192		0.502	202		0.502	231
0.503	303		0.503	179		0.503	231		0.503	234
0.504	305		0.504	197		0.504	229		0.504	215
0.505	297		0.505	189		0.505	226		0.505	235
0.506	305		0.506	156		0.506	209		0.506	209
0.507	310		0.507	182		0.507	196		0.507	185
0.508	274		0.508	189		0.508	208		0.508	225
0.509	313		0.509	176		0.509	185		0.509	201
0.51	274		0.51	159		0.51	192		0.51	212
0.511	292		0.511	175		0.511	207		0.511	213
0.512	291		0.512	184		0.512	212		0.512	226
0.513	309		0.513	174		0.513	213		0.513	198
0.514	274		0.514	170		0.514	185		0.514	214
0.515	290		0.515	179		0.515	190		0.515	223
0.516	269		0.516	183		0.516	182		0.516	213
0.517	284		0.517	183		0.517	166		0.517	198
0.518	267		0.518	180		0.518	175		0.518	241
0.519	288		0.519	181		0.519	206		0.519	188
0.52	293		0.52	168		0.52	222		0.52	195
0.521	309		0.521	154		0.521	170		0.521	202
0.522	309		0.522	183		0.522	216		0.522	188
0.523	276		0.523	191		0.523	167		0.523	180
0.524	273		0.524	189		0.524	186		0.524	189
0.525	271		0.525	168		0.525	221		0.525	187
0.526	265		0.526	187		0.526	188		0.526	174
0.527	286		0.527	175		0.527	192		0.527	199
0.528	259		0.528	162		0.528	191		0.528	198
0.529	250		0.529	197		0.529	176		0.529	206
0.53	260		0.53	145		0.53	178		0.53	183
0.531	239		0.531	167		0.531	164		0.531	206
0.532	254		0.532	168		0.532	182		0.532	200
0.533	287		0.533	156		0.533	176		0.533	188
0.534	248		0.534	165		0.534	186		0.534	194
0.535	271		0.535	179		0.535	162		0.535	191
0.536	261		0.536	173		0.536	166		0.536	200
0.537	289		0.537	181		0.537	194		0.537	167
0.538	260		0.538	163		0.538	179		0.538	197
0.539	250		0.539	169		0.539	159		0.539	185
0.54	259		0.54	167		0.54	156		0.54	166
0.541	236		0.541	164		0.541	178		0.541	196
0.542	254		0.542	158		0.542	194		0.542	182
0.543	239		0.543	161		0.543	160		0.543	185
0.544	260		0.544	157		0.544	181		0.544	189
0.545	241		0.545	162		0.545	166		0.545	190
0.546	234		0.546	158		0.546	157		0.546	187
0.547	259		0.547	165		0.547	147		0.547	187
0.548	257		0.548	152		0.548	187		0.548	189
0.549	246		0.549	160		0.549	178		0.549	188
0.55	253		0.55	165		0.55	136		0.55	177
0.551	246		0.551	141		0.551	187		0.551	170
0.552	257		0.552	151		0.552	168		0.552	190
0.553	252		0.553	162		0.553	173		0.553	169
0.554	238		0.554	162		0.554	180		0.554	179
0.555	267		0.555	154		0.555	153		0.555	169
0.556	240		0.556	134		0.556	163		0.556	166
0.557	270		0.557	149		0.557	176		0.557	178
0.558	232		0.558	151		0.558	165		0.558	176
0.559	229		0.559	147		0.559	173		0.559	182
0.56	268		0.56	158		0.56	182		0.56	159
0.561	244		0.561	142		0.561	175		0.561	139
0.562	210		0.562	144		0.562	158		0.562	161
0.563	218		0.563	143		0.563	149		0.563	181
0.564	216		0.564	106		0.564	156		0.564	151
0.565	224		0.565	148		0.565	177		0.565	180
0.566	246		0.566	157		0.566	151		0.566	145
0.567	228		0.567	126		0.567	160		0.567	155
0.568	241		0.568	143		0.568	152		0.568	147
0.569	203		0.569	136		0.569	162		0.569	152
0.57	236		0.57	142		0.57	151		0.57	158
0.571	237		0.571	138		0.571	138		0.571	148
0.572	227		0.572	160		0.572	144		0.572	148
0.573	219		0.573	142		0.573	152		0.573	175
0.574	192		0.574	118		0.574	162		0.574	155
0.575	236		0.575	122		0.575	155		0.575	152
0.576	237		0.576	151		0.576	159		0.576	134
0.577	254		0.577	142		0.577	182		0.577	144
0.578	223		0.578	147		0.578	117		0.578	140
0.579	249		0.579	149		0.579	158		0.579	131
0.58	235		0.58	139		0.58	171		0.58	173
0.581	201		0.581	139		0.581	142		0.581	128
0.582	201		0.582	112		0.582	136		0.582	153
0.583	208		0.583	126		0.583	150		0.583	137
0.584	218		0.584	153		0.584	150		0.584	146
0.585	225		0.585	149		0.585	155		0.585	142
0.586	183		0.586	135		0.586	149		0.586	170
0.587	222		0.587	132		0.587	139		0.587	147
0.588	232		0.588	142		0.588	160		0.588	141
0.589	214		0.589	127		0.589	149		0.589	113
0.59	187		0.59	139		0.59	148		0.59	159
0.591	218		0.591	143		0.591	155		0.591	141
0.592	210		0.592	100		0.592	139		0.592	138
0.593	196		0.593	133		0.593	156		0.593	143
0.594	188		0.594	138		0.594	142		0.594	124
0.595	238		0.595	142		0.595	140		0.595	150
0.596	178		0.596	106		0.596	156		0.596	123
0.597	193		0.597	129		0.597	161		0.597	134
0.598	197		0.598	135		0.598	143		0.598	142
0.599	218		0.599	113		0.599	158		0.599	144
0.6	206		0.6	144		0.6	129		0.6	136
0.601	169		0.601	120		0.601	144		0.601	139
0.602	177		0.602	120		0.602	140		0.602	135
0.603	186		0.603	146		0.603	130		0.603	119
0.604	203		0.604	96		0.604	123		0.604	135
0.605	175		0.605	131		0.605	149		0.605	118
0.606	201		0.606	142		0.606	137		0.606	124
0.607	186		0.607	112		0.607	125		0.607	142
0.608	174		0.608	133		0.608	130		0.608	129
0.609	195		0.609	120		0.609	139		0.609	142
0.61	204		0.61	127		0.61	146		0.61	149
0.611	150		0.611	133		0.611	124		0.611	121
0.612	194		0.612	115		0.612	134		0.612	123
0.613	207		0.613	110		0.613	123		0.613	106
0.614	201		0.614	117		0.614	124		0.614	135
0.615	193		0.615	115		0.615	133		0.615	131
0.616	185		0.616	119		0.616	128		0.616	138
0.617	193		0.617	140		0.617	154		0.617	142
0.618	191		0.618	125		0.618	127		0.618	121
0.619	211		0.619	105		0.619	132		0.619	124
0.62	228		0.62	106		0.62	112		0.62	118
0.621	174		0.621	89		0.621	127		0.621	116
0.622	210		0.622	107		0.622	127		0.622	123
0.623	192		0.623	128		0.623	135		0.623	122
0.624	200		0.624	104		0.624	135		0.624	128
0.625	170		0.625	118		0.625	108		0.625	121
0.626	217		0.626	126		0.626	132		0.626	123
0.627	186		0.627	106		0.627	128		0.627	109
0.628	174		0.628	104		0.628	106		0.628	142
0.629	189		0.629	110		0.629	116		0.629	127
0.63	177		0.63	128		0.63	107		0.63	125
0.631	173		0.631	116		0.631	116		0.631	116
0.632	174		0.632	112		0.632	111		0.632	115
0.633	168		0.633	133		0.633	121		0.633	120
0.634	173		0.634	112		0.634	124		0.634	125
0.635	170		0.635	107		0.635	127		0.635	111
0.636	195		0.636	136		0.636	126		0.636	114
0.637	158		0.637	116		0.637	116		0.637	116
0.638	154		0.638	110		0.638	134		0.638	121
0.639	184		0.639	100		0.639	120		0.639	107
0.64	200		0.64	128		0.64	134		0.64	112
0.641	173		0.641	126		0.641	112		0.641	91
0.642	179		0.642	116		0.642	114		0.642	101
0.643	181		0.643	102		0.643	119		0.643	148
0.644	162		0.644	107		0.644	133		0.644	114
0.645	174		0.645	106		0.645	113		0.645	122
0.646	153		0.646	99		0.646	100		0.646	106
0.647	171		0.647	88		0.647	133		0.647	98
0.648	162		0.648	93		0.648	103		0.648	112
0.649	144		0.649	107		0.649	100		0.649	106
0.65	153		0.65	101		0.65	120		0.65	113
0.651	180		0.651	85		0.651	111		0.651	126
0.652	156		0.652	109		0.652	135		0.652	103
0.653	145		0.653	92		0.653	103		0.653	114
0.654	163		0.654	83		0.654	124		0.654	116
0.655	158		0.655	89		0.655	119		0.655	115
0.656	179		0.656	123		0.656	108		0.656	118
0.657	158		0.657	105		0.657	127		0.657	118
0.658	164		0.658	135		0.658	90		0.658	110
0.659	154		0.659	78		0.659	118		0.659	105
0.66	149		0.66	106		0.66	119		0.66	106
0.661	151		0.661	95		0.661	102		0.661	82
0.662	166		0.662	89		0.662	101		0.662	120
0.663	160		0.663	101		0.663	101		0.663	107
0.664	134		0.664	106		0.664	94		0.664	122
0.665	161		0.665	100		0.665	123		0.665	85
0.666	161		0.666	107		0.666	114		0.666	103
0.667	143		0.667	97		0.667	106		0.667	96
0.668	159		0.668	97		0.668	102		0.668	105
0.669	154		0.669	110		0.669	97		0.669	104
0.67	144		0.67	85		0.67	96		0.67	116
0.671	150		0.671	96		0.671	107		0.671	113
0.672	164		0.672	90		0.672	110		0.672	101
0.673	159		0.673	77		0.673	119		0.673	86
0.674	142		0.674	104		0.674	107		0.674	96
0.675	150		0.675	95		0.675	111		0.675	87
0.676	149		0.676	96		0.676	103		0.676	112
0.677	133		0.677	83		0.677	105		0.677	97
0.678	142		0.678	74		0.678	112		0.678	98
0.679	159		0.679	75		0.679	104		0.679	101
0.68	138		0.68	89		0.68	98		0.68	96
0.681	145		0.681	100		0.681	105		0.681	103
0.682	146		0.682	90		0.682	100		0.682	90
0.683	158		0.683	76		0.683	94		0.683	90
0.684	121		0.684	76		0.684	105		0.684	88
0.685	154		0.685	78		0.685	95		0.685	91
0.686	161		0.686	87		0.686	114		0.686	100
0.687	164		0.687	84		0.687	88		0.687	97
0.688	149		0.688	79		0.688	99		0.688	86
0.689	145		0.689	88		0.689	103		0.689	94
0.69	160		0.69	88		0.69	104		0.69	95
0.691	139		0.691	70		0.691	98		0.691	84
0.692	133		0.692	73		0.692	107		0.692	115
0.693	157		0.693	93		0.693	92		0.693	95
0.694	132		0.694	67		0.694	81		0.694	93
0.695	130		0.695	102		0.695	104		0.695	84
0.696	125		0.696	46		0.696	104		0.696	98
0.697	148		0.697	91		0.697	100		0.697	95
0.698	126		0.698	84		0.698	86		0.698	86
0.699	125		0.699	76		0.699	86		0.699	81
0.7	139		0.7	88		0.7	85		0.7	75
0.701	133		0.701	87		0.701	81		0.701	67
0.702	132		0.702	88		0.702	89		0.702	96
0.703	140		0.703	59		0.703	81		0.703	88
0.704	130		0.704	77		0.704	109		0.704	99
0.705	142		0.705	67		0.705	95		0.705	90
0.706	148		0.706	91		0.706	85		0.706	86
0.707	139		0.707	87		0.707	74		0.707	85
0.708	137		0.708	72		0.708	94		0.708	77
0.709	147		0.709	78		0.709	80		0.709	66
0.71	149		0.71	80		0.71	113		0.71	92
0.711	128		0.711	69		0.711	76		0.711	90
0.712	121		0.712	80		0.712	110		0.712	71
0.713	134		0.713	81		0.713	97		0.713	90
0.714	143		0.714	71		0.714	84		0.714	89
0.715	121		0.715	64		0.715	85		0.715	81
0.716	128		0.716	73		0.716	80		0.716	90
0.717	134		0.717	84		0.717	88		0.717	88
0.718	132		0.718	76		0.718	90		0.718	79
0.719	119		0.719	60		0.719	103		0.719	107
0.72	130		0.72	82		0.72	75		0.72	106
0.721	129		0.721	52		0.721	77		0.721	75
0.722	132		0.722	85		0.722	58		0.722	81
0.723	112		0.723	58		0.723	83		0.723	71
0.724	129		0.724	77		0.724	95		0.724	89
0.725	137		0.725	73		0.725	80		0.725	84
0.726	131		0.726	76		0.726	95		0.726	80
0.727	131		0.727	83		0.727	94		0.727	81
0.728	128		0.728	65		0.728	83		0.728	80
0.729	113		0.729	65		0.729	95		0.729	69
0.73	137		0.73	63		0.73	81		0.73	73
0.731	140		0.731	83		0.731	97		0.731	86
0.732	112		0.732	74		0.732	76		0.732	63
0.733	125		0.733	89		0.733	75		0.733	88
0.734	137		0.734	75		0.734	81		0.734	75
0.735	98		0.735	63		0.735	78		0.735	71
0.736	114		0.736	72		0.736	74		0.736	66
0.737	111		0.737	64		0.737	90		0.737	72
0.738	105		0.738	78		0.738	73		0.738	70
0.739	119		0.739	74		0.739	79		0.739	77
0.74	137		0.74	68		0.74	88		0.74	80
0.741	119		0.741	79		0.741	81		0.741	82
0.742	122		0.742	70		0.742	63		0.742	86
0.743	129		0.743	77		0.743	69		0.743	80
0.744	99		0.744	72		0.744	71		0.744	73
0.745	113		0.745	87		0.745	98		0.745	87
0.746	103		0.746	55		0.746	77		0.746	59
0.747	120		0.747	56		0.747	59		0.747	76
0.748	115		0.748	73		0.748	65		0.748	86
0.749	116		0.749	62		0.749	82		0.749	67
0.75	126		0.75	56		0.75	75		0.75	71
0.751	119		0.751	73		0.751	62		0.751	81
0.752	116		0.752	64		0.752	66		0.752	76
0.753	98		0.753	67		0.753	62		0.753	79
0.754	106		0.754	64		0.754	86		0.754	78
0.755	137		0.755	63		0.755	73		0.755	65
0.756	105		0.756	53		0.756	71		0.756	78
0.757	103		0.757	60		0.757	71		0.757	69
0.758	106		0.758	62		0.758	68		0.758	77
0.759	101		0.759	55		0.759	65		0.759	69
0.76	123		0.76	68		0.76	60		0.76	74
0.761	101		0.761	65		0.761	71		0.761	77
0.762	109		0.762	70		0.762	69		0.762	86
0.763	113		0.763	71		0.763	88		0.763	82
0.764	102		0.764	58		0.764	66		0.764	65
0.765	96		0.765	65		0.765	67		0.765	75
0.766	98		0.766	75		0.766	70		0.766	75
0.767	111		0.767	68		0.767	67		0.767	68
0.768	103		0.768	63		0.768	74		0.768	71
0.769	105		0.769	72		0.769	66		0.769	71
0.77	99		0.77	74		0.77	58		0.77	72
0.771	100		0.771	42		0.771	76		0.771	65
0.772	106		0.772	50		0.772	71		0.772	74
0.773	113		0.773	63		0.773	68		0.773	54
0.774	72		0.774	55		0.774	67		0.774	74
0.775	99		0.775	67		0.775	67		0.775	78
0.776	84		0.776	79		0.776	61		0.776	55
0.777	118		0.777	72		0.777	72		0.777	65
0.778	103		0.778	56		0.778	75		0.778	63
0.779	111		0.779	54		0.779	67		0.779	67
0.78	89		0.78	64		0.78	69		0.78	57
0.781	93		0.781	69		0.781	73		0.781	58
0.782	97		0.782	65		0.782	62		0.782	67
0.783	100		0.783	63		0.783	66		0.783	58
0.784	122		0.784	58		0.784	67		0.784	69
0.785	98		0.785	78		0.785	66		0.785	60
0.786	100		0.786	72		0.786	69		0.786	58
0.787	108		0.787	51		0.787	52		0.787	57
0.788	79		0.788	54		0.788	64		0.788	57
0.789	94		0.789	61		0.789	59		0.789	62
0.79	98		0.79	54		0.79	58		0.79	49
0.791	97		0.791	57		0.791	53		0.791	53
0.792	94		0.792	59		0.792	50		0.792	69
0.793	92		0.793	57		0.793	56		0.793	50
0.794	85		0.794	56		0.794	60		0.794	74
0.795	108		0.795	47		0.795	60		0.795	53
0.796	91		0.796	63		0.796	61		0.796	71
0.797	98		0.797	68		0.797	60		0.797	55
0.798	77		0.798	57		0.798	57		0.798	55
0.799	90		0.799	62		0.799	63		0.799	42
0.8	106		0.8	57		0.8	62		0.8	47
0.801	84		0.801	64		0.801	59		0.801	65
0.802	84		0.802	51		0.802	78		0.802	49
0.803	88		0.803	72		0.803	50		0.803	69
0.804	84		0.804	67		0.804	50		0.804	62
0.805	103		0.805	60		0.805	60		0.805	57
0.806	91		0.806	49		0.806	47		0.806	54
0.807	86		0.807	50		0.807	69		0.807	53
0.808	115		0.808	58		0.808	66		0.808	70
0.809	98		0.809	60		0.809	72		0.809	62
0.81	123		0.81	68		0.81	61		0.81	74
0.811	90		0.811	46		0.811	62		0.811	59
0.812	83		0.812	51		0.812	58		0.812	51
0.813	97		0.813	58		0.813	55		0.813	54
0.814	87		0.814	53		0.814	57		0.814	47
0.815	79		0.815	59		0.815	44		0.815	56
0.816	80		0.816	52		0.816	75		0.816	63
0.817	93		0.817	53		0.817	45		0.817	64
0.818	94		0.818	70		0.818	64		0.818	58
0.819	80		0.819	49		0.819	46		0.819	68
0.82	88		0.82	56		0.82	46		0.82	73
0.821	82		0.821	54		0.821	71		0.821	52
0.822	82		0.822	50		0.822	60		0.822	52
0.823	87		0.823	47		0.823	57		0.823	51
0.824	86		0.824	43		0.824	55		0.824	52
0.825	76		0.825	49		0.825	57		0.825	42
0.826	92		0.826	56		0.826	52		0.826	59
0.827	84		0.827	35		0.827	52		0.827	50
0.828	76		0.828	42		0.828	48		0.828	44
0.829	82		0.829	42		0.829	54		0.829	40
0.83	87		0.83	50		0.83	54		0.83	43
0.831	80		0.831	39		0.831	70		0.831	42
0.832	77		0.832	52		0.832	52		0.832	58
0.833	87		0.833	50		0.833	46		0.833	51
0.834	84		0.834	46		0.834	49		0.834	57
0.835	81		0.835	42		0.835	40		0.835	51
0.836	77		0.836	39		0.836	64		0.836	58
0.837	70		0.837	51		0.837	45		0.837	56
0.838	79		0.838	66		0.838	50		0.838	62
0.839	85		0.839	47		0.839	53		0.839	53
0.84	72		0.84	42		0.84	57		0.84	42
0.841	88		0.841	44		0.841	68		0.841	56
0.842	69		0.842	48		0.842	45		0.842	58
0.843	65		0.843	49		0.843	54		0.843	57
0.844	77		0.844	62		0.844	63		0.844	46
0.845	69		0.845	40		0.845	68		0.845	51
0.846	75		0.846	46		0.846	45		0.846	51
0.847	75		0.847	55		0.847	56		0.847	46
0.848	76		0.848	40		0.848	44		0.848	51
0.849	86		0.849	56		0.849	46		0.849	46
0.85	73		0.85	64		0.85	52		0.85	41
0.851	88		0.851	52		0.851	58		0.851	47
0.852	86		0.852	43		0.852	51		0.852	58
0.853	83		0.853	45		0.853	50		0.853	42
0.854	73		0.854	36		0.854	49		0.854	48
0.855	85		0.855	39		0.855	44		0.855	43
0.856	77		0.856	35		0.856	59		0.856	43
0.857	75		0.857	48		0.857	61		0.857	39
0.858	79		0.858	48		0.858	56		0.858	41
0.859	78		0.859	45		0.859	41		0.859	43
0.86	76		0.86	53		0.86	59		0.86	53
0.861	68		0.861	38		0.861	41		0.861	42
0.862	67		0.862	39		0.862	42		0.862	47
0.863	78		0.863	48		0.863	37		0.863	52
0.864	72		0.864	60		0.864	55		0.864	48
0.865	69		0.865	49		0.865	48		0.865	49
0.866	73		0.866	55		0.866	43		0.866	46
0.867	77		0.867	34		0.867	55		0.867	45
0.868	73		0.868	33		0.868	46		0.868	46
0.869	64		0.869	48		0.869	51		0.869	51
0.87	65		0.87	47		0.87	54		0.87	50
0.871	69		0.871	42		0.871	56		0.871	44
0.872	45		0.872	45		0.872	43		0.872	42
0.873	71		0.873	39		0.873	51		0.873	42
0.874	78		0.874	34		0.874	43		0.874	44
0.875	60		0.875	44		0.875	41		0.875	32
0.876	71		0.876	49		0.876	53		0.876	42
0.877	63		0.877	50		0.877	43		0.877	47
0.878	55		0.878	47		0.878	46		0.878	53
0.879	65		0.879	41		0.879	38		0.879	47
0.88	67		0.88	45		0.88	46		0.88	46
0.881	63		0.881	49		0.881	46		0.881	51
0.882	74		0.882	49		0.882	47		0.882	34
0.883	59		0.883	46		0.883	39		0.883	34
0.884	58		0.884	29		0.884	50		0.884	30
0.885	75		0.885	35		0.885	49		0.885	47
0.886	62		0.886	39		0.886	33		0.886	44
0.887	67		0.887	44		0.887	56		0.887	42
0.888	61		0.888	36		0.888	39		0.888	52
0.889	50		0.889	49		0.889	44		0.889	44
0.89	80		0.89	37		0.89	47		0.89	42
0.891	68		0.891	46		0.891	57		0.891	44
0.892	77		0.892	35		0.892	54		0.892	43
0.893	68		0.893	39		0.893	41		0.893	33
0.894	82		0.894	35		0.894	39		0.894	43
0.895	76		0.895	37		0.895	48		0.895	38
0.896	64		0.896	38		0.896	37		0.896	37
0.897	63		0.897	32		0.897	39		0.897	52
0.898	63		0.898	49		0.898	38		0.898	35
0.899	56		0.899	40		0.899	35		0.899	55
0.9	76		0.9	56		0.9	39		0.9	45
0.901	70		0.901	33		0.901	43		0.901	39
0.902	67		0.902	45		0.902	35		0.902	41
0.903	57		0.903	34		0.903	45		0.903	39
0.904	74		0.904	36		0.904	33		0.904	41
0.905	50		0.905	32		0.905	46		0.905	41
0.906	60		0.906	31		0.906	36		0.906	41
0.907	45		0.907	41		0.907	47		0.907	50
0.908	72		0.908	31		0.908	33		0.908	35
0.909	61		0.909	40		0.909	30		0.909	37
0.91	51		0.91	44		0.91	43		0.91	36
0.911	59		0.911	31		0.911	39		0.911	31
0.912	54		0.912	25		0.912	46		0.912	44
0.913	68		0.913	33		0.913	33		0.913	32
0.914	54		0.914	45		0.914	43		0.914	45
0.915	55		0.915	28		0.915	43		0.915	40
0.916	70		0.916	41		0.916	36		0.916	30
0.917	57		0.917	43		0.917	30		0.917	37
0.918	55		0.918	44		0.918	39		0.918	44
0.919	44		0.919	45		0.919	35		0.919	35
0.92	57		0.92	36		0.92	41		0.92	31
0.921	60		0.921	30		0.921	40		0.921	36
0.922	67		0.922	35		0.922	44		0.922	40
0.923	56		0.923	28		0.923	42		0.923	36
0.924	51		0.924	28		0.924	40		0.924	52
0.925	66		0.925	40		0.925	34		0.925	31
0.926	53		0.926	37		0.926	41		0.926	30
0.927	57		0.927	42		0.927	41		0.927	43
0.928	55		0.928	35		0.928	31		0.928	48
0.929	59		0.929	37		0.929	37		0.929	31
0.93	54		0.93	29		0.93	41		0.93	34
0.931	67		0.931	27		0.931	30		0.931	44
0.932	55		0.932	33		0.932	36		0.932	39
0.933	57		0.933	38		0.933	43		0.933	42
0.934	61		0.934	16		0.934	46		0.934	36
0.935	62		0.935	46		0.935	33		0.935	29
0.936	52		0.936	31		0.936	32		0.936	29
0.937	51		0.937	26		0.937	34		0.937	42
0.938	57		0.938	30		0.938	41		0.938	28
0.939	49		0.939	34		0.939	32		0.939	33
0.94	55		0.94	26		0.94	31		0.94	25
0.941	49		0.941	36		0.941	32		0.941	43
0.942	56		0.942	38		0.942	29		0.942	37
0.943	75		0.943	37		0.943	38		0.943	24
0.944	53		0.944	25		0.944	44		0.944	38
0.945	56		0.945	41		0.945	41		0.945	38
0.946	56		0.946	34		0.946	33		0.946	43
0.947	33		0.947	29		0.947	33		0.947	31
0.948	48		0.948	39		0.948	42		0.948	36
0.949	53		0.949	32		0.949	33		0.949	43
0.95	55		0.95	28		0.95	31		0.95	28
0.951	46		0.951	37		0.951	32		0.951	22
0.952	56		0.952	30		0.952	39		0.952	34
0.953	73		0.953	29		0.953	36		0.953	38
0.954	56		0.954	41		0.954	36		0.954	27
0.955	48		0.955	27		0.955	30		0.955	37
0.956	55		0.956	20		0.956	34		0.956	29
0.957	61		0.957	26		0.957	42		0.957	29
0.958	63		0.958	47		0.958	37		0.958	32
0.959	58		0.959	37		0.959	27		0.959	39
0.96	49		0.96	40		0.96	26		0.96	43
0.961	51		0.961	22		0.961	25		0.961	37
0.962	55		0.962	30		0.962	31		0.962	32
0.963	43		0.963	30		0.963	34		0.963	31
0.964	47		0.964	32		0.964	35		0.964	26
0.965	52		0.965	25		0.965	28		0.965	27
0.966	40		0.966	29		0.966	27		0.966	37
0.967	58		0.967	26		0.967	37		0.967	30
0.968	50		0.968	23		0.968	25		0.968	34
0.969	57		0.969	31		0.969	30		0.969	39
0.97	54		0.97	27		0.97	32		0.97	39
0.971	49		0.971	33		0.971	35		0.971	33
0.972	46		0.972	16		0.972	27		0.972	27
0.973	45		0.973	30		0.973	27		0.973	30
0.974	44		0.974	34		0.974	26		0.974	27
0.975	51		0.975	14		0.975	38		0.975	23
0.976	56		0.976	30		0.976	31		0.976	18
0.977	34		0.977	26		0.977	32		0.977	29
0.978	46		0.978	32		0.978	34		0.978	26
0.979	38		0.979	24		0.979	29		0.979	25
0.98	56		0.98	24		0.98	21		0.98	32
0.981	48		0.981	30		0.981	33		0.981	20
0.982	57		0.982	33		0.982	33		0.982	30
0.983	42		0.983	29		0.983	28		0.983	36
0.984	45		0.984	39		0.984	31		0.984	26
0.985	31		0.985	22		0.985	28		0.985	30
0.986	50		0.986	14		0.986	32		0.986	32
0.987	46		0.987	27		0.987	31		0.987	14
0.988	33		0.988	28		0.988	26		0.988	36
0.989	41		0.989	26		0.989	29		0.989	30
0.99	38		0.99	23		0.99	39		0.99	23
0.991	38		0.991	33		0.991	33		0.991	30
0.992	40		0.992	35		0.992	26		0.992	32
0.993	42		0.993	24		0.993	26		0.993	36
0.994	55		0.994	28		0.994	17		0.994	17
0.995	43		0.995	18		0.995	31		0.995	21
0.996	40		0.996	29		0.996	38		0.996	29
0.997	47		0.997	29		0.997	33		0.997	23
0.998	47		0.998	30		0.998	38		0.998	18
0.999	37		0.999	21		0.999	23		0.999	17
1	45		1	25		1	27		1	25
1.001	44		1.001	31		1.001	27		1.001	33
1.002	46		1.002	36		1.002	17		1.002	26
1.003	49		1.003	37		1.003	30		1.003	28
1.004	48		1.004	20		1.004	27		1.004	19
1.005	35		1.005	26		1.005	32		1.005	21
1.006	33		1.006	29		1.006	20		1.006	28
1.007	37		1.007	32		1.007	25		1.007	29
1.008	37		1.008	26		1.008	27		1.008	17
1.009	36		1.009	28		1.009	21		1.009	31
1.01	40		1.01	27		1.01	27		1.01	27
1.011	49		1.011	21		1.011	25		1.011	20
1.012	44		1.012	18		1.012	32		1.012	24
1.013	43		1.013	18		1.013	36		1.013	38
1.014	44		1.014	22		1.014	24		1.014	21
1.015	43		1.015	36		1.015	29		1.015	23
1.016	49		1.016	22		1.016	32		1.016	27
1.017	51		1.017	30		1.017	23		1.017	15
1.018	37		1.018	22		1.018	25		1.018	26
1.019	41		1.019	31		1.019	22		1.019	22
1.02	20		1.02	34		1.02	33		1.02	30
1.021	39		1.021	19		1.021	31		1.021	32
1.022	34		1.022	19		1.022	21		1.022	21
1.023	47		1.023	16		1.023	25		1.023	19
1.024	40		1.024	23		1.024	30		1.024	19
1.025	38		1.025	26		1.025	34		1.025	23
1.026	31		1.026	25		1.026	30		1.026	20
1.027	38		1.027	22		1.027	31		1.027	24
1.028	35		1.028	28		1.028	23		1.028	19
1.029	30		1.029	22		1.029	27		1.029	23
1.03	44		1.03	26		1.03	20		1.03	27
1.031	33		1.031	25		1.031	29		1.031	29
1.032	43		1.032	18		1.032	31		1.032	20
1.033	45		1.033	19		1.033	24		1.033	30
1.034	43		1.034	28		1.034	23		1.034	17
1.035	30		1.035	15		1.035	31		1.035	24
1.036	39		1.036	32		1.036	30		1.036	32
1.037	29		1.037	20		1.037	17		1.037	18
1.038	45		1.038	29		1.038	35		1.038	17
1.039	41		1.039	23		1.039	23		1.039	19
1.04	47		1.04	20		1.04	24		1.04	26
1.041	28		1.041	30		1.041	29		1.041	18
1.042	39		1.042	24		1.042	27		1.042	13
1.043	35		1.043	27		1.043	23		1.043	22
1.044	38		1.044	25		1.044	16		1.044	28
1.045	47		1.045	21		1.045	28		1.045	14
1.046	39		1.046	25		1.046	29		1.046	27
1.047	33		1.047	21		1.047	37		1.047	14
1.048	26		1.048	25		1.048	25		1.048	22
1.049	34		1.049	19		1.049	22		1.049	23
1.05	36		1.05	27		1.05	23		1.05	32
1.051	36		1.051	19		1.051	28		1.051	20
1.052	32		1.052	23		1.052	30		1.052	27
1.053	29		1.053	13		1.053	28		1.053	16
1.054	31		1.054	20		1.054	29		1.054	20
1.055	29		1.055	16		1.055	24		1.055	24
1.056	34		1.056	33		1.056	23		1.056	17
1.057	34		1.057	28		1.057	29		1.057	27
1.058	50		1.058	18		1.058	30		1.058	28
1.059	41		1.059	28		1.059	22		1.059	24
1.06	33		1.06	22		1.06	15		1.06	16
1.061	41		1.061	16		1.061	21		1.061	25
1.062	37		1.062	18		1.062	22		1.062	22
1.063	41		1.063	18		1.063	20		1.063	14
1.064	29		1.064	24		1.064	27		1.064	18
1.065	22		1.065	22		1.065	19		1.065	21
1.066	30		1.066	10		1.066	21		1.066	20
1.067	29		1.067	11		1.067	18		1.067	21
1.068	35		1.068	15		1.068	20		1.068	26
1.069	41		1.069	26		1.069	21		1.069	17
1.07	39		1.07	17		1.07	25		1.07	23
1.071	41		1.071	20		1.071	24		1.071	23
1.072	30		1.072	24		1.072	17		1.072	19
1.073	24		1.073	18		1.073	28		1.073	15
1.074	47		1.074	16		1.074	17		1.074	20
1.075	33		1.075	24		1.075	21		1.075	20
1.076	34		1.076	24		1.076	22		1.076	19
1.077	32		1.077	17		1.077	16		1.077	25
1.078	34		1.078	11		1.078	17		1.078	17
1.079	35		1.079	20		1.079	25		1.079	23
1.08	34		1.08	20		1.08	23		1.08	16
1.081	37		1.081	16		1.081	23		1.081	18
1.082	39		1.082	17		1.082	18		1.082	22
1.083	32		1.083	16		1.083	27		1.083	19
1.084	23		1.084	37		1.084	26		1.084	18
1.085	36		1.085	19		1.085	23		1.085	20
1.086	34		1.086	21		1.086	11		1.086	12
1.087	40		1.087	20		1.087	24		1.087	13
1.088	28		1.088	26		1.088	29		1.088	18
1.089	36		1.089	22		1.089	36		1.089	24
1.09	20		1.09	24		1.09	18		1.09	21
1.091	27		1.091	14		1.091	18		1.091	20
1.092	39		1.092	19		1.092	22		1.092	15
1.093	29		1.093	25		1.093	18		1.093	17
1.094	27		1.094	17		1.094	22		1.094	27
1.095	32		1.095	11		1.095	16		1.095	22
1.096	26		1.096	17		1.096	21		1.096	26
1.097	31		1.097	13		1.097	22		1.097	18
1.098	15		1.098	18		1.098	19		1.098	20
1.099	35		1.099	21		1.099	19		1.099	14
1.1	31		1.1	21		1.1	17		1.1	22
1.101	34		1.101	23		1.101	25		1.101	11
1.102	34		1.102	17		1.102	24		1.102	21
1.103	32		1.103	26		1.103	22		1.103	18
1.104	25		1.104	26		1.104	20		1.104	21
1.105	35		1.105	16		1.105	21		1.105	14
1.106	34		1.106	15		1.106	23		1.106	24
1.107	30		1.107	20		1.107	19		1.107	20
1.108	38		1.108	13		1.108	26		1.108	15
1.109	26		1.109	19		1.109	15		1.109	18
1.11	26		1.11	17		1.11	18		1.11	15
1.111	36		1.111	17		1.111	23		1.111	14
1.112	31		1.112	18		1.112	18		1.112	20
1.113	30		1.113	19		1.113	22		1.113	14
1.114	25		1.114	17		1.114	15		1.114	24
1.115	43		1.115	25		1.115	18		1.115	19
1.116	22		1.116	18		1.116	18		1.116	17
1.117	35		1.117	15		1.117	20		1.117	20
1.118	31		1.118	16		1.118	21		1.118	18
1.119	29		1.119	15		1.119	19		1.119	18
1.12	34		1.12	22		1.12	15		1.12	26
1.121	25		1.121	11		1.121	23		1.121	11
1.122	31		1.122	17		1.122	16		1.122	28
1.123	26		1.123	17		1.123	18		1.123	14
1.124	30		1.124	11		1.124	21		1.124	17
1.125	25		1.125	7		1.125	21		1.125	12
1.126	33		1.126	19		1.126	26		1.126	14
1.127	31		1.127	15		1.127	16		1.127	18
1.128	33		1.128	20		1.128	20		1.128	21
1.129	30		1.129	22		1.129	20		1.129	25
1.13	24		1.13	26		1.13	17		1.13	13
1.131	21		1.131	15		1.131	17		1.131	26
1.132	36		1.132	18		1.132	22		1.132	13
1.133	24		1.133	23		1.133	20		1.133	20
1.134	25		1.134	19		1.134	17		1.134	5
1.135	26		1.135	16		1.135	20		1.135	18
1.136	27		1.136	13		1.136	16		1.136	16
1.137	30		1.137	8		1.137	19		1.137	12
1.138	27		1.138	19		1.138	15		1.138	25
1.139	28		1.139	13		1.139	10		1.139	20
1.14	33		1.14	23		1.14	18		1.14	13
1.141	24		1.141	17		1.141	11		1.141	18
1.142	20		1.142	22		1.142	22		1.142	12
1.143	24		1.143	9		1.143	18		1.143	14
1.144	34		1.144	13		1.144	18		1.144	13
1.145	23		1.145	18		1.145	13		1.145	14
1.146	23		1.146	11		1.146	15		1.146	15
1.147	29		1.147	26		1.147	23		1.147	10
1.148	26		1.148	12		1.148	22		1.148	16
1.149	30		1.149	10		1.149	16		1.149	22
1.15	31		1.15	16		1.15	18		1.15	20
1.151	34		1.151	14		1.151	23		1.151	14
1.152	23		1.152	15		1.152	20		1.152	24
1.153	23		1.153	10		1.153	8		1.153	8
1.154	19		1.154	15		1.154	13		1.154	16
1.155	26		1.155	11		1.155	14		1.155	11
1.156	27		1.156	17		1.156	11		1.156	17
1.157	25		1.157	14		1.157	14		1.157	14
1.158	23		1.158	21		1.158	23		1.158	17
1.159	28		1.159	9		1.159	25		1.159	6
1.16	28		1.16	17		1.16	18		1.16	13
1.161	20		1.161	12		1.161	10		1.161	19
1.162	21		1.162	19		1.162	12		1.162	16
1.163	33		1.163	11		1.163	21		1.163	15
1.164	23		1.164	14		1.164	15		1.164	12
1.165	24		1.165	9		1.165	21		1.165	12
1.166	18		1.166	13		1.166	11		1.166	13
1.167	28		1.167	14		1.167	22		1.167	12
1.168	26		1.168	25		1.168	21		1.168	14
1.169	21		1.169	16		1.169	24		1.169	11
1.17	19		1.17	18		1.17	13		1.17	14
1.171	21		1.171	10		1.171	12		1.171	11
1.172	25		1.172	13		1.172	30		1.172	14
1.173	29		1.173	11		1.173	11		1.173	12
1.174	26		1.174	8		1.174	12		1.174	10
1.175	22		1.175	15		1.175	16		1.175	11
1.176	31		1.176	11		1.176	13		1.176	16
1.177	28		1.177	15		1.177	18		1.177	15
1.178	19		1.178	12		1.178	14		1.178	18
1.179	21		1.179	17		1.179	14		1.179	17
1.18	22		1.18	12		1.18	11		1.18	15
1.181	32		1.181	18		1.181	7		1.181	17
1.182	18		1.182	7		1.182	25		1.182	9
1.183	27		1.183	14		1.183	16		1.183	15
1.184	24		1.184	14		1.184	12		1.184	11
1.185	18		1.185	9		1.185	13		1.185	8
1.186	17		1.186	12		1.186	23		1.186	13
1.187	22		1.187	15		1.187	18		1.187	16
1.188	24		1.188	20		1.188	16		1.188	6
1.189	28		1.189	17		1.189	13		1.189	10
1.19	25		1.19	8		1.19	8		1.19	9
1.191	20		1.191	11		1.191	11		1.191	14
1.192	22		1.192	10		1.192	11		1.192	9
1.193	19		1.193	19		1.193	13		1.193	14
1.194	31		1.194	7		1.194	14		1.194	13
1.195	16		1.195	10		1.195	14		1.195	13
1.196	16		1.196	17		1.196	19		1.196	9
1.197	17		1.197	18		1.197	13		1.197	11
1.198	22		1.198	17		1.198	10		1.198	13
1.199	21		1.199	13		1.199	12		1.199	18
1.2	31		1.2	10		1.2	16		1.2	17
1.201	18		1.201	7		1.201	14		1.201	10
1.202	23		1.202	14		1.202	7		1.202	13
1.203	31		1.203	16		1.203	12		1.203	10
1.204	19		1.204	12		1.204	11		1.204	12
1.205	28		1.205	13		1.205	17		1.205	11
1.206	12		1.206	12		1.206	12		1.206	21
1.207	20		1.207	16		1.207	10		1.207	10
1.208	16		1.208	10		1.208	17		1.208	20
1.209	22		1.209	11		1.209	11		1.209	14
1.21	32		1.21	9		1.21	11		1.21	14
1.211	14		1.211	12		1.211	9		1.211	5
1.212	24		1.212	11		1.212	17		1.212	14
1.213	14		1.213	10		1.213	10		1.213	13
1.214	23		1.214	16		1.214	11		1.214	13
1.215	16		1.215	9		1.215	14		1.215	8
1.216	26		1.216	9		1.216	11		1.216	14
1.217	14		1.217	13		1.217	17		1.217	9
1.218	18		1.218	15		1.218	13		1.218	7
1.219	20		1.219	16		1.219	14		1.219	13
1.22	23		1.22	13		1.22	14		1.22	14
1.221	18		1.221	11		1.221	16		1.221	12
1.222	11		1.222	9		1.222	9		1.222	14
1.223	22		1.223	15		1.223	11		1.223	11
1.224	26		1.224	9		1.224	11		1.224	13
1.225	14		1.225	15		1.225	8		1.225	10
1.226	23		1.226	9		1.226	11		1.226	11
1.227	13		1.227	14		1.227	16		1.227	13
1.228	18		1.228	14		1.228	10		1.228	12
1.229	17		1.229	8		1.229	10		1.229	13
1.23	20		1.23	13		1.23	9		1.23	10
1.231	16		1.231	13		1.231	9		1.231	12
1.232	26		1.232	9		1.232	14		1.232	14
1.233	28		1.233	8		1.233	10		1.233	16
1.234	23		1.234	7		1.234	6		1.234	14
1.235	15		1.235	10		1.235	9		1.235	9
1.236	15		1.236	16		1.236	8		1.236	6
1.237	25		1.237	13		1.237	9		1.237	11
1.238	16		1.238	13		1.238	7		1.238	11
1.239	16		1.239	11		1.239	8		1.239	5
1.24	19		1.24	12		1.24	11		1.24	12
1.241	10		1.241	11		1.241	10		1.241	12
1.242	17		1.242	11		1.242	11		1.242	10
1.243	30		1.243	17		1.243	11		1.243	7
1.244	15		1.244	11		1.244	6		1.244	13
1.245	18		1.245	12		1.245	11		1.245	10
1.246	14		1.246	2		1.246	13		1.246	23
1.247	10		1.247	15		1.247	11		1.247	14
1.248	13		1.248	11		1.248	8		1.248	6
1.249	20		1.249	6		1.249	14		1.249	13
1.25	23		1.25	10		1.25	15		1.25	19
1.251	16		1.251	11		1.251	15		1.251	9
1.252	17		1.252	3		1.252	14		1.252	10
1.253	20		1.253	9		1.253	6		1.253	10
1.254	15		1.254	17		1.254	13		1.254	9
1.255	10		1.255	9		1.255	12		1.255	11
1.256	19		1.256	8		1.256	10		1.256	10
1.257	25		1.257	16		1.257	9		1.257	9
1.258	14		1.258	6		1.258	14		1.258	9
1.259	21		1.259	11		1.259	11		1.259	9
1.26	12		1.26	8		1.26	19		1.26	11
1.261	13		1.261	10		1.261	13		1.261	8
1.262	23		1.262	12		1.262	5		1.262	12
1.263	19		1.263	7		1.263	10		1.263	11
1.264	23		1.264	8		1.264	14		1.264	21
1.265	19		1.265	4		1.265	6		1.265	9
1.266	18		1.266	6		1.266	11		1.266	12
1.267	11		1.267	9		1.267	12		1.267	10
1.268	21		1.268	9		1.268	15		1.268	6
1.269	23		1.269	14		1.269	6		1.269	12
1.27	18		1.27	10		1.27	9		1.27	6
1.271	18		1.271	9		1.271	19		1.271	8
1.272	12		1.272	8		1.272	8		1.272	12
1.273	15		1.273	6		1.273	12		1.273	9
1.274	16		1.274	14		1.274	7		1.274	7
[truncated: 2,725 more rows]

## Sheet: Figure 3c
PABE		PABE-a		PABE-b		PABE-c		PABE-d
[truncated: 18,223 more rows]

[truncated: 9 more sheets: Figure 3d, Figure 3f, Figure 3i, Figure 4a, Figure 5a-1, Figure 5a-2, Figure 5b, Figure 5c, Figure 5d]
